# Supplementary material for: Co-crystal of nadifloxacin with oxalic acid
Source: Acta Crystallogr E Crystallogr Commun. 2023 Mar 10;79(Pt 4):319–22. doi: 10.1107/S2056989023002244 (PMC10088309; doi:10.1107/S2056989023002244)
Supplement: Supplementary file 1 [file e-79-00319-sup1.cif]

##############################################################################
#                                                                            #
# This CIF contains the data in a paper accepted for publication in          #
# Acta Crystallographica Section E. It conforms to the requirements of       #
# Notes for Authors for Acta Crystallographica Section E, and has been       #
# peer reviewed under the auspices of the IUCr Commission on Journals.       #
#                                                                            #
# Full details of the Crystallographic Information File format               #
# are given in the paper "The Crystallographic Information File (CIF):       #
# a New Standard Archive File for Crystallography" by S. R. Hall, F. H.      #
# Allen and I. D. Brown [Acta Cryst. (1991), A47, 655-685].                  #
#                                                                            #
# The current version of the core CIF dictionary is obtainable from          #
# ftp://ftp.iucr.org/pub/cif_core.dic.                                       #
#                                                                            #
# Software is freely available for graphical display of the structure(s)     #
# in this CIF. For information consult the CIF software page                 #
# http://www.iucr.org/resources/cif/software.                                #
#                                                                            #
# This file may be used for bona fide research purposes within the           #
# scientific community so long as proper attribution is given to the journal # 
# article from which it was obtained.                                        #
#                                                                            #
##############################################################################
data_I
_audit_creation_method     'SHELXL-2018/3'
_journal_date_recd_electronic     2023-02-08
_journal_date_accepted     2023-03-08
_journal_name_full     'Acta Crystallographica, Section E'
_journal_year     2023
_journal_volume     79
_journal_issue      4
_journal_page_first     0
_journal_page_last     0
_journal_paper_category     GO
_journal_paper_doi     10.1107/S2056989023002244
_journal_coeditor_code     MW2196
_publ_contact_author_name     'Anand K Solomon'
_publ_contact_author_address
;
Dayananda Sagar University, Karnataka,
India
;
_publ_contact_author_email     'anand.dcb@gmail.com'
_publ_contact_author_fax     ?
_publ_contact_author_phone     ?
_publ_section_title
;
Co-crystal of nadifloxacin with oxalic acid
;
loop_
    _publ_author_name
    _publ_author_footnote
    _publ_author_address
    'N Karthammaiah, Geethanjali' .
;
Dayananda Sagar University, Karnataka,
India
;
    'Rao Amaraneni, Sreenivasa' .
;
Dayananda Sagar University, Karnataka,
India
;
    'K Solomon, Anand' .
;
Dayananda Sagar University, Karnataka,
India
;
_publ_section_synopsis
;
The nadifloxacin oxalic acid co-crystal is stabilized by intermolecular
hydrogen bonds. FT--IR, DSC and XRD studies were carried out to confirm the
structure and a Hirshfeld surface analysis was performed to investigate the
intermolecular interactions.
;
_chemical_name_systematic
;\
9-Fluoro-8-(4-hydroxypiperidin-1-yl)-5-methyl-1-oxo-6,7-dihydro-\
1<i>H</i>,5<i>H</i>-pyrido[3,2,1-<i>ij</i>]quinoline-2-carboxylic acid--\
oxalic acid (2/1)
;
_chemical_name_common
;
Nadifloxacin--oxalic acid (2/1)
;
_chemical_formula_moiety     'C19 H21 F N2 O4, 0.5(C2 H2 O4)'
_chemical_formula_sum     'C20 H22 F N2 O6'
_chemical_formula_iupac     'C19 H21 F N2 O4, 0.5C2 H2 O4'
_chemical_formula_weight     405.39
_chemical_melting_point     ?
_space_group_crystal_system     triclinic
_space_group_name_H-M_alt     'P -1'
_space_group_name_Hall     '-P 1'
loop_
    _space_group_symop_operation_xyz
    'x, y, z'
    '-x, -y, -z'
_cell_length_a     8.8187(4)
_cell_length_b     9.6963(4)
_cell_length_c     12.3804(6)
_cell_angle_alpha     100.099(2)
_cell_angle_beta     97.556(2)
_cell_angle_gamma     109.858(2)
_cell_volume     959.16(8)
_cell_formula_units_Z     2
_cell_measurement_reflns_used     9915
_cell_measurement_theta_min     3.17
_cell_measurement_theta_max     30.46
_cell_measurement_temperature     297(2)
_exptl_crystal_description     'block'
_exptl_crystal_colour     colourless
_exptl_crystal_size_max     0.230
_exptl_crystal_size_mid     0.180
_exptl_crystal_size_min     0.054
_exptl_crystal_density_diffrn     1.404
_exptl_crystal_density_meas     ?
_exptl_crystal_density_method     ?
_exptl_crystal_F_000     426
_exptl_absorpt_coefficient_mu     0.110
_exptl_absorpt_correction_type     multi-scan
_exptl_absorpt_process_details
;
(SADABS; Bruker, 2016)
;
_exptl_absorpt_correction_T_min     0.680
_exptl_absorpt_correction_T_max     0.960
_diffrn_ambient_temperature     297(2)
_diffrn_radiation_type     MoK\a
_diffrn_radiation_wavelength     0.71073
_diffrn_radiation_source     'fine-focus sealed tube'
_diffrn_radiation_monochromator     graphite
_diffrn_measurement_device_type
                      'Bruker D8 VENTURE diffractometer with PHOTON II detector'
_diffrn_measurement_method     '\w and \f scan'
_diffrn_detector_area_resol_mean     ?
_diffrn_reflns_number     40338
_diffrn_reflns_av_R_equivalents     0.0661
_diffrn_reflns_av_unetI/netI     0.0313
_diffrn_reflns_theta_min     2.510
_diffrn_reflns_theta_max     25.998
_diffrn_reflns_theta_full     25.242
_diffrn_measured_fraction_theta_max     0.999
_diffrn_measured_fraction_theta_full     0.999
_diffrn_reflns_limit_h_min     -10
_diffrn_reflns_limit_h_max     10
_diffrn_reflns_limit_k_min     -11
_diffrn_reflns_limit_k_max     11
_diffrn_reflns_limit_l_min     -15
_diffrn_reflns_limit_l_max     15
_refine_special_details     ?
_reflns_number_total     3753
_reflns_number_gt     2936
_reflns_threshold_expression     'I > 2\s(I)'
_refine_ls_structure_factor_coef     Fsqd
_refine_ls_matrix_type     full
_refine_ls_R_factor_all     0.0775
_refine_ls_R_factor_gt     0.0623
_refine_ls_wR_factor_gt     0.1845
_refine_ls_wR_factor_ref     0.2036
_refine_ls_goodness_of_fit_ref     1.069
_refine_ls_restrained_S_all     1.069
_refine_ls_number_reflns     3753
_refine_ls_number_parameters     274
_refine_ls_number_restraints     0
_refine_ls_hydrogen_treatment     mixed
_refine_ls_weighting_scheme     calc
_refine_ls_weighting_details
              'w=1/[\s^2^(Fo^2^)+(0.1129P)^2^+0.4888P] where P=(Fo^2^+2Fc^2^)/3'
_atom_sites_solution_hydrogens     mixed
_atom_sites_solution_primary     dual
_atom_sites_solution_secondary     difmap
_refine_ls_shift/su_max     0.000
_refine_ls_shift/su_mean     0.000
_refine_diff_density_max     0.816
_refine_diff_density_min     -0.365
_refine_ls_extinction_method     none
_refine_ls_extinction_coef     .
loop_
    _atom_type_symbol
    _atom_type_description
    _atom_type_scat_dispersion_real
    _atom_type_scat_dispersion_imag
    _atom_type_scat_source
    'C' 'C' 0.0033 0.0016
                         'International Tables Vol C Tables 4.2.6.8 and 6.1.1.4'
    'H' 'H' 0.0000 0.0000
                         'International Tables Vol C Tables 4.2.6.8 and 6.1.1.4'
    'N' 'N' 0.0061 0.0033
                         'International Tables Vol C Tables 4.2.6.8 and 6.1.1.4'
    'O' 'O' 0.0106 0.0060
                         'International Tables Vol C Tables 4.2.6.8 and 6.1.1.4'
    'F' 'F' 0.0171 0.0103
                         'International Tables Vol C Tables 4.2.6.8 and 6.1.1.4'
_computing_data_collection
;
APEX3 (Bruker, 2016)
;
_computing_cell_refinement
;
APEX3/SAINT (Bruker, 2016)
;
_computing_data_reduction
;
SAINT/XPREP (Bruker, 2016)
;
_computing_structure_solution
;
<i>SHELXT2018/2</i> (Sheldrick, 2015a)
;
_computing_structure_refinement
;
<i>SHELXL2018/3</i> (Sheldrick, 2015b)
;
_computing_molecular_graphics
;
ORTEP-3 for Windows (Farrugia, 2012) and Mercury (Macrae et al., <i>et
al.</i>,
2020)
;
_computing_publication_material
;
<i>SHELXL2018/3</i> (Sheldrick, 2015b)
;
loop_
    _atom_site_type_symbol
    _atom_site_label
    _atom_site_fract_x
    _atom_site_fract_y
    _atom_site_fract_z
    _atom_site_U_iso_or_equiv
    _atom_site_adp_type
    _atom_site_calc_flag
    _atom_site_occupancy
    _atom_site_disorder_assembly
    _atom_site_disorder_group
    C C1 0.7236(3) 0.5092(3) 0.5094(2) 0.0446(6) Uani d 1 . .
    H H1A 0.786613 0.448224 0.487203 0.054 Uiso calc 1 . .
    H H1B 0.610683 0.442369 0.503059 0.054 Uiso calc 1 . .
    C C2 0.7960(3) 0.6000(3) 0.6298(2) 0.0483(6) Uani d 1 . .
    H H2A 0.729953 0.657665 0.652556 0.058 Uiso calc 1 . .
    H H2B 0.793775 0.531942 0.678930 0.058 Uiso calc 1 . .
    C C3 0.9705(3) 0.7053(3) 0.64044(19) 0.0409(5) Uani d 1 . .
    H H3 1.036372 0.644849 0.620463 0.049 Uiso calc 1 . .
    C C4 0.9767(4) 0.8070(3) 0.5603(2) 0.0622(8) Uani d 1 . .
    H H4A 1.090432 0.869057 0.563484 0.075 Uiso calc 1 . .
    H H4B 0.919365 0.873448 0.582464 0.075 Uiso calc 1 . .
    C C5 0.8971(4) 0.7143(3) 0.4413(2) 0.0553(7) Uani d 1 . .
    H H5A 0.895998 0.781043 0.391546 0.066 Uiso calc 1 . .
    H H5B 0.960975 0.655339 0.416318 0.066 Uiso calc 1 . .
    C C6 0.6212(3) 0.5592(3) 0.32960(19) 0.0373(5) Uani d 1 . .
    C C7 0.5750(3) 0.4119(3) 0.2639(2) 0.0389(5) Uani d 1 . .
    C C8 0.4657(3) 0.3567(3) 0.16488(19) 0.0383(5) Uani d 1 . .
    H H8 0.437499 0.257443 0.125721 0.046 Uiso calc 1 . .
    C C9 0.3953(3) 0.4508(2) 0.12182(18) 0.0341(5) Uani d 1 . .
    C C10 0.4407(3) 0.5999(3) 0.18365(19) 0.0363(5) Uani d 1 . .
    C C11 0.5518(3) 0.6541(3) 0.2878(2) 0.0438(6) Uani d 1 . .
    C C12 0.5871(5) 0.8099(3) 0.3573(3) 0.0769(11) Uani d 1 . .
    H H12A 0.686634 0.881068 0.343893 0.092 Uiso calc 1 . .
    H H12B 0.603838 0.809967 0.436303 0.092 Uiso calc 1 . .
    C C13 0.4368(6) 0.8586(4) 0.3244(3) 0.0826(11) Uani d 1 . .
    H H13A 0.338644 0.791540 0.342407 0.099 Uiso calc 1 . .
    H H13B 0.460161 0.960507 0.366295 0.099 Uiso calc 1 . .
    C C14 0.4095(4) 0.8514(3) 0.2020(2) 0.0561(7) Uani d 1 . .
    H H14 0.311979 0.876237 0.183147 0.067 Uiso calc 1 . .
    C C15 0.2626(3) 0.6402(3) 0.0415(2) 0.0434(6) Uani d 1 . .
    H H15 0.218651 0.705629 0.015085 0.052 Uiso calc 1 . .
    C C16 0.2152(3) 0.4969(3) -0.02349(19) 0.0394(5) Uani d 1 . .
    C C17 0.2785(3) 0.3925(3) 0.01480(19) 0.0368(5) Uani d 1 . .
    C C18 0.0973(3) 0.4525(3) -0.1316(2) 0.0477(6) Uani d 1 . .
    C C19 0.5417(6) 0.9504(4) 0.1580(4) 0.0956(13) Uani d 1 . .
    H H19A 0.507225 0.933707 0.078356 0.143 Uiso calc 1 . .
    H H19B 0.564730 1.053863 0.192970 0.143 Uiso calc 1 . .
    H H19C 0.639225 0.928141 0.173803 0.143 Uiso calc 1 . .
    N N1 0.3677(3) 0.6916(2) 0.14029(17) 0.0433(5) Uani d 1 . .
    N N2 0.7286(3) 0.6134(2) 0.43631(16) 0.0421(5) Uani d 1 . .
    O O1 0.0470(3) 0.5392(3) -0.17064(18) 0.0693(6) Uani d 1 . .
    O O2 0.0451(3) 0.3099(2) -0.18472(17) 0.0653(6) Uani d 1 . .
    O O3 0.2365(3) 0.2583(2) -0.03941(15) 0.0532(5) Uani d 1 . .
    O O4 1.0425(3) 0.7963(2) 0.75214(15) 0.0552(5) Uani d 1 . .
    F F1 0.6444(2) 0.31952(17) 0.30200(13) 0.0590(5) Uani d 1 . .
    H H4 1.051(5) 0.732(5) 0.791(3) 0.093(13) Uiso d 1 . .
    H H2 0.103(6) 0.276(5) -0.142(4) 0.112(16) Uiso d 1 . .
    C C20 0.9337(3) 1.0187(3) 0.9660(2) 0.0412(6) Uani d 1 . .
    O O5 0.8664(3) 1.0949(2) 1.01002(15) 0.0561(5) Uani d 1 . .
    O O6 0.8992(3) 0.9631(2) 0.85737(15) 0.0536(5) Uani d 1 . .
    H H6 0.950(5) 0.913(5) 0.834(4) 0.092(14) Uiso d 1 . .
loop_
    _atom_site_aniso_label
    _atom_site_aniso_U_11
    _atom_site_aniso_U_22
    _atom_site_aniso_U_33
    _atom_site_aniso_U_12
    _atom_site_aniso_U_13
    _atom_site_aniso_U_23
    C1 0.0415(13) 0.0485(13) 0.0435(14) 0.0148(11) 0.0034(10) 0.0178(11)
    C2 0.0440(14) 0.0684(17) 0.0382(13) 0.0241(12) 0.0092(10) 0.0195(12)
    C3 0.0438(13) 0.0481(13) 0.0298(11) 0.0211(11) 0.0023(9) 0.0026(9)
    C4 0.0716(19) 0.0521(16) 0.0402(15) 0.0018(14) -0.0051(13) 0.0095(12)
    C5 0.0579(17) 0.0545(15) 0.0343(13) 0.0001(13) -0.0008(11) 0.0119(11)
    C6 0.0375(12) 0.0398(12) 0.0336(12) 0.0151(10) 0.0024(9) 0.0087(9)
    C7 0.0409(13) 0.0393(12) 0.0414(13) 0.0216(10) 0.0055(10) 0.0108(10)
    C8 0.0426(13) 0.0344(11) 0.0389(12) 0.0181(10) 0.0067(10) 0.0048(9)
    C9 0.0355(11) 0.0354(11) 0.0334(11) 0.0143(9) 0.0094(9) 0.0089(9)
    C10 0.0409(12) 0.0362(11) 0.0350(12) 0.0180(9) 0.0061(9) 0.0099(9)
    C11 0.0535(15) 0.0369(12) 0.0385(13) 0.0183(11) 0.0005(11) 0.0063(10)
    C12 0.121(3) 0.0481(16) 0.0536(18) 0.0454(18) -0.0242(18) -0.0043(13)
    C13 0.114(3) 0.065(2) 0.067(2) 0.051(2) -0.004(2) -0.0057(16)
    C14 0.0712(19) 0.0397(13) 0.0593(17) 0.0322(13) -0.0038(14) 0.0053(12)
    C15 0.0500(14) 0.0463(13) 0.0405(13) 0.0241(11) 0.0058(11) 0.0166(10)
    C16 0.0411(13) 0.0466(13) 0.0350(12) 0.0179(10) 0.0100(10) 0.0161(10)
    C17 0.0378(12) 0.0392(12) 0.0337(11) 0.0140(9) 0.0091(9) 0.0090(9)
    C18 0.0507(15) 0.0589(15) 0.0347(13) 0.0191(12) 0.0081(11) 0.0170(11)
    C19 0.114(3) 0.0472(18) 0.110(3) 0.0189(19) 0.006(3) 0.0145(19)
    N1 0.0534(12) 0.0386(11) 0.0415(11) 0.0242(9) 0.0019(9) 0.0099(8)
    N2 0.0453(11) 0.0430(11) 0.0349(10) 0.0148(9) 0.0002(8) 0.0107(8)
    O1 0.0829(16) 0.0725(14) 0.0525(12) 0.0332(12) -0.0100(11) 0.0234(10)
    O2 0.0846(16) 0.0617(13) 0.0379(11) 0.0229(11) -0.0088(10) 0.0073(9)
    O3 0.0690(13) 0.0427(10) 0.0407(10) 0.0210(9) -0.0027(8) 0.0015(7)
    O4 0.0696(13) 0.0608(12) 0.0309(9) 0.0292(10) -0.0026(8) -0.0004(8)
    F1 0.0711(11) 0.0514(9) 0.0583(10) 0.0405(8) -0.0105(8) 0.0040(7)
    C20 0.0503(14) 0.0362(11) 0.0362(12) 0.0201(10) -0.0004(10) 0.0053(9)
    O5 0.0732(13) 0.0612(12) 0.0443(10) 0.0454(10) 0.0012(9) 0.0052(8)
    O6 0.0681(13) 0.0586(11) 0.0337(9) 0.0343(10) -0.0064(8) 0.0006(8)
_geom_special_details
;
 All esds (except the esd in the dihedral angle between two l.s. planes)
 are estimated using the full covariance matrix.  The cell esds are taken
 into account individually in the estimation of esds in distances, angles
 and torsion angles; correlations between esds in cell parameters are only
 used when they are defined by crystal symmetry.  An approximate (isotropic)
 treatment of cell esds is used for estimating esds involving l.s. planes.
;
loop_
    _geom_bond_atom_site_label_1
    _geom_bond_atom_site_label_2
    _geom_bond_site_symmetry_2
    _geom_bond_distance
    _geom_bond_publ_flag
    C1 N2 . 1.464(3) ?
    C1 C2 . 1.520(4) ?
    C1 H1A . 0.9700 ?
    C1 H1B . 0.9700 ?
    C2 C3 . 1.504(4) ?
    C2 H2A . 0.9700 ?
    C2 H2B . 0.9700 ?
    C3 O4 . 1.433(3) ?
    C3 C4 . 1.510(4) ?
    C3 H3 . 0.9800 ?
    C4 C5 . 1.519(4) ?
    C4 H4A . 0.9700 ?
    C4 H4B . 0.9700 ?
    C5 N2 . 1.461(3) ?
    C5 H5A . 0.9700 ?
    C5 H5B . 0.9700 ?
    C6 C11 . 1.399(3) ?
    C6 C7 . 1.406(3) ?
    C6 N2 . 1.417(3) ?
    C7 C8 . 1.351(3) ?
    C7 F1 . 1.358(3) ?
    C8 C9 . 1.404(3) ?
    C8 H8 . 0.9300 ?
    C9 C10 . 1.405(3) ?
    C9 C17 . 1.456(3) ?
    C10 N1 . 1.400(3) ?
    C10 C11 . 1.407(3) ?
    C11 C12 . 1.508(4) ?
    C12 C13 . 1.580(5) ?
    C12 H12A . 0.9700 ?
    C12 H12B . 0.9700 ?
    C13 C14 . 1.488(5) ?
    C13 H13A . 0.9700 ?
    C13 H13B . 0.9700 ?
    C14 C19 . 1.473(6) ?
    C14 N1 . 1.497(3) ?
    C14 H14 . 0.9800 ?
    C15 N1 . 1.333(3) ?
    C15 C16 . 1.371(3) ?
    C15 H15 . 0.9300 ?
    C16 C17 . 1.429(3) ?
    C16 C18 . 1.478(3) ?
    C17 O3 . 1.258(3) ?
    C18 O1 . 1.216(3) ?
    C18 O2 . 1.313(3) ?
    C19 H19A . 0.9600 ?
    C19 H19B . 0.9600 ?
    C19 H19C . 0.9600 ?
    O2 H2 . 0.87(5) ?
    O4 H4 . 0.87(4) ?
    C20 O5 . 1.199(3) ?
    C20 O6 . 1.311(3) ?
    C20 C20 2_777 1.531(5) ?
    O6 H6 . 0.81(4) ?
loop_
    _geom_angle_atom_site_label_1
    _geom_angle_atom_site_label_2
    _geom_angle_atom_site_label_3
    _geom_angle_site_symmetry_1
    _geom_angle_site_symmetry_3
    _geom_angle
    _geom_angle_publ_flag
    N2 C1 C2 . . 108.9(2) ?
    N2 C1 H1A . . 109.9 ?
    C2 C1 H1A . . 109.9 ?
    N2 C1 H1B . . 109.9 ?
    C2 C1 H1B . . 109.9 ?
    H1A C1 H1B . . 108.3 ?
    C3 C2 C1 . . 110.4(2) ?
    C3 C2 H2A . . 109.6 ?
    C1 C2 H2A . . 109.6 ?
    C3 C2 H2B . . 109.6 ?
    C1 C2 H2B . . 109.6 ?
    H2A C2 H2B . . 108.1 ?
    O4 C3 C2 . . 112.4(2) ?
    O4 C3 C4 . . 109.1(2) ?
    C2 C3 C4 . . 110.1(2) ?
    O4 C3 H3 . . 108.4 ?
    C2 C3 H3 . . 108.4 ?
    C4 C3 H3 . . 108.4 ?
    C3 C4 C5 . . 110.6(2) ?
    C3 C4 H4A . . 109.5 ?
    C5 C4 H4A . . 109.5 ?
    C3 C4 H4B . . 109.5 ?
    C5 C4 H4B . . 109.5 ?
    H4A C4 H4B . . 108.1 ?
    N2 C5 C4 . . 110.3(2) ?
    N2 C5 H5A . . 109.6 ?
    C4 C5 H5A . . 109.6 ?
    N2 C5 H5B . . 109.6 ?
    C4 C5 H5B . . 109.6 ?
    H5A C5 H5B . . 108.1 ?
    C11 C6 C7 . . 117.4(2) ?
    C11 C6 N2 . . 119.0(2) ?
    C7 C6 N2 . . 123.6(2) ?
    C8 C7 F1 . . 118.0(2) ?
    C8 C7 C6 . . 123.9(2) ?
    F1 C7 C6 . . 118.1(2) ?
    C7 C8 C9 . . 119.3(2) ?
    C7 C8 H8 . . 120.4 ?
    C9 C8 H8 . . 120.4 ?
    C8 C9 C10 . . 118.7(2) ?
    C8 C9 C17 . . 119.6(2) ?
    C10 C9 C17 . . 121.7(2) ?
    N1 C10 C9 . . 118.0(2) ?
    N1 C10 C11 . . 120.8(2) ?
    C9 C10 C11 . . 121.1(2) ?
    C6 C11 C10 . . 119.5(2) ?
    C6 C11 C12 . . 120.2(2) ?
    C10 C11 C12 . . 120.1(2) ?
    C11 C12 C13 . . 109.2(3) ?
    C11 C12 H12A . . 109.8 ?
    C13 C12 H12A . . 109.8 ?
    C11 C12 H12B . . 109.8 ?
    C13 C12 H12B . . 109.8 ?
    H12A C12 H12B . . 108.3 ?
    C14 C13 C12 . . 108.7(3) ?
    C14 C13 H13A . . 110.0 ?
    C12 C13 H13A . . 110.0 ?
    C14 C13 H13B . . 110.0 ?
    C12 C13 H13B . . 110.0 ?
    H13A C13 H13B . . 108.3 ?
    C19 C14 C13 . . 118.6(3) ?
    C19 C14 N1 . . 108.4(3) ?
    C13 C14 N1 . . 108.4(2) ?
    C19 C14 H14 . . 107.0 ?
    C13 C14 H14 . . 107.0 ?
    N1 C14 H14 . . 107.0 ?
    N1 C15 C16 . . 124.0(2) ?
    N1 C15 H15 . . 118.0 ?
    C16 C15 H15 . . 118.0 ?
    C15 C16 C17 . . 119.7(2) ?
    C15 C16 C18 . . 119.1(2) ?
    C17 C16 C18 . . 121.2(2) ?
    O3 C17 C16 . . 122.8(2) ?
    O3 C17 C9 . . 121.5(2) ?
    C16 C17 C9 . . 115.8(2) ?
    O1 C18 O2 . . 120.3(2) ?
    O1 C18 C16 . . 123.6(3) ?
    O2 C18 C16 . . 116.1(2) ?
    C14 C19 H19A . . 109.5 ?
    C14 C19 H19B . . 109.5 ?
    H19A C19 H19B . . 109.5 ?
    C14 C19 H19C . . 109.5 ?
    H19A C19 H19C . . 109.5 ?
    H19B C19 H19C . . 109.5 ?
    C15 N1 C10 . . 120.8(2) ?
    C15 N1 C14 . . 118.32(19) ?
    C10 N1 C14 . . 120.8(2) ?
    C6 N2 C5 . . 116.53(19) ?
    C6 N2 C1 . . 118.84(19) ?
    C5 N2 C1 . . 111.8(2) ?
    C18 O2 H2 . . 101(3) ?
    C3 O4 H4 . . 104(3) ?
    O5 C20 O6 . . 122.4(2) ?
    O5 C20 C20 . 2_777 121.6(3) ?
    O6 C20 C20 . 2_777 116.1(3) ?
    C20 O6 H6 . . 117(3) ?
loop_
    _geom_torsion_atom_site_label_1
    _geom_torsion_atom_site_label_2
    _geom_torsion_atom_site_label_3
    _geom_torsion_atom_site_label_4
    _geom_torsion_site_symmetry_1
    _geom_torsion_site_symmetry_2
    _geom_torsion_site_symmetry_3
    _geom_torsion_site_symmetry_4
    _geom_torsion
    _geom_torsion_publ_flag
    N2 C1 C2 C3 . . . . -58.9(3) ?
    C1 C2 C3 O4 . . . . 178.4(2) ?
    C1 C2 C3 C4 . . . . 56.6(3) ?
    O4 C3 C4 C5 . . . . -178.5(2) ?
    C2 C3 C4 C5 . . . . -54.7(3) ?
    C3 C4 C5 N2 . . . . 55.8(4) ?
    C11 C6 C7 C8 . . . . -1.5(4) ?
    N2 C6 C7 C8 . . . . 176.2(2) ?
    C11 C6 C7 F1 . . . . 178.4(2) ?
    N2 C6 C7 F1 . . . . -3.8(4) ?
    F1 C7 C8 C9 . . . . -178.3(2) ?
    C6 C7 C8 C9 . . . . 1.6(4) ?
    C7 C8 C9 C10 . . . . -0.2(3) ?
    C7 C8 C9 C17 . . . . 179.5(2) ?
    C8 C9 C10 N1 . . . . -179.2(2) ?
    C17 C9 C10 N1 . . . . 1.1(3) ?
    C8 C9 C10 C11 . . . . -1.3(3) ?
    C17 C9 C10 C11 . . . . 179.0(2) ?
    C7 C6 C11 C10 . . . . 0.0(4) ?
    N2 C6 C11 C10 . . . . -177.9(2) ?
    C7 C6 C11 C12 . . . . 175.9(3) ?
    N2 C6 C11 C12 . . . . -1.9(4) ?
    N1 C10 C11 C6 . . . . 179.2(2) ?
    C9 C10 C11 C6 . . . . 1.4(4) ?
    N1 C10 C11 C12 . . . . 3.3(4) ?
    C9 C10 C11 C12 . . . . -174.6(3) ?
    C6 C11 C12 C13 . . . . -151.7(3) ?
    C10 C11 C12 C13 . . . . 24.2(4) ?
    C11 C12 C13 C14 . . . . -57.1(4) ?
    C12 C13 C14 C19 . . . . -62.3(4) ?
    C12 C13 C14 N1 . . . . 61.7(4) ?
    N1 C15 C16 C17 . . . . 0.7(4) ?
    N1 C15 C16 C18 . . . . 179.9(2) ?
    C15 C16 C17 O3 . . . . 178.0(2) ?
    C18 C16 C17 O3 . . . . -1.1(4) ?
    C15 C16 C17 C9 . . . . -1.7(3) ?
    C18 C16 C17 C9 . . . . 179.2(2) ?
    C8 C9 C17 O3 . . . . 1.3(3) ?
    C10 C9 C17 O3 . . . . -178.9(2) ?
    C8 C9 C17 C16 . . . . -178.9(2) ?
    C10 C9 C17 C16 . . . . 0.8(3) ?
    C15 C16 C18 O1 . . . . 5.1(4) ?
    C17 C16 C18 O1 . . . . -175.8(2) ?
    C15 C16 C18 O2 . . . . -173.8(2) ?
    C17 C16 C18 O2 . . . . 5.3(4) ?
    C16 C15 N1 C10 . . . . 1.3(4) ?
    C16 C15 N1 C14 . . . . 179.5(3) ?
    C9 C10 N1 C15 . . . . -2.2(4) ?
    C11 C10 N1 C15 . . . . 179.9(2) ?
    C9 C10 N1 C14 . . . . 179.6(2) ?
    C11 C10 N1 C14 . . . . 1.7(4) ?
    C19 C14 N1 C15 . . . . -83.7(3) ?
    C13 C14 N1 C15 . . . . 146.4(3) ?
    C19 C14 N1 C10 . . . . 94.5(3) ?
    C13 C14 N1 C10 . . . . -35.4(4) ?
    C11 C6 N2 C5 . . . . -78.3(3) ?
    C7 C6 N2 C5 . . . . 104.0(3) ?
    C11 C6 N2 C1 . . . . 143.2(2) ?
    C7 C6 N2 C1 . . . . -34.5(3) ?
    C4 C5 N2 C6 . . . . 159.0(2) ?
    C4 C5 N2 C1 . . . . -59.7(3) ?
    C2 C1 N2 C6 . . . . -158.9(2) ?
    C2 C1 N2 C5 . . . . 60.9(3) ?
loop_
    _geom_hbond_atom_site_label_D
    _geom_hbond_atom_site_label_H
    _geom_hbond_atom_site_label_A
    _geom_hbond_site_symmetry_A
    _geom_hbond_distance_DH
    _geom_hbond_distance_HA
    _geom_hbond_distance_DA
    _geom_hbond_angle_DHA
    _geom_hbond_publ_flag
    C15 H15 O5 2_676 0.93 2.35 3.266(3) 167 yes
    C19 H19B F1 1_565 0.96 2.50 3.456(4) 174 yes
    O4 H4 O1 1_656 0.87(4) 1.99(4) 2.833(3) 161(4) yes
    O2 H2 O3 . 0.87(5) 1.68(5) 2.536(3) 165(5) yes
    O6 H6 O4 . 0.81(4) 1.85(4) 2.644(3) 169(4) yes
_shelx_space_group_comment
;
The symmetry employed for this shelxl refinement is uniquely defined
by the following loop, which should always be used as a source of
symmetry information in preference to the above space-group names.
They are only intended as comments.
;
_shelx_estimated_absorpt_T_min     0.975
_shelx_estimated_absorpt_T_max     0.994
_shelx_hkl_file
;
   1   0   0    0.10    0.40
   1   0   0    0.10    0.30
  -2   0   0  809.02   52.59
  -2   0   0  844.82   52.39
  -2   0   0  819.42   52.39
  -2   0   0  752.42   52.39
  -2   0   0  846.52   52.39
   2   0   0  845.92   52.49
   2   0   0  841.02   52.39
   2   0   0  829.42   52.39
   2   0   0  890.21   52.39
  -3   0   0  336.07   23.90
  -3   0   0  373.56   24.00
  -3   0   0  384.26   24.00
  -3   0   0  384.46   24.10
   3   0   0  357.76   24.10
   3   0   0  377.26   23.90
   3   0   0  367.46   23.90
   3   0   0  377.96   23.90
   3   0   0  387.76   24.00
  -4   0   0    1.10    1.10
  -4   0   0    1.60    1.10
  -4   0   0    0.80    1.10
  -4   0   0    0.70    1.00
  -4   0   0   -0.10    1.00
  -4   0   0   -0.30    0.60
   4   0   0    3.60    1.40
   4   0   0   -0.50    0.90
   4   0   0   -0.50    0.90
   4   0   0   -0.50    0.90
   4   0   0    1.50    1.00
  -5   0   0   19.40    3.00
  -5   0   0   24.60    2.90
  -5   0   0   25.10    2.90
  -5   0   0   24.30    3.10
  -5   0   0   26.20    2.90
  -5   0   0   23.40    2.30
   5   0   0   24.60    2.80
   5   0   0   21.80    2.80
   5   0   0   30.00    2.80
   5   0   0   22.80    2.60
   5   0   0   28.80    2.80
  -6   0   0  284.27   17.80
  -6   0   0  237.88   17.50
  -6   0   0  251.67   17.60
  -6   0   0  227.18   17.70
  -6   0   0  275.87   17.30
  -6   0   0  290.77   17.10
  -6   0   0  267.07   17.70
   6   0   0  241.08   17.40
   6   0   0  265.07   17.50
   6   0   0  262.27   17.40
   6   0   0  259.57   17.40
   6   0   0  226.68   17.50
   6   0   0  254.17   16.90
  -7   0   0   -0.70    1.50
  -7   0   0    4.50    1.90
  -7   0   0   -0.40    1.50
  -7   0   0   -2.30    1.30
  -7   0   0    0.90    1.10
  -7   0   0    1.30    1.60
  -7   0   0    0.10    1.30
   7   0   0    0.00    1.30
   7   0   0    0.10    1.50
   7   0   0    1.30    1.60
   7   0   0   -0.20    1.20
   7   0   0    0.50    1.40
  -8   0   0   -0.20    1.50
  -8   0   0   -0.70    1.60
  -8   0   0    0.20    1.80
  -8   0   0    3.10    2.00
  -8   0   0    0.10    1.50
  -8   0   0   -0.70    1.50
  -8   0   0   -0.30    1.40
   8   0   0   -0.70    1.30
   8   0   0   -1.20    1.20
   8   0   0    0.40    1.40
   8   0   0    2.60    1.90
   8   0   0   -1.10    1.30
  -9   0   0    5.40    1.60
  -9   0   0    2.00    2.10
  -9   0   0    2.40    2.30
  -9   0   0    2.60    1.90
  -9   0   0   -0.80    2.30
  -9   0   0   -2.10    2.10
   9   0   0   -1.40    1.50
   9   0   0    0.30    1.60
   9   0   0    4.20    2.30
   9   0   0    1.80    1.70
   9   0   0   -0.80    1.20
 -10   0   0    0.30    2.00
 -10   0   0   -2.60    2.30
 -10   0   0   -0.30    1.30
 -10   0   0   -2.50    1.80
  10   0   0    1.60    1.80
  10   0   0    1.20    2.20
  10   0   0   -0.50    1.80
  10   0   0    0.50    1.90
 -11   0   0    3.30    2.90
 -11   0   0    0.30    2.00
 -11   0   0    5.50    1.70
 -11   0   0   -0.90    2.70
  11   0   0    0.60    3.60
  11   0   0    4.00    3.00
  11   0   0    6.80    2.40
  11   0   0   -0.50    2.10
  11  -1   0    0.40    2.60
  11  -1   0    2.10    2.10
  11  -1   0    1.70    2.10
 -11   1   0    0.50    1.90
 -11   1   0    3.40    2.70
 -11   1   0    3.20    2.80
 -11   1   0   -0.60    1.60
  10  -1   0    1.30    1.90
  10  -1   0   -0.30    1.80
  10  -1   0   -0.40    2.30
  10  -1   0   -1.00    1.60
 -10   1   0   -4.70    2.10
 -10   1   0    2.90    1.60
 -10   1   0    0.50    2.20
 -10   1   0    2.10    1.60
   9  -1   0    4.20    2.30
   9  -1   0    4.40    2.20
   9  -1   0    3.20    1.70
   9  -1   0    3.00    2.00
   9  -1   0    1.40    2.10
  -9   1   0    5.80    2.50
  -9   1   0    2.50    2.10
  -9   1   0    5.90    1.80
  -9   1   0   -1.80    2.70
  -9   1   0    5.00    4.00
  -9   1   0    4.60    2.40
  -9   1   0    1.80    1.70
   8  -1   0    0.90    1.60
   8  -1   0    1.10    1.50
   8  -1   0    0.50    1.50
   8  -1   0    2.70    1.60
   8  -1   0    1.00    1.70
  -8   1   0    0.30    1.90
  -8   1   0    3.00    2.00
  -8   1   0    2.00    1.90
  -8   1   0    3.90    2.20
  -8   1   0    1.40    1.40
  -8   1   0    2.10    1.50
  -8   1   0    3.50    2.00
   7  -1   0    3.90    1.50
   7  -1   0    0.40    1.30
   7  -1   0   -0.20    1.20
   7  -1   0   -0.30    1.30
  -7   1   0   -2.60    1.30
  -7   1   0    0.00    1.20
  -7   1   0   -0.10    1.30
  -7   1   0   -1.50    1.70
  -7   1   0    0.60    1.40
  -7   1   0    1.80    1.50
  -7   1   0   -0.30    1.70
   6  -1   0   12.00    2.20
   6  -1   0    8.40    2.00
   6  -1   0   11.50    2.30
   6  -1   0   13.50    2.00
   6  -1   0   11.30    2.00
  -6   1   0    8.90    1.80
  -6   1   0    7.10    2.80
  -6   1   0   11.00    2.30
  -6   1   0    9.10    2.10
  -6   1   0    8.10    2.10
  -6   1   0    8.20    2.10
   5  -1   0   32.70    3.00
   5  -1   0   28.50    3.00
   5  -1   0   35.20    3.20
   5  -1   0   32.80    3.00
   5  -1   0   32.70    3.10
  -5   1   0   29.70    3.10
  -5   1   0   33.30    3.20
  -5   1   0   35.30    3.30
  -5   1   0   29.30    4.40
  -5   1   0   26.10    3.00
  -5   1   0   25.10    2.80
   4  -1   0  191.88   13.20
   4  -1   0  216.38   13.20
   4  -1   0  195.88   12.60
   4  -1   0  208.88   13.20
   4  -1   0  203.88   13.10
  -4   1   0  195.68   13.20
  -4   1   0  194.88   12.70
  -4   1   0  176.28   13.20
  -4   1   0  190.38   13.20
  -4   1   0  171.08   12.90
  -4   1   0  201.18   13.20
  -4   1   0  207.38   13.20
   3  -1   0  459.15   27.20
   3  -1   0  481.55   27.50
   3  -1   0  389.76   27.40
   3  -1   0  437.86   27.50
   3  -1   0  470.75   27.50
   3  -1   0  453.05   27.60
  -3   1   0  402.46   27.10
  -3   1   0  413.36   27.60
  -3   1   0  446.66   27.60
  -3   1   0  406.56   27.50
  -3   1   0  410.26   27.50
  -3   1   0  414.06   27.60
  -3   1   0  404.16   27.50
   2  -1   0 2136.29  135.89
   2  -1   0 1955.90  156.48
  -2   1   0 2102.69  135.69
  -2   1   0 2246.68  158.48
   1  -1   0   -0.10    0.20
   1  -1   0    0.00    0.10
   1  -1   0   -0.20    0.20
   1  -1   0    0.00    0.30
  -1   1   0   -0.10    0.30
  -1   1   0   -0.20    0.30
  -1   1   0   -0.20    0.20
  -1   1   0    0.20    0.50
  -1   1   0   -0.30    0.30
  -1   1   0   -0.20    0.30
  -1  -1   0   49.40    3.20
  -1  -1   0   39.90    3.00
  -1  -1   0   49.70    3.50
  -1  -1   0   44.00    3.00
  -1  -1   0   44.50    3.00
   1   1   0   40.30    2.80
   1   1   0   46.40    3.00
   1   1   0   38.90    3.00
   1   1   0   41.20    3.10
   1   1   0   40.50    3.00
  -2  -1   0    4.90    1.00
  -2  -1   0    5.00    1.00
  -2  -1   0    5.80    1.20
  -2  -1   0    7.40    1.10
  -2  -1   0    5.10    1.00
  -2  -1   0    5.50    1.00
   2   1   0    5.10    1.10
   2   1   0    5.60    1.00
   2   1   0    6.10    0.50
   2   1   0    7.40    1.00
   2   1   0    2.80    0.90
   2   1   0    5.80    1.00
   2   1   0    7.30    1.50
  -3  -1   0   16.70    2.00
  -3  -1   0   20.10    2.10
  -3  -1   0   20.60    2.10
  -3  -1   0   20.80    2.00
  -3  -1   0   17.70    2.30
  -3  -1   0   19.20    2.10
   3   1   0   19.90    2.00
   3   1   0   20.70    1.80
   3   1   0   18.00    2.00
   3   1   0   19.70    2.00
   3   1   0   22.00    2.10
   3   1   0   20.30    2.20
  -4  -1   0  121.99    8.70
  -4  -1   0  110.69    8.60
  -4  -1   0  143.19    8.70
  -4  -1   0  120.89    8.90
  -4  -1   0  119.79    8.10
  -4  -1   0  121.69    8.70
  -4  -1   0  122.09    8.70
   4   1   0  121.59    8.60
   4   1   0  124.29    8.30
   4   1   0  123.09    8.60
   4   1   0  128.39    9.10
   4   1   0  125.69    8.60
   4   1   0  111.99    8.60
  -5  -1   0  318.57   20.60
  -5  -1   0  340.27   21.50
  -5  -1   0  326.97   21.40
  -5  -1   0  319.97   21.30
  -5  -1   0  317.77   21.30
  -5  -1   0  347.67   21.30
   5   1   0  296.87   21.20
   5   1   0  295.87   21.20
   5   1   0  320.97   21.20
   5   1   0  308.27   21.20
   5   1   0  344.27   21.30
   5   1   0  317.97   21.70
  -6  -1   0   59.79    5.00
  -6  -1   0   57.39    5.00
  -6  -1   0   57.89    5.10
  -6  -1   0   53.59    4.80
  -6  -1   0   61.29    4.90
  -6  -1   0   53.29    4.10
  -6  -1   0   48.90    5.10
   6   1   0   48.40    4.30
   6   1   0   62.49    4.80
   6   1   0   52.39    4.70
   6   1   0   49.90    4.70
   6   1   0   53.39    4.80
   6   1   0   43.90    4.90
  -7  -1   0    0.60    0.80
  -7  -1   0    0.30    1.60
  -7  -1   0    2.90    2.00
  -7  -1   0   -2.40    1.50
  -7  -1   0    3.00    1.70
  -7  -1   0    0.50    1.80
   7   1   0   -1.00    1.20
   7   1   0   -0.90    1.30
   7   1   0    0.40    1.50
   7   1   0    1.10    1.40
   7   1   0    2.80    1.60
  -8  -1   0    0.90    0.90
  -8  -1   0   -1.00    1.60
  -8  -1   0   -3.40    1.40
  -8  -1   0    1.90    2.30
  -8  -1   0   -0.20    1.80
   8   1   0   -0.40    1.60
   8   1   0    0.50    1.80
   8   1   0    2.40    2.40
   8   1   0    2.00    1.70
   8   1   0   -1.10    1.30
  -9  -1   0   -0.20    2.10
  -9  -1   0    2.20    1.80
  -9  -1   0    1.30    2.50
  -9  -1   0    0.10    0.90
   9   1   0    0.40    1.60
   9   1   0   -2.00    1.50
   9   1   0    0.00    1.50
   9   1   0   -0.70    1.80
   9   1   0   -0.80    1.70
 -10  -1   0   -2.80    1.90
 -10  -1   0   -1.00    2.10
 -10  -1   0    4.00    2.80
 -10  -1   0    0.10    1.00
  10   1   0   -0.10    2.00
  10   1   0   -1.00    1.80
  10   1   0   -2.80    2.20
  10   1   0    0.40    1.90
 -11  -1   0   11.10    3.40
 -11  -1   0   13.80    4.10
 -11  -1   0   10.10    2.90
  11   1   0    2.30    3.20
  11   1   0    8.80    2.90
  11   1   0    8.80    3.40
  11   1   0    6.80    2.70
  12  -2   0    0.90    2.60
  12  -2   0    4.60    2.60
 -12   2   0   -2.20    2.00
 -12   2   0    0.90    3.00
 -12   2   0   -2.20    2.70
 -12   2   0    2.70    1.80
  11  -2   0    6.20    2.80
  11  -2   0    5.90    2.40
  11  -2   0    3.60    2.20
 -11   2   0    2.20    2.00
 -11   2   0    6.80    2.80
 -11   2   0    4.70    2.00
 -11   2   0    7.70    2.80
  10  -2   0   20.10    3.40
  10  -2   0   21.50    3.40
  10  -2   0   20.60    3.50
  10  -2   0   15.20    3.20
  10  -2   0   16.30    3.40
 -10   2   0   23.00    4.40
 -10   2   0   19.80    3.80
 -10   2   0   16.80    3.60
 -10   2   0   25.60    3.30
 -10   2   0   20.00    2.90
 -10   2   0   19.60    3.80
   9  -2   0    0.40    1.70
   9  -2   0    1.50    1.80
   9  -2   0    2.40    1.90
   9  -2   0    5.60    1.90
   9  -2   0    4.00    1.90
   9  -2   0    3.50    1.90
  -9   2   0    2.70    2.30
  -9   2   0    4.90    2.20
  -9   2   0    2.20    2.20
  -9   2   0    5.50    1.60
  -9   2   0    4.10    2.30
  -9   2   0    0.80    2.10
  -9   2   0    1.90    1.80
   8  -2   0   17.60    2.80
   8  -2   0   14.90    2.50
   8  -2   0   16.90    2.90
   8  -2   0   13.40    2.60
   8  -2   0   19.50    3.10
  -8   2   0   15.70    3.10
  -8   2   0   14.80    2.60
  -8   2   0    9.70    2.70
  -8   2   0   12.40    2.80
  -8   2   0   13.00    2.20
  -8   2   0   11.40    2.60
  -8   2   0   14.30    2.70
   7  -2   0   -1.60    1.30
   7  -2   0   -0.20    1.40
   7  -2   0    0.10    1.10
   7  -2   0   -0.80    1.30
   7  -2   0    0.60    1.40
  -7   2   0   -1.00    1.30
  -7   2   0   -1.20    1.40
  -7   2   0   -1.00    1.50
  -7   2   0   -2.40    1.20
  -7   2   0   -1.00    1.50
  -7   2   0   -0.70    1.00
   6  -2   0    5.60    1.60
   6  -2   0    9.00    1.80
   6  -2   0    7.60    1.70
   6  -2   0    9.20    1.80
   6  -2   0    7.00    1.80
  -6   2   0    5.50    2.50
  -6   2   0    5.70    1.60
  -6   2   0    7.90    2.10
  -6   2   0    7.30    1.10
  -6   2   0    2.60    1.60
  -6   2   0    7.70    2.00
  -6   2   0    6.10    1.60
   5  -2   0  267.67   17.00
   5  -2   0  251.47   16.40
   5  -2   0  266.67   17.00
   5  -2   0  268.17   16.90
   5  -2   0  249.08   16.90
   5  -2   0  260.37   16.90
  -5   2   0  272.27   17.20
  -5   2   0  258.87   16.50
  -5   2   0  238.48   17.00
  -5   2   0  230.48   16.90
  -5   2   0  232.38   17.00
  -5   2   0  261.97   17.10
   4  -2   0   38.60    3.40
   4  -2   0   45.30    3.50
   4  -2   0   41.10    3.20
   4  -2   0   35.20    3.40
   4  -2   0   44.20    3.50
   4  -2   0   41.10    3.50
  -4   2   0   46.00    3.60
  -4   2   0   44.40    3.60
  -4   2   0   46.00    3.60
  -4   2   0   39.40    3.20
  -4   2   0   44.20    3.60
  -4   2   0   46.70    3.60
  -4   2   0   45.50    3.60
   3  -2   0  355.16   21.30
   3  -2   0  324.87   21.40
   3  -2   0  360.56   21.40
   3  -2   0  365.76   21.40
   3  -2   0  305.07   21.40
   3  -2   0  315.97   21.40
  -3   2   0  328.17   21.50
  -3   2   0  365.16   21.60
  -3   2   0  317.07   21.50
  -3   2   0  330.17   21.30
  -3   2   0  336.97   21.50
  -3   2   0  294.47   21.40
   2  -2   0  775.32   45.00
   2  -2   0  708.23   45.00
   2  -2   0  755.52   45.20
   2  -2   0  620.44   45.00
   2  -2   0  739.93   45.10
  -2   2   0  728.23   45.40
  -2   2   0  682.13   45.10
  -2   2   0  684.13   45.10
  -2   2   0  727.43   45.10
  -2   2   0  729.83   45.10
  -2   2   0  713.23   45.10
   1  -2   0  592.04   35.50
   1  -2   0  539.25   35.60
   1  -2   0  570.34   35.40
   1  -2   0  584.04   35.30
   1  -2   0  559.54   35.30
   1  -2   0  598.24   35.30
  -1   2   0  536.65   35.60
  -1   2   0  523.05   35.30
  -1   2   0  595.84   35.40
  -1   2   0  588.34   35.30
  -1   2   0  517.95   35.30
  -1   2   0  605.54   35.30
  -1   2   0  502.95   35.30
   0  -2   0    3.50    0.40
   0  -2   0    4.20    0.70
   0  -2   0    3.90    0.90
   0  -2   0    3.40    0.40
   0  -2   0    3.10    0.40
   0  -2   0    3.40    0.40
   0  -2   0    4.20    0.80
   0  -2   0    2.90    0.60
   0  -2   0    4.70    0.80
   0   2   0    3.00    0.40
   0   2   0    3.00    0.80
   0   2   0    2.50    0.50
   0   2   0    3.60    0.40
   0   2   0    3.70    0.60
   0   2   0    3.30    0.70
   0   2   0    3.60    0.40
   0   2   0    4.00    0.70
  -1  -2   0  187.58   12.30
  -1  -2   0  188.58   12.00
  -1  -2   0  196.58   12.10
  -1  -2   0  177.38   12.00
  -1  -2   0  183.58   12.30
  -1  -2   0  164.98   12.00
  -1  -2   0  183.28   12.00
  -1  -2   0  190.28   12.00
   1   2   0  195.28   12.00
   1   2   0  191.48   12.00
   1   2   0  192.58   12.10
   1   2   0  190.08   12.20
   1   2   0  196.98   12.00
   1   2   0  183.28   12.00
  -2  -2   0   33.30    2.70
  -2  -2   0   37.00    2.90
  -2  -2   0   34.60    3.20
  -2  -2   0   34.10    2.70
  -2  -2   0   35.90    2.70
   2   2   0   44.20    4.10
   2   2   0   31.50    2.70
   2   2   0   36.50    2.70
   2   2   0   32.90    2.80
   2   2   0   31.30    2.40
   2   2   0   33.40    2.70
   2   2   0   33.30    2.70
  -3  -2   0  129.19    9.40
  -3  -2   0  128.59    9.10
  -3  -2   0  129.19    9.20
  -3  -2   0  128.09    9.10
  -3  -2   0  136.89    8.50
  -3  -2   0  130.09    9.20
  -3  -2   0  129.59    8.50
   3   2   0  134.09    8.60
   3   2   0  132.99    9.20
   3   2   0  156.38    9.90
   3   2   0  142.29    9.10
   3   2   0  145.09    9.20
   3   2   0  129.59    9.20
  -4  -2   0   19.90    2.50
  -4  -2   0   21.40    2.40
  -4  -2   0   19.20    1.50
  -4  -2   0   25.30    2.70
  -4  -2   0   24.50    2.60
  -4  -2   0   13.60    2.80
  -4  -2   0   20.70    1.50
  -4  -2   0   20.80    2.40
   4   2   0   19.30    2.30
   4   2   0   18.20    2.20
   4   2   0   24.20    2.90
   4   2   0   16.90    2.70
   4   2   0   23.40    2.30
   4   2   0   21.70    2.20
  -5  -2   0    2.30    1.40
  -5  -2   0    1.70    1.20
  -5  -2   0    3.30    1.40
  -5  -2   0    2.60    0.60
  -5  -2   0    2.20    1.50
  -5  -2   0    2.90    1.50
   5   2   0    1.90    1.30
   5   2   0    2.60    1.30
   5   2   0    2.70    1.30
   5   2   0    3.00    1.10
   5   2   0    0.40    1.00
   5   2   0    1.80    1.40
  -6  -2   0   46.50    4.50
  -6  -2   0   41.80    4.40
  -6  -2   0   45.80    3.30
  -6  -2   0   53.39    4.70
  -6  -2   0   44.80    4.20
  -6  -2   0   45.90    4.50
   6   2   0   44.00    4.30
   6   2   0   39.60    4.60
   6   2   0   46.30    4.30
   6   2   0   46.40    4.30
   6   2   0   45.00    5.80
  -7  -2   0   -0.20    1.70
  -7  -2   0    0.30    0.60
  -7  -2   0    1.10    1.70
  -7  -2   0    0.70    0.60
  -7  -2   0   -1.90    2.80
  -7  -2   0   -0.40    1.50
   7   2   0    0.80    1.70
   7   2   0    0.90    1.40
   7   2   0   -0.20    1.30
   7   2   0   -0.30    1.50
   7   2   0   -2.00    1.20
  -8  -2   0   -0.10    1.80
  -8  -2   0    0.70    0.50
  -8  -2   0    0.00    0.50
  -8  -2   0   -2.80    1.90
  -8  -2   0    0.40    1.80
   8   2   0    0.10    1.70
   8   2   0   -0.10    2.60
   8   2   0    1.40    1.70
   8   2   0    1.40    1.50
   8   2   0   -2.60    1.10
  -9  -2   0    2.40    2.20
  -9  -2   0   -1.20    1.90
   9   2   0    0.30    1.60
   9   2   0    2.70    2.10
   9   2   0    3.10    1.70
   9   2   0    2.80    1.90
   9   2   0    6.20    2.70
 -10  -2   0   -2.50    1.90
 -10  -2   0    0.20    2.20
 -10  -2   0   -0.10    2.60
  10   2   0   -2.00    2.00
  10   2   0   -0.30    2.60
  10   2   0    0.80    2.20
  10   2   0   -0.70    1.60
  12  -3   0    2.90    2.10
  12  -3   0   -2.00    2.00
  12  -3   0    2.60    2.60
 -12   3   0   -1.40    2.40
 -12   3   0   -0.30    2.00
 -12   3   0    0.40    1.50
 -12   3   0   -4.80    2.30
  11  -3   0   42.00    5.00
  11  -3   0   20.80    4.10
  11  -3   0   27.00    4.10
 -11   3   0   39.40    6.70
 -11   3   0   25.40    4.50
 -11   3   0   29.60    4.40
 -11   3   0   35.40    3.60
  10  -3   0   70.99    6.50
  10  -3   0   78.79    6.80
  10  -3   0   56.19    5.90
  10  -3   0   71.99    6.30
  10  -3   0   70.99    6.40
 -10   3   0   67.49    6.90
 -10   3   0   73.29    7.00
 -10   3   0   66.39    6.70
 -10   3   0   68.79    6.90
 -10   3   0   62.59    6.20
 -10   3   0   71.29    5.70
   9  -3   0    1.10    2.00
   9  -3   0   -1.20    1.70
   9  -3   0    0.60    1.70
   9  -3   0   -1.30    1.40
   9  -3   0    0.60    1.50
   9  -3   0   -1.30    1.40
  -9   3   0   -0.90    1.90
  -9   3   0    1.80    1.20
  -9   3   0   -1.60    2.00
  -9   3   0   -0.40    3.10
  -9   3   0    0.20    1.60
  -9   3   0    0.60    1.70
  -9   3   0    3.10    2.30
   8  -3   0    0.00    1.30
   8  -3   0    3.00    1.70
   8  -3   0    2.30    1.70
   8  -3   0    1.60    1.30
   8  -3   0    0.70    1.70
   8  -3   0    1.40    1.60
  -8   3   0    1.00    0.90
  -8   3   0    1.70    1.80
  -8   3   0    0.50    1.60
  -8   3   0    2.50    1.70
  -8   3   0    1.70    2.10
  -8   3   0    1.30    1.60
  -8   3   0    0.60    1.70
   7  -3   0   33.80    3.60
   7  -3   0   42.70    3.90
   7  -3   0   40.10    3.80
   7  -3   0   41.50    3.90
   7  -3   0   37.10    3.60
   7  -3   0   37.90    3.70
  -7   3   0   35.20    4.00
  -7   3   0   34.50    3.80
  -7   3   0   34.60    4.10
  -7   3   0   36.20    5.30
  -7   3   0   43.40    4.30
  -7   3   0   37.60    3.20
  -7   3   0   36.00    4.00
   6  -3   0   23.10    2.90
   6  -3   0   28.20    2.80
   6  -3   0   23.50    2.60
   6  -3   0   19.80    2.50
   6  -3   0   21.20    2.80
   6  -3   0   26.40    2.80
  -6   3   0   26.30    3.10
  -6   3   0   20.10    2.90
  -6   3   0   24.00    3.20
  -6   3   0   20.00    2.70
  -6   3   0   22.10    3.00
  -6   3   0   23.10    2.30
  -6   3   0   21.50    3.00
   5  -3   0  393.36   24.10
   5  -3   0  374.96   23.80
   5  -3   0  404.46   24.20
   5  -3   0  382.56   24.10
   5  -3   0  384.46   24.10
   5  -3   0  362.26   24.00
   5  -3   0  359.46   23.80
  -5   3   0  354.46   24.20
  -5   3   0  342.37   24.10
  -5   3   0  359.56   23.80
  -5   3   0  369.86   24.30
  -5   3   0  351.36   24.10
   4  -3   0   80.39    5.50
   4  -3   0   79.79    5.50
   4  -3   0   78.59    5.50
   4  -3   0   88.09    5.60
   4  -3   0   74.39    5.50
  -4   3   0   72.89    5.90
  -4   3   0   77.39    5.60
  -4   3   0   67.29    5.60
  -4   3   0   64.59    5.60
  -4   3   0   79.79    5.50
  -4   3   0   71.79    5.60
   3  -3   0   74.89    5.00
   3  -3   0   73.39    4.70
   3  -3   0   63.99    4.90
   3  -3   0   73.29    5.00
  -3   3   0   69.39    4.70
  -3   3   0   66.89    5.10
  -3   3   0   59.79    5.00
  -3   3   0   79.69    5.00
  -3   3   0   69.29    5.30
  -3   3   0   75.39    5.10
  -3   3   0   69.09    5.00
  -3   3   0   66.49    5.00
   2  -3   0  145.09    9.60
   2  -3   0  159.98    9.50
   2  -3   0  139.19    9.40
   2  -3   0  150.78    9.40
   2  -3   0  145.29    9.40
  -2   3   0  140.29    9.90
  -2   3   0  132.69    9.70
  -2   3   0  141.69    9.60
  -2   3   0  140.59    9.50
  -2   3   0  148.89    9.50
  -2   3   0  145.99    9.50
  -2   3   0  150.38    9.50
   1  -3   0    1.00    0.30
   1  -3   0    0.90    0.30
   1  -3   0    1.20    0.70
   1  -3   0    0.70    0.80
   1  -3   0    0.50    0.60
   1  -3   0    1.00    0.60
   1  -3   0    1.20    0.30
   1  -3   0    1.40    0.30
  -1   3   0    0.90    0.60
  -1   3   0    1.60    0.60
  -1   3   0    1.70    0.60
  -1   3   0    1.10    0.70
  -1   3   0    1.90    0.50
  -1   3   0    1.20    0.40
  -1   3   0    1.60    0.40
  -1   3   0    1.60    0.80
   0  -3   0  201.88   14.60
   0  -3   0  221.18   14.40
   0  -3   0  208.98   14.10
   0  -3   0  232.48   14.10
   0  -3   0  230.08   14.20
   0  -3   0  242.48   14.60
   0  -3   0  220.78   14.10
   0   3   0  228.78   14.60
   0   3   0  209.08   14.40
   0   3   0  196.68   14.20
   0   3   0  239.48   14.20
   0   3   0  235.68   14.40
   0   3   0  224.68   14.20
   0   3   0  240.88   14.60
   0   3   0  233.58   14.60
  -1  -3   0   78.89    5.20
  -1  -3   0   82.49    5.20
  -1  -3   0   71.09    5.40
  -1  -3   0   86.99    5.90
  -1  -3   0   75.39    5.20
   1   3   0   76.19    5.30
   1   3   0   81.69    5.50
   1   3   0   75.89    5.90
   1   3   0   77.99    5.20
   1   3   0   76.19    5.20
   1   3   0   77.09    5.10
   1   3   0   80.89    5.30
   1   3   0   72.19    5.30
  -2  -3   0  142.79   10.00
  -2  -3   0  134.39   10.30
  -2  -3   0  153.28   10.50
  -2  -3   0  147.49   10.00
  -2  -3   0  165.78   10.10
  -2  -3   0  155.78   10.20
  -2  -3   0  136.49   10.00
   2   3   0  159.98    9.90
   2   3   0  146.69   10.10
   2   3   0  146.79   10.80
   2   3   0  160.88   10.10
   2   3   0  144.29   10.20
   2   3   0  163.08   10.10
   2   3   0  160.98   10.10
  -3  -3   0   27.30    2.70
  -3  -3   0   34.20    3.30
  -3  -3   0   29.00    2.60
  -3  -3   0   29.20    2.60
   3   3   0   33.40    2.80
   3   3   0   30.90    2.30
   3   3   0   31.40    2.70
   3   3   0   27.40    2.70
   3   3   0   32.00    2.90
   3   3   0   30.90    2.70
  -4  -3   0    5.60    1.40
  -4  -3   0    3.60    1.60
  -4  -3   0    4.60    1.30
  -4  -3   0    3.60    1.40
  -4  -3   0    4.00    1.20
   4   3   0    5.70    1.20
   4   3   0    6.30    1.30
   4   3   0    4.80    1.90
   4   3   0    4.60    1.40
   4   3   0    4.90    1.30
   4   3   0    5.50    1.40
  -5  -3   0    1.10    1.10
  -5  -3   0    1.70    1.40
  -5  -3   0    1.20    1.30
  -5  -3   0    2.00    1.40
  -5  -3   0    3.20    1.80
   5   3   0    2.90    1.30
   5   3   0    2.30    1.60
   5   3   0    3.50    1.30
   5   3   0    3.20    1.40
   5   3   0    2.60    1.30
  -6  -3   0   -1.60    1.10
  -6  -3   0    0.60    1.40
  -6  -3   0   -0.30    1.40
  -6  -3   0    0.70    1.60
  -6  -3   0    0.70    1.50
   6   3   0   -0.10    1.60
   6   3   0    0.30    1.30
   6   3   0    1.90    1.80
   6   3   0   -0.30    1.00
   6   3   0    0.70    1.50
  -7  -3   0    1.70    1.80
  -7  -3   0    1.90    1.90
  -7  -3   0    2.50    2.00
  -7  -3   0    0.20    1.40
  -7  -3   0    0.80    1.90
   7   3   0    0.00    1.60
   7   3   0    0.20    1.70
   7   3   0    3.40    1.50
   7   3   0    1.30    1.70
   7   3   0    0.70    1.50
  -8  -3   0    1.90    2.20
  -8  -3   0   -0.30    1.80
  -8  -3   0   -3.80    1.60
   8   3   0   -1.80    1.20
   8   3   0   -0.10    1.80
   8   3   0   -2.00    1.40
   8   3   0    1.40    1.70
   8   3   0    1.90    1.70
  -9  -3   0    2.20    2.70
  -9  -3   0    1.80    2.40
  -9  -3   0    0.10    2.10
   9   3   0   -4.50    1.90
   9   3   0    0.30    1.90
   9   3   0   -2.30    1.80
   9   3   0    3.30    2.20
   9   3   0    1.70    1.60
 -10  -3   0    0.40    2.70
 -10  -3   0    1.20    2.30
 -10  -3   0    0.60    4.60
  10   3   0   -0.40    2.00
  10   3   0   -1.60    3.40
  12  -4   0    0.40    2.00
  12  -4   0    1.90    2.50
 -12   4   0    0.70    2.10
 -12   4   0   -0.80    1.20
 -12   4   0    3.50    3.10
 -12   4   0    4.40    2.50
  11  -4   0    6.50    2.40
  11  -4   0    4.70    2.20
 -11   4   0    7.80    1.90
 -11   4   0    2.40    2.20
 -11   4   0   10.30    3.60
 -11   4   0    8.30    3.40
 -11   4   0    7.60    3.50
 -11   4   0    8.70    2.90
  10  -4   0   37.60    4.30
  10  -4   0   38.40    4.60
  10  -4   0   31.60    4.30
  10  -4   0   27.00    3.90
 -10   4   0   34.90    4.80
 -10   4   0   38.60    5.20
 -10   4   0   40.20    5.40
 -10   4   0   29.30    4.30
 -10   4   0   35.00    3.40
 -10   4   0   39.80    5.50
 -10   4   0   32.30    4.80
   9  -4   0    0.80    1.50
   9  -4   0    4.00    2.10
   9  -4   0    3.00    1.80
   9  -4   0    1.60    1.50
   9  -4   0    3.50    2.10
  -9   4   0   -1.00    1.80
  -9   4   0   -0.40    1.80
  -9   4   0   -1.10    2.00
  -9   4   0   -0.90    1.80
  -9   4   0    2.50    1.20
  -9   4   0    1.90    2.40
  -9   4   0    1.50    1.60
  -9   4   0    1.90    1.30
   8  -4   0    4.30    1.90
   8  -4   0    4.40    1.70
   8  -4   0    6.10    2.00
   8  -4   0    5.30    2.00
   8  -4   0    7.40    2.00
   8  -4   0    7.90    2.30
  -8   4   0    2.20    1.90
  -8   4   0    5.40    1.40
  -8   4   0   11.80    2.50
  -8   4   0    7.30    2.30
  -8   4   0    8.20    2.40
  -8   4   0    6.50    2.20
  -8   4   0    6.40    1.80
   7  -4   0   -0.40    1.30
   7  -4   0    0.70    1.10
   7  -4   0   -0.10    1.30
   7  -4   0    2.00    1.40
   7  -4   0    1.80    1.20
   7  -4   0    1.30    1.40
  -7   4   0   -0.10    1.40
  -7   4   0    0.50    1.10
  -7   4   0    0.10    1.30
  -7   4   0    0.60    1.60
  -7   4   0    2.30    1.70
  -7   4   0    2.20    1.20
  -7   4   0    1.80    1.60
   6  -4   0   37.30    3.40
   6  -4   0   35.00    3.40
   6  -4   0   37.40    3.40
   6  -4   0   32.30    3.00
   6  -4   0   37.00    3.20
   6  -4   0   31.70    3.20
   6  -4   0   30.20    3.20
  -6   4   0   37.00    3.50
  -6   4   0   35.90    3.60
  -6   4   0   36.60    3.70
  -6   4   0   38.30    3.50
  -6   4   0   32.50    3.60
  -6   4   0   34.30    3.60
  -6   4   0   37.50    3.50
   5  -4   0  648.34   41.00
   5  -4   0  609.34   40.50
   5  -4   0  630.94   41.70
   5  -4   0  668.53   41.00
   5  -4   0  658.63   41.50
   5  -4   0  604.84   40.80
  -5   4   0  641.74   41.20
  -5   4   0  649.04   41.10
  -5   4   0  634.64   41.50
  -5   4   0  684.83   41.20
  -5   4   0  653.03   41.00
  -5   4   0  616.84   41.10
  -5   4   0  624.04   40.90
   4  -4   0    3.80    1.00
   4  -4   0    4.10    0.70
   4  -4   0    2.80    1.20
   4  -4   0    3.00    1.00
   4  -4   0    3.20    1.00
   4  -4   0    4.20    1.10
  -4   4   0    4.10    1.10
  -4   4   0    2.10    1.20
  -4   4   0    4.50    1.10
  -4   4   0    3.10    1.50
  -4   4   0    4.50    0.70
  -4   4   0    3.70    1.10
  -4   4   0    2.80    1.60
  -4   4   0    3.10    1.10
   3  -4   0  450.25   27.00
   3  -4   0  419.26   26.40
   3  -4   0  391.26   26.30
   3  -4   0  420.96   26.30
   3  -4   0  445.46   26.50
  -3   4   0  402.06   26.40
  -3   4   0  420.66   26.50
  -3   4   0  404.56   26.40
  -3   4   0  433.36   27.10
  -3   4   0  410.66   26.30
  -3   4   0  411.16   26.50
  -3   4   0  366.16   26.40
  -3   4   0  409.16   26.70
   2  -4   0  437.66   28.00
   2  -4   0  391.46   28.20
   2  -4   0  449.26   28.40
   2  -4   0  440.26   28.00
   2  -4   0  468.55   28.00
  -2   4   0  452.35   28.70
  -2   4   0  454.55   28.10
  -2   4   0  433.46   28.10
  -2   4   0  451.85   28.00
  -2   4   0  408.36   28.10
  -2   4   0  454.95   28.30
  -2   4   0  483.45   28.40
  -2   4   0  456.35   28.70
  -2   4   0  435.56   28.10
   1  -4   0  291.77   18.50
   1  -4   0  281.37   18.80
   1  -4   0  289.87   18.00
   1  -4   0  313.57   18.70
   1  -4   0  270.77   18.00
  -1   4   0  261.17   18.60
  -1   4   0  275.57   18.10
  -1   4   0  277.57   18.10
  -1   4   0  308.47   18.20
  -1   4   0  286.37   18.10
  -1   4   0  303.47   18.50
  -1   4   0  280.87   18.50
  -1   4   0  298.47   18.70
  -1   4   0  281.37   18.60
   0  -4   0   15.70    1.70
   0  -4   0   13.60    1.90
   0  -4   0   14.70    1.00
   0  -4   0   14.30    1.10
   0  -4   0   12.80    1.00
   0  -4   0   14.00    1.00
   0  -4   0   14.60    1.70
   0  -4   0   17.20    2.30
   0   4   0   14.60    1.20
   0   4   0   15.30    1.70
   0   4   0   15.00    1.60
   0   4   0   13.80    1.20
   0   4   0   13.20    1.40
   0   4   0   15.70    1.50
   0   4   0   16.00    1.60
   0   4   0   13.80    1.20
   0   4   0   13.40    1.20
  -1  -4   0 1125.29   68.99
  -1  -4   0 1125.09   68.99
  -1  -4   0 1038.50   69.29
  -1  -4   0 1224.28   69.99
  -1  -4   0  984.20   69.49
  -1  -4   0 1126.89   68.99
   1   4   0  974.90   68.89
   1   4   0 1087.19   69.09
   1   4   0 1161.88   69.09
   1   4   0 1062.89   68.99
   1   4   0 1110.79   69.99
   1   4   0 1077.69   68.99
   1   4   0 1171.58   69.29
   1   4   0 1112.19   69.49
  -2  -4   0   95.79    7.20
  -2  -4   0  110.19    7.30
  -2  -4   0  106.39    7.30
  -2  -4   0  104.39    7.80
  -2  -4   0  123.79    8.40
  -2  -4   0  100.89    7.30
  -2  -4   0  107.89    7.50
   2   4   0  121.29    7.50
   2   4   0  117.69    7.30
   2   4   0  108.59    7.30
   2   4   0  103.39    7.30
   2   4   0   99.99    7.60
   2   4   0  119.49    8.50
   2   4   0  108.19    7.40
   2   4   0   97.69    6.90
  -3  -4   0   20.50    2.10
  -3  -4   0   27.10    3.30
  -3  -4   0   21.00    3.30
  -3  -4   0   19.50    2.10
  -3  -4   0   23.30    2.40
  -3  -4   0   17.00    2.60
  -3  -4   0   19.40    2.70
   3   4   0   20.90    1.80
   3   4   0   20.70    2.30
   3   4   0   22.60    2.20
   3   4   0   18.80    2.10
   3   4   0   21.10    3.00
   3   4   0   22.60    2.20
  -4  -4   0   -0.10    0.80
  -4  -4   0    0.90    1.00
  -4  -4   0   -0.50    1.30
  -4  -4   0    1.20    1.20
  -4  -4   0    2.20    1.20
   4   4   0    0.30    1.00
   4   4   0    0.20    0.40
   4   4   0   -0.70    0.90
   4   4   0   -0.80    0.90
   4   4   0   -0.20    1.60
   4   4   0    0.00    1.10
  -5  -4   0   65.09    5.30
  -5  -4   0   70.89    5.60
  -5  -4   0   63.99    6.00
   5   4   0   63.49    5.40
   5   4   0   64.99    6.50
   5   4   0   70.39    5.50
   5   4   0   67.49    5.40
   5   4   0   61.29    5.50
  -6  -4   0    9.30    2.20
  -6  -4   0    6.70    2.50
  -6  -4   0    8.30    2.20
   6   4   0    5.40    1.90
   6   4   0    5.30    1.70
   6   4   0    6.50    2.10
   6   4   0    6.50    1.80
   6   4   0    5.30    2.30
  -7  -4   0   68.19    6.30
  -7  -4   0   54.49    5.60
  -7  -4   0   58.89    5.70
   7   4   0   65.69    5.60
   7   4   0   59.79    5.30
   7   4   0   53.89    5.30
   7   4   0   56.89    5.50
   7   4   0   56.39    6.20
  -8  -4   0    2.00    2.10
  -8  -4   0    3.70    2.30
  -8  -4   0    3.10    2.50
   8   4   0    1.50    2.20
   8   4   0    3.60    2.00
   8   4   0    3.00    1.90
   8   4   0    1.60    1.70
   8   4   0    3.00    1.90
  -9  -4   0    1.50    2.30
  -9  -4   0    5.60    2.70
  -9  -4   0    0.60    2.60
   9   4   0   -0.10    2.00
   9   4   0    0.50    2.10
   9   4   0   -1.10    2.10
   9   4   0    0.80    1.90
   9   4   0   -3.00    2.00
  12  -5   0    0.50    2.50
  12  -5   0   -1.90    1.80
  12  -5   0   -1.60    2.10
  12  -5   0    0.60    2.50
 -12   5   0    2.60    1.20
 -12   5   0    1.70    3.00
 -12   5   0    4.70    2.60
 -12   5   0   -1.10    2.30
  11  -5   0    9.20    2.90
  11  -5   0    2.90    2.40
  11  -5   0    5.30    2.20
  11  -5   0    5.90    2.20
 -11   5   0    1.60    2.10
 -11   5   0    5.30    2.60
 -11   5   0    0.70    2.10
 -11   5   0    3.50    3.00
 -11   5   0    1.10    2.30
 -11   5   0    4.00    1.30
  10  -5   0    2.70    2.20
  10  -5   0   -0.20    1.50
  10  -5   0    0.20    1.60
  10  -5   0    2.00    1.60
 -10   5   0    3.00    2.40
 -10   5   0    0.60    1.90
 -10   5   0   -1.90    2.20
 -10   5   0    1.10    1.00
 -10   5   0   -2.60    3.70
 -10   5   0    3.00    2.30
 -10   5   0    0.00    2.30
   9  -5   0    3.50    2.00
   9  -5   0    3.30    1.80
   9  -5   0    3.20    1.70
   9  -5   0    5.80    2.00
   9  -5   0    3.90    2.00
  -9   5   0    4.10    2.30
  -9   5   0   -0.50    1.90
  -9   5   0    6.00    2.30
  -9   5   0    0.00    1.70
  -9   5   0    3.00    2.10
  -9   5   0    2.90    1.80
   8  -5   0   56.99    4.80
   8  -5   0   50.89    4.60
   8  -5   0   62.29    5.10
   8  -5   0   53.39    4.90
   8  -5   0   46.90    4.70
  -8   5   0   49.60    5.20
  -8   5   0   53.89    5.00
  -8   5   0   44.80    5.20
  -8   5   0   57.69    5.30
  -8   5   0   58.69    5.50
  -8   5   0   54.19    5.20
   7  -5   0   36.00    3.50
   7  -5   0   34.80    3.60
   7  -5   0   40.70    3.80
   7  -5   0   39.20    3.60
   7  -5   0   37.10    3.30
   7  -5   0   36.50    3.60
  -7   5   0   36.80    4.10
  -7   5   0   40.90    3.90
  -7   5   0   36.50    4.00
  -7   5   0   35.60    3.60
  -7   5   0   31.30    3.80
  -7   5   0   32.30    3.70
   6  -5   0   28.00    2.80
   6  -5   0   21.90    2.80
   6  -5   0   29.20    2.90
   6  -5   0   27.40    2.40
   6  -5   0   25.30    2.70
   6  -5   0   28.90    2.90
  -6   5   0   24.70    3.60
  -6   5   0   28.60    2.90
  -6   5   0   32.20    3.20
  -6   5   0   30.10    2.90
  -6   5   0   27.70    2.20
  -6   5   0   26.90    3.00
  -6   5   0   29.80    3.20
  -6   5   0   26.60    3.00
   5  -5   0   48.50    3.90
   5  -5   0   50.69    3.80
   5  -5   0   39.60    3.60
   5  -5   0   46.10    3.10
   5  -5   0   44.60    3.70
   5  -5   0   41.40    3.60
  -5   5   0   46.30    4.40
  -5   5   0   41.70    3.90
  -5   5   0   44.60    3.90
  -5   5   0   40.10    3.80
  -5   5   0   47.70    3.80
  -5   5   0   48.60    3.40
  -5   5   0   44.50    4.30
  -5   5   0   45.50    4.00
   4  -5   0   76.99    5.70
   4  -5   0   91.79    6.00
   4  -5   0   79.99    5.80
   4  -5   0   78.79    6.20
  -4   5   0   89.29    6.00
  -4   5   0   75.99    6.00
  -4   5   0   81.39    6.00
  -4   5   0   77.79    5.90
  -4   5   0   83.79    6.70
  -4   5   0   78.99    5.90
  -4   5   0   84.79    5.70
  -4   5   0   87.79    6.20
   3  -5   0    0.60    0.60
   3  -5   0    0.10    0.50
   3  -5   0    1.80    0.70
   3  -5   0    2.10    1.30
   3  -5   0    0.60    0.60
   3  -5   0    0.90    0.80
   3  -5   0    0.70    0.40
  -3   5   0    0.70    0.70
  -3   5   0    1.10    0.70
  -3   5   0    1.30    0.70
  -3   5   0    0.50    1.10
  -3   5   0   -0.80    0.80
  -3   5   0    0.90    0.70
  -3   5   0    0.60    0.30
  -3   5   0    1.60    0.80
   2  -5   0    5.70    0.70
   2  -5   0    2.70    1.10
   2  -5   0    6.30    1.20
   2  -5   0    5.50    1.20
   2  -5   0    5.40    0.60
  -2   5   0    4.50    0.70
  -2   5   0    6.00    1.10
  -2   5   0    5.80    1.30
  -2   5   0    3.70    1.10
  -2   5   0    6.50    1.20
  -2   5   0    5.60    0.80
  -2   5   0    4.20    0.90
  -2   5   0    5.90    0.90
  -2   5   0    5.10    0.80
   1  -5   0   88.89    6.90
   1  -5   0   87.59    7.00
   1  -5   0   92.89    6.80
  -1   5   0  108.79    6.80
  -1   5   0  100.89    6.30
  -1   5   0   90.09    6.30
  -1   5   0   99.19    6.90
  -1   5   0   90.19    6.30
  -1   5   0  106.79    7.00
  -1   5   0  111.59    7.10
  -1   5   0   92.39    6.90
  -1   5   0  102.69    6.40
   0  -5   0    2.70    1.00
   0  -5   0    3.40    0.40
   0  -5   0    3.50    1.10
   0  -5   0    3.90    0.40
   0  -5   0    3.80    1.40
   0  -5   0    2.90    1.20
   0   5   0    3.20    0.90
   0   5   0    5.20    0.70
   0   5   0    3.30    0.60
   0   5   0    2.40    1.00
   0   5   0   -0.10    1.00
   0   5   0    4.10    0.90
   0   5   0    3.90    0.60
   0   5   0    1.90    0.90
   0   5   0    3.70    0.60
  -1  -5   0  320.47   19.30
  -1  -5   0  279.57   19.20
  -1  -5   0  309.97   19.30
  -1  -5   0  290.07   19.30
  -1  -5   0  271.77   20.10
  -1  -5   0  332.97   20.60
  -1  -5   0  283.77   19.70
   1   5   0  296.97   19.90
   1   5   0  315.07   19.40
   1   5   0  268.97   19.30
   1   5   0  324.07   19.50
   1   5   0  328.87   19.80
   1   5   0  311.17   20.50
   1   5   0  314.57   19.40
   1   5   0  301.07   19.40
  -2  -5   0   56.69    5.10
  -2  -5   0   51.29    5.10
  -2  -5   0   59.69    4.30
  -2  -5   0   64.79    4.40
  -2  -5   0   56.09    4.30
  -2  -5   0   49.10    4.50
   2   5   0   58.39    5.30
   2   5   0   65.99    4.50
   2   5   0   58.89    4.40
   2   5   0   59.29    4.50
   2   5   0   64.09    4.50
   2   5   0   58.59    4.00
   2   5   0   58.09    4.30
  -3  -5   0    7.10    1.20
  -3  -5   0    4.70    1.40
  -3  -5   0    7.70    1.40
  -3  -5   0    8.30    2.50
  -3  -5   0    5.50    1.20
  -3  -5   0    7.90    1.70
  -3  -5   0    3.90    1.70
   3   5   0    4.70    1.40
   3   5   0    6.00    1.10
   3   5   0    7.20    1.40
   3   5   0    5.80    1.90
   3   5   0    8.10    1.60
  -4  -5   0   24.40    3.00
  -4  -5   0   19.30    2.40
  -4  -5   0   21.50    2.30
  -4  -5   0   15.40    2.30
  -4  -5   0   22.50    3.40
  -4  -5   0   22.90    2.50
   4   5   0   16.70    2.40
   4   5   0   20.10    2.60
   4   5   0   19.00    3.20
   4   5   0   20.00    2.30
   4   5   0   17.70    1.70
   4   5   0   19.90    2.60
  -5  -5   0    9.10    1.90
  -5  -5   0    5.90    1.60
  -5  -5   0    5.50    2.50
  -5  -5   0    4.00    1.70
   5   5   0    7.80    1.90
   5   5   0    8.10    2.50
   5   5   0    6.10    1.80
   5   5   0    6.40    1.80
   5   5   0    7.90    1.80
  -6  -5   0   16.10    2.80
  -6  -5   0   21.80    3.90
  -6  -5   0   22.30    3.10
  -6  -5   0   20.30    4.80
  -6  -5   0   15.50    2.50
   6   5   0   18.20    2.80
   6   5   0   15.30    3.40
   6   5   0   10.30    2.50
   6   5   0   15.40    2.70
   6   5   0   16.90    2.60
  -7  -5   0   51.89    5.60
  -7  -5   0   32.90    4.60
  -7  -5   0   45.80    4.60
   7   5   0   32.00    4.00
   7   5   0   30.80    5.10
   7   5   0   43.60    4.50
   7   5   0   39.00    4.20
   7   5   0   43.90    4.30
  -8  -5   0    1.20    2.10
  -8  -5   0    0.00    2.10
  -8  -5   0    1.80    2.30
  -8  -5   0    1.10    2.10
   8   5   0    0.80    1.90
   8   5   0    2.30    2.20
   8   5   0    1.30    1.80
   8   5   0    4.30    2.10
   8   5   0    2.80    2.00
  -9  -5   0   -1.70    1.80
  -9  -5   0    6.50    2.60
  -9  -5   0    5.40    2.70
   9   5   0    1.10    2.40
   9   5   0    4.10    2.10
   9   5   0    0.70    1.90
  12  -6   0    6.00    2.60
  12  -6   0   -0.90    2.20
  12  -6   0    3.80    2.00
  12  -6   0   -0.90    2.50
 -12   6   0   -0.10    2.70
 -12   6   0    6.90    4.10
 -12   6   0   -2.50    2.30
  11  -6   0   -0.40    1.90
  11  -6   0   -1.10    1.70
  11  -6   0    4.20    2.30
 -11   6   0    0.80    2.30
 -11   6   0   13.70    3.40
 -11   6   0    0.50    2.30
 -11   6   0    2.80    2.30
 -11   6   0    0.00    0.80
 -11   6   0    2.20    2.50
  10  -6   0    6.50    2.20
  10  -6   0    6.60    2.20
  10  -6   0    4.20    1.80
  10  -6   0    8.30    2.30
 -10   6   0    5.90    1.50
 -10   6   0    3.20    2.60
 -10   6   0    6.40    2.70
 -10   6   0    4.90    2.40
 -10   6   0    6.00    1.10
 -10   6   0    6.00    2.40
 -10   6   0    5.40    2.20
 -10   6   0   12.90    3.80
   9  -6   0    2.00    1.70
   9  -6   0    1.10    1.70
   9  -6   0    0.60    1.70
   9  -6   0    1.90    1.30
   9  -6   0    2.50    1.60
  -9   6   0    1.40    0.80
  -9   6   0   -0.40    1.60
  -9   6   0    1.70    2.30
  -9   6   0   -1.50    1.80
  -9   6   0    0.60    1.70
  -9   6   0   -0.60    1.70
  -9   6   0   -0.90    1.70
   8  -6   0   22.00    2.30
   8  -6   0   17.80    2.70
   8  -6   0   24.40    3.10
   8  -6   0   12.60    2.80
  -8   6   0   18.80    3.30
  -8   6   0   19.20    3.20
  -8   6   0   25.40    3.60
  -8   6   0   16.90    1.70
  -8   6   0   18.50    2.80
  -8   6   0   18.90    3.40
  -8   6   0   25.80    3.40
   7  -6   0   18.50    1.80
   7  -6   0   19.50    2.70
   7  -6   0   18.60    2.60
   7  -6   0   19.90    2.60
   7  -6   0   17.30    2.50
  -7   6   0   18.30    2.80
  -7   6   0   20.50    3.10
  -7   6   0   21.80    1.80
  -7   6   0   20.80    2.80
  -7   6   0   22.90    3.20
  -7   6   0   17.30    2.90
  -7   6   0   14.60    3.10
   6  -6   0   20.30    2.20
   6  -6   0   21.70    2.20
   6  -6   0   21.20    2.30
   6  -6   0   19.40    2.70
   6  -6   0   19.30    2.10
  -6   6   0   19.00    2.70
  -6   6   0   19.30    2.60
  -6   6   0   15.50    2.90
  -6   6   0   18.90    1.80
  -6   6   0   20.80    2.80
  -6   6   0   19.70    2.50
  -6   6   0   18.00    2.60
   5  -6   0   11.30    1.70
   5  -6   0   11.00    1.60
   5  -6   0   11.70    1.70
   5  -6   0    9.50    1.60
  -5   6   0   12.40    1.90
  -5   6   0   12.70    1.90
  -5   6   0    9.00    1.30
  -5   6   0   10.30    1.80
  -5   6   0   11.70    1.80
  -5   6   0    8.40    2.20
  -5   6   0   12.30    1.80
   4  -6   0   36.30    2.80
   4  -6   0   37.30    2.80
   4  -6   0   45.60    3.80
   4  -6   0   37.90    3.20
   4  -6   0   31.70    2.80
   4  -6   0   33.50    2.80
  -4   6   0   38.80    3.20
  -4   6   0   30.80    3.00
  -4   6   0   41.40    3.00
  -4   6   0   36.00    3.20
  -4   6   0   36.00    3.00
  -4   6   0   29.40    3.60
  -4   6   0   28.90    2.90
  -4   6   0   33.50    3.00
   3  -6   0  146.79    9.70
   3  -6   0  144.59    9.00
   3  -6   0  129.69    9.00
   3  -6   0  140.19    9.50
   3  -6   0  143.09    9.00
   3  -6   0  135.79    9.00
  -3   6   0  140.29    9.50
  -3   6   0  150.38    9.50
  -3   6   0  137.59    9.20
  -3   6   0  142.09   10.60
  -3   6   0  128.09    9.90
  -3   6   0  130.69    9.00
  -3   6   0  151.28    9.20
  -3   6   0  127.39    9.20
  -3   6   0  129.49    9.10
   2  -6   0    0.80    1.00
   2  -6   0    0.70    1.20
   2  -6   0    0.90    0.90
  -2   6   0    0.80    0.40
  -2   6   0    0.50    0.50
  -2   6   0    0.60    0.60
  -2   6   0    1.20    1.20
  -2   6   0    0.00    0.70
  -2   6   0    1.20    0.50
  -2   6   0    0.60    0.60
  -2   6   0    0.70    0.80
  -2   6   0   -1.10    0.80
   1  -6   0   13.00    1.80
   1  -6   0   11.60    2.00
   1  -6   0   13.70    2.20
   1  -6   0   15.00    2.10
  -1   6   0   14.30    1.90
  -1   6   0   12.20    1.10
  -1   6   0   12.40    1.90
  -1   6   0   14.70    1.90
  -1   6   0   13.20    1.20
  -1   6   0   12.60    1.20
  -1   6   0   13.20    1.10
  -1   6   0   13.90    2.00
  -1   6   0   15.20    1.80
   0  -6   0   27.60    2.90
   0  -6   0   28.70    2.70
   0  -6   0   28.20    3.00
   0   6   0   26.10    2.00
   0   6   0   28.10    3.00
   0   6   0   26.20    3.80
   0   6   0   24.10    2.00
   0   6   0   27.40    2.60
   0   6   0   30.50    2.20
   0   6   0   25.60    2.10
   0   6   0   28.20    2.50
  -1  -6   0    8.10    2.00
  -1  -6   0    7.40    0.90
  -1  -6   0    9.80    1.00
  -1  -6   0    9.60    1.70
  -1  -6   0   10.30    0.90
  -1  -6   0   10.10    2.50
   1   6   0    7.50    2.00
   1   6   0    6.40    1.10
   1   6   0    9.30    1.30
   1   6   0    8.30    1.20
   1   6   0   11.70    1.40
   1   6   0    8.30    1.50
   1   6   0    9.30    1.20
  -2  -6   0   86.69    7.40
  -2  -6   0   90.29    6.00
  -2  -6   0   81.59    6.10
  -2  -6   0   87.79    6.50
  -2  -6   0   88.39    6.00
  -2  -6   0   88.09    6.00
  -2  -6   0   78.09    6.90
   2   6   0   95.69    6.20
   2   6   0   77.79    6.20
   2   6   0   88.99    6.20
   2   6   0   86.49    6.10
   2   6   0   92.49    7.40
   2   6   0   81.09    5.70
  -3  -6   0   20.30    2.30
  -3  -6   0   23.90    2.30
  -3  -6   0   25.50    2.40
  -3  -6   0   29.10    4.40
  -3  -6   0   23.70    2.40
  -3  -6   0   24.70    3.00
  -3  -6   0   24.40    3.30
   3   6   0   23.40    2.60
   3   6   0   31.10    2.70
   3   6   0   26.40    3.80
   3   6   0   25.70    2.40
   3   6   0   21.40    2.40
   3   6   0   27.00    2.60
  -4  -6   0   14.30    2.50
  -4  -6   0   14.10    3.00
  -4  -6   0   13.90    2.20
  -4  -6   0   13.50    2.00
  -4  -6   0   13.00    1.90
   4   6   0   12.40    2.00
   4   6   0   12.60    2.20
   4   6   0   14.40    1.60
   4   6   0   12.50    2.10
   4   6   0   14.40    2.90
   4   6   0   15.60    2.30
  -5  -6   0    0.30    1.40
  -5  -6   0   -0.10    1.50
  -5  -6   0    0.20    2.00
  -5  -6   0   -0.30    1.20
   5   6   0   -0.90    1.10
   5   6   0    3.80    2.10
   5   6   0    0.60    1.30
   5   6   0   -0.70    1.30
   5   6   0   -0.40    1.10
  -6  -6   0    8.80    2.20
  -6  -6   0   15.00    2.60
  -6  -6   0    8.80    2.40
  -6  -6   0   13.20    3.20
   6   6   0   10.60    2.30
   6   6   0   10.50    2.90
   6   6   0    9.30    2.10
   6   6   0    7.60    2.20
   6   6   0   12.80    2.20
  -7  -6   0    5.90    2.60
  -7  -6   0    6.00    3.70
  -7  -6   0    6.30    2.50
  -7  -6   0    3.50    2.00
   7   6   0    4.20    2.00
   7   6   0    3.30    2.20
   7   6   0    3.20    1.70
   7   6   0    8.20    2.00
   7   6   0    5.90    2.20
  -8  -6   0   -0.80    1.80
  -8  -6   0    1.40    2.10
  -8  -6   0   -0.20    2.20
   8   6   0    0.70    2.20
   8   6   0    1.10    2.20
   8   6   0   -1.60    1.60
   8   6   0   -1.70    1.80
  12  -7   0   -1.70    1.60
 -12   7   0    0.70    2.70
 -12   7   0    0.00    2.50
 -12   7   0    5.70    3.60
 -12   7   0    0.40    2.20
 -12   7   0   -3.20    2.20
  11  -7   0    0.20    1.60
  11  -7   0    0.90    1.70
 -11   7   0    0.10    2.30
 -11   7   0   -1.50    2.50
 -11   7   0    2.10    2.60
 -11   7   0    0.10    2.10
 -11   7   0   -1.30    2.10
  10  -7   0   21.90    3.20
  10  -7   0   17.90    2.30
 -10   7   0   26.90    4.40
 -10   7   0   25.40    4.40
 -10   7   0   19.70    3.70
 -10   7   0   23.20    4.10
 -10   7   0   24.70    3.50
 -10   7   0   37.10    4.60
   9  -7   0    6.80    1.90
   9  -7   0    9.00    1.30
  -9   7   0    3.90    2.40
  -9   7   0    6.80    2.20
  -9   7   0    6.10    2.40
  -9   7   0    5.40    2.40
  -9   7   0    5.30    2.30
  -9   7   0    5.20    2.20
   8  -7   0    1.40    1.40
   8  -7   0    0.00    1.00
   8  -7   0    0.70    0.70
  -8   7   0    0.00    2.00
  -8   7   0    0.50    1.40
  -8   7   0    1.70    1.70
  -8   7   0   -0.40    0.60
  -8   7   0   -0.90    1.60
  -8   7   0    0.50    1.90
  -8   7   0   -0.50    1.80
   7  -7   0   14.50    2.20
   7  -7   0   15.80    2.30
   7  -7   0   13.40    2.10
  -7   7   0   17.20    2.70
  -7   7   0   16.00    2.60
  -7   7   0   18.80    2.60
  -7   7   0   12.80    2.60
  -7   7   0    9.80    2.60
  -7   7   0   24.00    3.10
  -7   7   0   14.70    1.60
   6  -7   0  131.99    9.20
   6  -7   0  147.99    9.40
   6  -7   0  132.09    9.90
   6  -7   0  132.59    9.40
  -6   7   0  138.39    9.00
  -6   7   0  122.29   10.50
  -6   7   0  148.09    9.70
  -6   7   0  131.89    9.60
  -6   7   0  116.69    9.50
  -6   7   0  129.69    9.50
  -6   7   0  121.29    9.60
   5  -7   0   50.89    4.10
   5  -7   0   46.00    4.70
   5  -7   0   55.89    4.10
   5  -7   0   47.90    4.10
   5  -7   0   50.99    4.00
   5  -7   0   51.09    4.40
  -5   7   0   56.39    4.40
  -5   7   0   54.09    5.10
  -5   7   0   45.20    4.20
  -5   7   0   50.89    4.30
  -5   7   0   62.69    4.60
  -5   7   0   59.89    4.40
  -5   7   0   53.79    4.10
   4  -7   0  344.07   21.90
   4  -7   0  312.87   21.00
   4  -7   0  317.57   20.40
   4  -7   0  325.97   20.40
   4  -7   0  317.77   20.40
  -4   7   0  341.47   21.10
  -4   7   0  336.07   20.70
  -4   7   0  291.57   20.60
  -4   7   0  288.97   20.60
  -4   7   0  338.57   20.90
  -4   7   0  304.47   20.60
  -4   7   0  312.57   21.50
   3  -7   0  354.76   22.80
   3  -7   0  363.96   22.90
   3  -7   0  363.86   24.20
   3  -7   0  391.56   23.90
   3  -7   0  381.06   23.70
  -3   7   0  345.17   23.20
  -3   7   0  347.07   23.20
  -3   7   0  375.66   24.10
  -3   7   0  347.67   23.20
  -3   7   0  362.36   23.10
   2  -7   0   53.69    4.40
   2  -7   0   47.00    4.50
   2  -7   0   45.50    4.30
  -2   7   0   44.20    3.40
  -2   7   0   51.29    3.50
  -2   7   0   54.69    4.40
  -2   7   0   49.10    4.10
  -2   7   0   49.20    4.00
  -2   7   0   52.49    3.50
  -2   7   0   54.89    4.30
  -2   7   0   49.60    3.50
   1  -7   0   17.60    2.50
   1  -7   0   14.50    2.30
   1  -7   0   16.90    2.20
  -1   7   0   16.40    2.10
  -1   7   0   17.10    3.10
  -1   7   0   15.30    1.40
  -1   7   0   15.80    1.30
  -1   7   0   15.30    1.40
   0  -7   0    2.40    1.40
   0  -7   0    3.00    1.70
   0  -7   0    3.50    1.40
   0   7   0    3.70    0.70
   0   7   0    3.20    0.80
   0   7   0    2.80    0.80
   0   7   0    1.90    0.60
   0   7   0    4.60    1.70
   0   7   0    3.50    1.20
   0   7   0    3.60    1.10
  -1  -7   0   11.40    2.70
  -1  -7   0    8.70    0.70
  -1  -7   0    8.60    2.20
  -1  -7   0    8.20    0.70
  -1  -7   0   11.20    2.00
   1   7   0   10.60    1.30
   1   7   0    9.10    1.20
   1   7   0   10.20    2.40
   1   7   0   11.10    1.50
   1   7   0    9.80    1.40
   1   7   0   10.80    1.40
  -2  -7   0    0.80    1.50
  -2  -7   0    3.90    0.80
  -2  -7   0    4.90    1.60
  -2  -7   0    2.40    0.80
  -2  -7   0    3.30    0.80
  -2  -7   0    5.10    2.20
  -2  -7   0    3.40    0.80
   2   7   0    2.50    1.70
   2   7   0    1.40    1.60
   2   7   0    2.20    1.10
   2   7   0    2.30    0.60
   2   7   0    2.10    1.00
   2   7   0    3.90    1.10
   2   7   0    2.30    1.00
  -3  -7   0   22.70    3.40
  -3  -7   0   18.00    2.90
  -3  -7   0   20.80    3.80
  -3  -7   0   23.10    2.30
  -3  -7   0   29.60    3.40
  -3  -7   0   25.50    2.30
  -3  -7   0   26.80    2.40
   3   7   0   26.50    2.60
   3   7   0   24.70    3.80
   3   7   0   22.70    2.50
   3   7   0   25.40    2.60
   3   7   0   23.10    2.60
   3   7   0   23.50    2.40
  -4  -7   0    3.60    1.80
  -4  -7   0    7.00    1.50
  -4  -7   0    4.50    1.20
  -4  -7   0    4.20    1.40
  -4  -7   0    2.10    1.20
  -4  -7   0    2.40    2.10
   4   7   0    3.90    1.30
   4   7   0    4.10    2.10
   4   7   0    4.50    1.40
   4   7   0    2.90    1.40
   4   7   0    5.30    1.60
   4   7   0    5.20    1.50
  -5  -7   0    0.70    1.60
  -5  -7   0    2.70    1.60
  -5  -7   0    3.50    1.50
  -5  -7   0   -1.10    1.10
  -5  -7   0    2.10    2.20
   5   7   0    1.10    1.40
   5   7   0    0.00    1.20
   5   7   0    2.70    2.10
   5   7   0    2.50    1.40
   5   7   0    0.00    1.30
  -6  -7   0    2.00    1.80
  -6  -7   0    1.40    1.50
  -6  -7   0    0.70    2.50
  -6  -7   0    0.70    1.90
   6   7   0   -1.80    1.00
   6   7   0    0.00    1.90
   6   7   0    2.30    1.80
   6   7   0   -0.10    1.40
   6   7   0   -0.50    1.20
  -7  -7   0   -0.10    2.40
  -7  -7   0    0.70    1.80
  -7  -7   0    2.00    2.70
  -7  -7   0    0.40    1.80
   7   7   0    4.20    1.80
   7   7   0   -0.30    1.60
   7   7   0   -1.20    3.50
   7   7   0    5.20    2.30
  12  -8   0   -1.70    1.90
  12  -8   0   -0.20    1.00
  12  -8   0   -0.20    1.30
 -12   8   0   -1.00    2.00
 -12   8   0    0.70    3.10
 -12   8   0    1.40    4.00
  11  -8   0    3.20    1.80
  11  -8   0    3.70    1.40
  11  -8   0    6.40    2.10
 -11   8   0    1.70    2.90
 -11   8   0    4.80    2.30
 -11   8   0    1.80    2.50
 -11   8   0    3.10    2.40
 -11   8   0    6.50    2.80
 -11   8   0   -3.30    3.80
  10  -8   0    2.10    1.70
  10  -8   0    0.50    1.70
  10  -8   0    0.80    1.20
 -10   8   0   -1.00    1.90
 -10   8   0    0.40    1.90
 -10   8   0    0.20    1.70
 -10   8   0    0.80    2.10
 -10   8   0    4.90    2.30
   9  -8   0   25.50    2.90
   9  -8   0   19.30    3.00
  -9   8   0   22.10    3.50
  -9   8   0   19.60    3.40
  -9   8   0   24.80    4.20
  -9   8   0   17.80    1.60
  -9   8   0   14.50    3.20
  -9   8   0   20.70    3.40
  -9   8   0   19.90    3.00
   8  -8   0    3.00    1.10
   8  -8   0    2.40    1.30
  -8   8   0    1.10    1.80
  -8   8   0    1.60    1.50
  -8   8   0    1.50    1.90
  -8   8   0    2.90    1.70
  -8   8   0    1.50    1.80
  -8   8   0    2.50    0.80
  -8   8   0    1.20    1.60
   7  -8   0   13.10    2.10
   7  -8   0   14.10    2.30
   7  -8   0   17.50    2.30
   7  -8   0   13.30    2.00
  -7   8   0   12.10    2.40
  -7   8   0   14.00    3.40
  -7   8   0   13.30    1.60
  -7   8   0   11.40    2.40
  -7   8   0   11.50    2.20
  -7   8   0   13.40    2.40
  -7   8   0   11.60    2.20
   6  -8   0    6.20    1.30
   6  -8   0    5.40    1.60
   6  -8   0    5.20    1.30
   6  -8   0    4.70    1.30
   6  -8   0    4.90    1.40
  -6   8   0    7.80    1.90
  -6   8   0    2.20    2.10
  -6   8   0    5.20    1.70
  -6   8   0    8.90    1.40
  -6   8   0    6.30    1.70
  -6   8   0    4.10    1.60
  -6   8   0    4.70    1.60
   5  -8   0   78.89    6.70
   5  -8   0   94.79    6.20
   5  -8   0   91.39    6.20
   5  -8   0   88.49    6.20
  -5   8   0   83.59    6.40
  -5   8   0   81.59    6.50
  -5   8   0   88.19    6.50
  -5   8   0   69.49    7.20
  -5   8   0   90.29    6.50
  -5   8   0   94.19    6.60
  -5   8   0  106.59    7.00
   4  -8   0  561.14   34.50
   4  -8   0  543.55   33.40
   4  -8   0  505.25   33.40
   4  -8   0  567.84   34.20
   4  -8   0  554.54   33.40
   4  -8   0  522.35   33.40
  -4   8   0  543.15   33.80
  -4   8   0  517.45   34.80
  -4   8   0  532.35   33.80
  -4   8   0  553.64   33.80
  -4   8   0  470.55   33.20
  -4   8   0  478.55   33.70
  -4   8   0  543.35   34.20
   3  -8   0  250.87   16.70
   3  -8   0  246.68   16.90
  -3   8   0  230.98   16.90
  -3   8   0  247.98   16.20
  -3   8   0  279.57   15.90
  -3   8   0  233.68   15.90
  -3   8   0  264.27   15.90
  -3   8   0  220.98   15.80
  -3   8   0  238.18   18.20
   2  -8   0    0.50    1.30
   2  -8   0    1.00    1.40
  -2   8   0    0.60    0.60
  -2   8   0   -1.40    0.90
  -2   8   0   -0.40    0.50
  -2   8   0    0.20    0.40
  -2   8   0    0.30    0.40
   1  -8   0    8.10    1.80
   1  -8   0    7.00    2.00
   1  -8   0    6.20    1.90
  -1   8   0    8.00    0.90
  -1   8   0    6.80    1.60
  -1   8   0    8.10    0.80
  -1   8   0    8.10    0.80
   0  -8   0   14.00    2.80
   0  -8   0   11.40    2.60
   0  -8   0   12.10    2.10
   0   8   0   11.40    1.30
   0   8   0   15.30    2.90
   0   8   0   12.70    1.20
   0   8   0   11.30    2.50
   0   8   0   12.60    1.20
  -1  -8   0    7.40    2.30
  -1  -8   0    9.20    3.20
  -1  -8   0    7.60    1.90
   1   8   0    7.40    1.10
   1   8   0    6.50    1.20
   1   8   0    4.70    1.00
   1   8   0    6.20    2.20
   1   8   0    7.00    1.20
   1   8   0    7.70    1.30
  -2  -8   0  152.88    9.60
  -2  -8   0  137.19   11.50
  -2  -8   0  150.58   10.90
  -2  -8   0  143.89   11.40
   2   8   0  141.89   11.70
   2   8   0  152.98   10.20
   2   8   0  148.89    9.80
   2   8   0  160.18   10.30
   2   8   0  148.99   10.20
  -3  -8   0    1.90    2.10
  -3  -8   0    3.40    2.10
  -3  -8   0    1.10    0.80
  -3  -8   0   -1.00    1.40
  -3  -8   0    0.50    0.70
  -3  -8   0    0.10    0.80
   3   8   0    1.00    1.80
   3   8   0   -0.30    1.10
   3   8   0   -1.40    1.00
   3   8   0    0.30    0.90
  -4  -8   0    0.60    2.40
  -4  -8   0   -0.40    1.20
  -4  -8   0    1.60    1.90
  -4  -8   0    1.20    1.20
  -4  -8   0    2.20    1.50
   4   8   0    0.00    1.20
   4   8   0    0.40    1.70
   4   8   0    2.20    1.30
   4   8   0    0.50    1.40
   4   8   0    2.60    1.10
  -5  -8   0    2.70    2.00
  -5  -8   0   -2.40    1.30
  -5  -8   0    2.60    2.60
   5   8   0    2.20    1.40
   5   8   0    3.80    1.60
   5   8   0    1.50    1.70
   5   8   0    0.90    1.20
   5   8   0    1.50    2.20
  -6  -8   0    1.20    2.30
  -6  -8   0    2.60    2.30
  -6  -8   0    2.00    1.80
  -6  -8   0    2.00    1.60
   6   8   0   -1.90    3.20
   6   8   0    0.10    1.70
   6   8   0    2.60    1.70
   6   8   0    1.80    1.70
   6   8   0    6.80    3.60
  11  -9   0    0.30    1.20
  11  -9   0   -2.90    1.70
 -11   9   0    0.80    2.20
 -11   9   0   -1.40    2.70
 -11   9   0   -2.10    2.10
 -11   9   0   -1.70    2.80
 -11   9   0   -3.90    1.80
 -11   9   0   -1.30    2.10
  10  -9   0    2.80    1.60
  10  -9   0    3.80    1.50
  10  -9   0   -0.50    1.60
 -10   9   0    1.40    2.20
 -10   9   0    3.70    2.40
 -10   9   0    1.90    2.20
 -10   9   0   -1.80    1.80
 -10   9   0    3.10    1.80
 -10   9   0    6.40    2.80
   9  -9   0    0.60    1.40
   9  -9   0    3.00    1.50
  -9   9   0    2.40    1.90
  -9   9   0    0.70    1.70
  -9   9   0    3.60    2.10
  -9   9   0    1.30    1.70
  -9   9   0   -0.40    1.90
  -9   9   0    3.00    2.20
   8  -9   0   10.30    1.80
   8  -9   0    9.20    2.00
   8  -9   0    5.80    1.70
   8  -9   0    8.10    1.80
  -8   9   0   11.60    2.20
  -8   9   0    9.40    2.10
  -8   9   0    8.50    2.20
  -8   9   0    1.80    2.20
  -8   9   0    6.50    2.10
  -8   9   0    6.90    1.10
  -8   9   0    7.50    2.10
   7  -9   0   22.40    2.50
   7  -9   0   30.90    3.50
   7  -9   0   22.90    2.60
   7  -9   0   28.80    2.80
   7  -9   0   25.70    2.70
  -7   9   0   29.40    3.20
  -7   9   0   27.30    3.70
  -7   9   0   22.50    3.30
  -7   9   0   23.80    4.00
  -7   9   0   25.20    2.40
  -7   9   0   28.20    3.10
  -7   9   0   26.20    3.20
   6  -9   0    0.40    0.70
   6  -9   0    0.30    1.40
   6  -9   0   -0.50    0.80
  -6   9   0    1.00    1.10
  -6   9   0    0.10    1.20
  -6   9   0   -0.60    1.10
  -6   9   0   -1.50    1.10
  -6   9   0   -1.90    1.10
  -6   9   0   -0.40    1.00
  -6   9   0    0.30    1.70
   5  -9   0   10.20    1.10
   5  -9   0    8.50    2.10
   5  -9   0   10.10    1.20
   5  -9   0    8.40    1.10
  -5   9   0    6.90    2.40
  -5   9   0    7.30    1.60
  -5   9   0    7.60    1.50
  -5   9   0    9.70    1.70
  -5   9   0   10.20    1.70
  -5   9   0   13.10    1.90
  -5   9   0    7.10    1.80
   4  -9   0  116.59    8.40
   4  -9   0  119.19    8.00
  -4   9   0   97.89    8.40
  -4   9   0  104.19    7.20
  -4   9   0  108.19    7.30
  -4   9   0   96.29    6.90
  -4   9   0  106.79    7.30
   3  -9   0   14.40    2.90
   3  -9   0   15.60    2.60
  -3   9   0   20.50    2.10
  -3   9   0   22.20    3.10
  -3   9   0   17.80    1.60
  -3   9   0   17.20    1.60
  -3   9   0   18.70    1.60
  -3   9   0   18.60    1.70
   2  -9   0    8.70    2.30
   2  -9   0    5.10    1.90
  -2   9   0    6.10    0.80
  -2   9   0    6.20    0.80
  -2   9   0    4.00    1.60
   1  -9   0   11.80    2.60
   1  -9   0   11.40    2.50
   1  -9   0   13.70    2.30
  -1   9   0   11.80    2.60
  -1   9   0   10.40    2.00
   0  -9   0    3.90    1.60
   0  -9   0    2.40    1.80
   0  -9   0    3.90    2.10
   0   9   0    4.50    1.30
   0   9   0    5.50    0.90
   0   9   0    4.50    2.00
   0   9   0    3.80    0.60
   0   9   0    4.10    0.80
   0   9   0    4.80    0.70
  -1  -9   0    1.20    1.50
  -1  -9   0    4.20    2.50
  -1  -9   0    2.00    1.80
   1   9   0    2.60    0.80
   1   9   0    2.60    1.00
   1   9   0    1.20    0.70
   1   9   0    4.20    1.10
   1   9   0    2.70    1.90
   1   9   0    3.50    1.10
  -2  -9   0   25.10    4.00
  -2  -9   0   20.00    3.20
  -2  -9   0   19.30    3.60
   2   9   0   22.50    2.20
   2   9   0   19.80    1.70
   2   9   0   17.70    2.10
   2   9   0   23.60    3.90
   2   9   0   25.20    2.40
   2   9   0   23.20    2.30
  -3  -9   0    1.50    2.30
  -3  -9   0    1.30    1.50
  -3  -9   0   -1.10    1.70
   3   9   0    0.10    1.90
   3   9   0    0.50    1.00
   3   9   0    2.90    1.10
   3   9   0   -0.70    1.90
   3   9   0   -0.30    1.10
  -4  -9   0    0.20    0.80
  -4  -9   0    0.60    1.60
  -4  -9   0    2.60    2.50
  -4  -9   0   -0.20    0.90
   4   9   0    3.10    2.30
   4   9   0    0.10    1.40
   4   9   0    2.80    1.70
   4   9   0    0.40    1.20
   4   9   0   -0.90    1.00
  -5  -9   0    1.80    1.30
  -5  -9   0   -0.20    1.50
  -5  -9   0    1.10    2.10
   5   9   0    2.40    1.90
   5   9   0    2.30    1.70
   5   9   0    0.40    1.30
   5   9   0   -0.20    1.20
  11 -10   0    1.10    1.80
  11 -10   0    0.00    1.40
 -11  10   0    0.70    2.20
 -11  10   0   -2.80    1.60
 -11  10   0   -1.40    2.40
  10 -10   0    0.00    1.50
  10 -10   0    0.40    1.80
  10 -10   0   -0.40    1.40
 -10  10   0    0.00    2.20
 -10  10   0    3.80    2.20
 -10  10   0   -0.10    2.20
 -10  10   0   -2.60    2.10
 -10  10   0    1.40    1.60
 -10  10   0   -1.90    1.80
   9 -10   0    0.70    1.40
   9 -10   0    1.40    1.60
   9 -10   0    0.10    1.20
  -9  10   0    2.40    2.60
  -9  10   0   -2.30    1.40
  -9  10   0    2.00    1.90
  -9  10   0    0.10    1.70
  -9  10   0   -0.60    1.60
  -9  10   0   -0.40    1.60
   8 -10   0    1.70    1.20
   8 -10   0    3.10    1.30
  -8  10   0   -2.60    1.50
  -8  10   0    3.30    1.70
  -8  10   0    0.10    1.50
  -8  10   0   -1.60    1.30
  -8  10   0   -0.10    1.70
  -8  10   0   -0.70    1.30
   7 -10   0    3.40    2.60
   7 -10   0    1.20    0.90
   7 -10   0   -0.30    0.90
  -7  10   0    0.50    1.30
  -7  10   0    1.00    1.20
  -7  10   0   -0.50    1.50
  -7  10   0    0.20    1.30
  -7  10   0   -0.30    1.10
  -7  10   0    0.80    2.00
   6 -10   0    1.00    0.70
   6 -10   0    1.80    0.80
   6 -10   0    5.00    2.70
   6 -10   0    2.00    0.80
  -6  10   0    0.00    2.00
  -6  10   0   -0.40    1.50
  -6  10   0    2.50    1.40
  -6  10   0    2.30    1.10
  -6  10   0    2.30    1.30
   5 -10   0    0.80    1.60
  -5  10   0    2.00    2.00
  -5  10   0    0.70    0.80
  -5  10   0    0.00    1.00
  -5  10   0   -0.10    0.80
  -5  10   0    0.20    1.00
  -5  10   0   -1.50    1.20
   4 -10   0   -1.20    1.30
   4 -10   0   -0.30    1.50
  -4  10   0   -0.20    0.60
  -4  10   0    0.30    0.60
  -4  10   0    0.80    0.80
  -4  10   0   -2.70    1.40
  -4  10   0   -0.50    0.60
  -4  10   0    2.30    0.90
  -4  10   0    0.50    0.60
   3 -10   0    4.30    2.00
   3 -10   0    3.80    1.80
  -3  10   0    5.00    0.70
  -3  10   0    5.80    1.30
  -3  10   0    4.60    0.80
  -3  10   0    1.90    1.60
   2 -10   0    1.70    1.70
   2 -10   0    2.00    1.70
  -2  10   0    1.70    1.30
  -2  10   0    4.20    1.60
   1 -10   0    1.40    1.60
   1 -10   0    3.00    1.90
   1 -10   0   -1.90    1.40
  -1  10   0    0.70    1.10
  -1  10   0    3.10    1.90
  -1  10   0    2.50    1.20
   0 -10   0    2.20    2.00
   0 -10   0    2.30    1.70
   0 -10   0    2.40    2.10
   0  10   0    3.10    1.20
   0  10   0    5.30    2.10
  -1 -10   0   36.00    4.90
  -1 -10   0   32.40    4.90
  -1 -10   0   35.40    4.90
   1  10   0   32.70    4.90
   1  10   0   34.80    2.70
   1  10   0   32.00    2.50
   1  10   0   36.20    2.50
   1  10   0   38.70    3.10
   1  10   0   34.10    2.70
  -2 -10   0    1.90    2.20
  -2 -10   0    6.60    2.70
  -2 -10   0    3.80    1.90
   2  10   0    3.90    1.00
   2  10   0    3.90    1.20
   2  10   0    4.40    1.10
   2  10   0    5.50    2.30
   2  10   0    3.20    0.90
  -3 -10   0    4.10    2.40
  -3 -10   0    5.60    2.10
   3  10   0    3.90    1.40
   3  10   0    2.80    1.20
   3  10   0    1.50    1.00
   3  10   0    3.10    2.40
   3  10   0    5.20    1.20
  -4 -10   0   10.00    3.50
  -4 -10   0    2.30    1.90
   4  10   0    4.80    4.40
   4  10   0    2.20    1.20
   4  10   0    3.00    1.50
   4  10   0    2.60    1.40
   4  10   0    0.70    1.20
  10 -11   0    0.00    1.40
  10 -11   0   -1.80    1.60
 -10  11   0    1.50    2.50
 -10  11   0    1.40    2.40
 -10  11   0    0.30    1.90
 -10  11   0   -0.80    2.10
 -10  11   0   -0.80    1.90
   9 -11   0    8.90    2.60
   9 -11   0   12.60    2.10
   9 -11   0   20.70    3.00
  -9  11   0   16.90    2.70
  -9  11   0   14.90    2.90
  -9  11   0    7.80    3.10
  -9  11   0   11.60    2.80
  -9  11   0   13.50    2.70
  -9  11   0    7.70    2.50
   8 -11   0   30.70    3.80
   8 -11   0   24.80    2.60
  -8  11   0   21.70    3.20
  -8  11   0   26.30    3.60
  -8  11   0   33.40    3.30
  -8  11   0   25.60    3.30
  -8  11   0   23.00    3.40
  -8  11   0   23.70    4.50
   7 -11   0    0.90    0.80
   7 -11   0    0.00    1.60
   7 -11   0    1.00    0.70
   7 -11   0    0.10    0.70
  -7  11   0    2.70    1.20
  -7  11   0   -0.20    2.20
  -7  11   0    3.40    1.60
  -7  11   0    0.40    1.00
  -7  11   0    0.20    1.20
   6 -11   0    4.10    2.00
  -6  11   0    3.10    1.10
  -6  11   0    0.20    1.60
  -6  11   0    2.00    1.30
  -6  11   0   10.30    2.80
  -6  11   0    3.60    1.60
  -6  11   0    2.30    1.00
   5 -11   0    3.50    1.90
  -5  11   0    1.40    1.00
  -5  11   0    0.90    0.70
  -5  11   0    0.50    1.70
  -5  11   0    1.20    0.80
  -5  11   0    2.20    0.90
  -5  11   0    3.70    1.80
   4 -11   0    3.40    1.90
   4 -11   0    3.60    1.70
  -4  11   0    4.40    0.80
  -4  11   0    3.70    0.90
  -4  11   0    4.40    0.50
  -4  11   0    1.20    1.80
  -4  11   0    6.50    0.90
  -4  11   0    3.20    0.90
   3 -11   0   17.00    3.00
   3 -11   0   14.60    3.00
  -3  11   0   15.40    2.90
   2 -11   0    3.30    2.00
   2 -11   0    1.30    1.90
  -2  11   0    3.30    1.60
  -2  11   0    0.90    1.80
  -2  11   0    5.90    1.80
   1 -11   0    7.20    2.50
   1 -11   0   11.70    2.90
  -1  11   0    6.90    1.60
  -1  11   0    4.60    2.40
  -1  11   0    5.40    1.90
   0 -11   0   -0.70    1.80
   0 -11   0   -3.00    1.40
   0 -11   0    2.70    1.80
   0  11   0    1.50    1.90
   0  11   0   -0.40    1.00
  -1 -11   0   -3.40    1.80
  -1 -11   0    1.00    1.60
  -1 -11   0    0.60    2.10
   1  11   0   -1.40    1.70
   1  11   0    0.80    1.10
  -2 -11   0    1.10    2.20
  -2 -11   0   -1.40    1.90
  -2 -11   0    2.70    1.80
   2  11   0   -0.20    0.70
   2  11   0    0.20    0.70
   2  11   0   -1.10    1.80
   2  11   0    0.20    0.90
  -3 -11   0    1.40    1.70
  -3 -11   0    4.80    2.80
   3  11   0    3.30    1.30
   3  11   0    2.20    0.90
   3  11   0   -0.60    2.20
   3  11   0    2.50    1.00
   9 -12   0    2.50    1.80
   9 -12   0    1.40    1.90
  -9  12   0    6.00    2.10
  -9  12   0    5.30    2.20
  -9  12   0   -1.10    2.20
  -9  12   0    5.20    1.70
  -9  12   0    3.20    2.60
   8 -12   0    7.60    2.20
   8 -12   0    6.50    1.20
  -8  12   0    5.20    1.70
  -8  12   0   -0.30    2.10
  -8  12   0    6.40    1.60
  -8  12   0    9.80    3.20
  -8  12   0    6.30    1.90
   7 -12   0   -1.30    1.60
  -7  12   0   -0.10    1.00
  -7  12   0    1.00    2.20
  -7  12   0   -0.10    1.20
  -7  12   0    1.60    1.50
  -7  12   0   -1.60    0.90
   6 -12   0    3.00    2.00
  -6  12   0    1.30    1.20
  -6  12   0    1.90    0.90
  -6  12   0   -2.20    1.50
  -6  12   0    1.40    1.00
  -6  12   0    1.20    2.20
  -6  12   0    1.60    0.90
   5 -12   0    0.40    1.90
  -5  12   0   -1.60    1.70
  -5  12   0    0.70    0.70
  -5  12   0    0.70    0.70
  -5  12   0    2.90    2.10
  -5  12   0    1.50    0.40
   4 -12   0   19.70    3.10
   4 -12   0   18.20    3.50
  -4  12   0   20.50    3.50
  -4  12   0   14.60    1.50
  -4  12   0   11.90    1.50
   3 -12   0   20.60    3.40
   3 -12   0   17.60    3.50
  -3  12   0   15.20    3.60
  -3  12   0   19.90    2.40
   2 -12   0   51.39    5.30
   2 -12   0   45.20    5.90
  -2  12   0   39.90    5.10
  -2  12   0   47.30    4.80
  -2  12   0   53.39    4.80
   1 -12   0    0.50    1.80
   1 -12   0    0.90    1.70
  -1  12   0   -0.10    1.40
  -1  12   0    1.20    1.90
  -1  12   0   -1.10    1.20
   0 -12   0   -0.90    1.80
   0 -12   0    3.70    2.40
   0 -12   0   -2.40    1.70
   0  12   0    3.30    1.60
   0  12   0   -0.90    1.10
   0  12   0    0.40    2.20
  -1 -12   0    3.30    2.50
  -1 -12   0    2.40    2.10
  -1 -12   0   -0.70    2.10
   1  12   0   -0.70    2.30
   1  12   0    3.80    1.90
   1  12   0    0.40    0.80
   7 -13   0   -0.40    1.70
  -7  13   0    2.80    1.20
  -7  13   0    2.50    2.50
  -7  13   0    0.00    1.00
  -7  13   0    1.20    1.20
  -7  13   0    0.10    0.80
   6 -13   0    1.10    1.90
  -6  13   0   -1.70    2.20
  -6  13   0   -0.80    0.70
  -6  13   0    1.90    2.40
   5 -13   0    3.20    2.20
  -5  13   0   -2.10    2.50
  -5  13   0    2.10    2.20
  -5  13   0    4.20    2.10
   4 -13   0   -0.50    2.00
   4 -13   0    1.60    1.90
  -4  13   0    3.30    2.20
  -4  13   0    4.40    2.20
   3 -13   0    0.50    2.00
   3 -13   0    4.30    2.20
  -3  13   0    2.70    2.00
  -3  13   0    1.10    1.30
  -3  13   0    1.40    1.30
  -3  13   0    2.30    2.20
   2 -13   0   -1.10    2.10
   2 -13   0   -0.90    1.90
  -2  13   0    1.20    1.50
  -2  13   0    3.50    2.10
  -2  13   0   -0.40    1.50
  -2  13   0    2.20    2.10
   1 -13   0    0.00    2.10
   1 -13   0    0.90    2.60
  -1  13   0   -2.40    1.90
  -1  13   0   -1.10    1.50
  -1  13   0   -0.80    1.60
  -1  13  -1   -1.60    1.30
  -1  13  -1    0.80    2.00
  -1  13  -1    1.50    1.80
   1 -13   1    1.60    2.30
   1 -13   1    0.00    2.30
  -2  13  -1    6.00    1.90
  -2  13  -1    3.10    2.20
  -2  13  -1    8.90    2.50
   2 -13   1    4.60    2.60
   2 -13   1    4.20    2.50
  -3  13  -1    2.40    1.50
  -3  13  -1    5.00    2.10
  -3  13  -1    7.10    2.10
   3 -13   1    0.30    2.30
   3 -13   1    4.90    2.20
  -4  13  -1    1.40    1.70
  -4  13  -1    2.70    2.20
   4 -13   1   -0.40    1.70
  -5  13  -1   -0.20    1.80
  -5  13  -1   -1.30    2.30
  -5  13  -1    1.30    1.60
   5 -13   1   -1.20    1.40
  -6  13  -1   -3.90    1.90
  -6  13  -1    2.30    2.30
  -6  13  -1    0.30    1.40
   6 -13   1    3.80    2.00
  -7  13  -1    0.70    1.10
  -7  13  -1    0.50    1.10
  -7  13  -1   -1.20    2.10
  -7  13  -1   -0.80    0.70
  -7  13  -1    0.70    0.90
   7 -13   1   -1.20    1.60
  -8  13  -1    0.50    2.40
  -8  13  -1   -0.10    1.10
  -8  13  -1    2.10    1.50
  -8  13  -1    0.50    1.60
   8 -13   1   -0.90    1.60
   1  12  -1   -1.20    0.70
   1  12  -1   -0.70    1.60
   1  12  -1    2.30    2.40
  -1 -12   1    1.40    1.90
  -1 -12   1   -0.80    2.00
  -1 -12   1   -2.30    1.90
   0  12  -1    2.20    2.00
   0  12  -1    3.40    1.70
   0  12  -1    2.50    1.30
   0 -12   1   -0.10    2.30
   0 -12   1    2.20    1.90
   0 -12   1   -0.50    1.90
  -1  12  -1   -1.00    1.70
  -1  12  -1    0.30    1.40
  -1  12  -1    0.20    1.30
   1 -12   1   -0.30    1.80
   1 -12   1   -2.00    1.80
  -2  12  -1    2.10    1.60
  -2  12  -1    1.60    1.30
  -2  12  -1    1.00    1.60
   2 -12   1    4.30    2.40
   2 -12   1    2.20    2.10
  -3  12  -1    0.20    1.20
  -3  12  -1    3.70    2.90
  -3  12  -1    3.70    1.90
   3 -12   1    3.70    2.00
  -4  12  -1   -1.10    0.80
  -4  12  -1    4.20    2.30
  -4  12  -1    0.40    1.60
   4 -12   1    0.20    1.90
  -5  12  -1    1.40    1.50
  -5  12  -1   -3.10    1.40
   5 -12   1   -2.60    1.50
  -6  12  -1    0.30    0.90
  -6  12  -1   -0.50    0.60
  -6  12  -1    1.70    0.80
  -6  12  -1   -1.30    1.50
  -6  12  -1    0.00    1.00
  -6  12  -1   -4.20    1.30
   6 -12   1   -1.20    1.70
  -7  12  -1   -1.80    1.80
  -7  12  -1   -3.80    1.50
  -7  12  -1    0.30    1.00
  -7  12  -1   -0.50    0.90
  -7  12  -1   -2.20    1.30
  -7  12  -1    0.60    1.20
   7 -12   1   -0.30    1.50
  -8  12  -1    3.20    2.80
  -8  12  -1   -1.50    1.60
  -8  12  -1    3.80    1.50
  -8  12  -1    5.40    2.70
  -8  12  -1    4.10    1.60
  -8  12  -1    4.80    1.80
   8 -12   1    4.70    1.80
   8 -12   1    3.70    0.90
  -9  12  -1   -2.50    2.20
  -9  12  -1   -1.20    1.80
  -9  12  -1    1.30    2.00
  -9  12  -1   -0.40    1.30
  -9  12  -1   -0.60    1.70
   9 -12   1   -0.80    1.40
   9 -12   1   -0.50    1.50
   3  11  -1   -2.50    2.70
  -3 -11   1    0.00    1.60
  -3 -11   1    4.00    2.60
   2  11  -1    1.00    2.10
  -2 -11   1    0.70    1.70
  -2 -11   1   -0.10    2.00
   1  11  -1    0.40    0.80
   1  11  -1    3.90    2.30
   1  11  -1    0.00    1.40
  -1 -11   1   -0.30    1.90
  -1 -11   1   -0.20    1.60
  -1 -11   1    3.50    2.20
   0  11  -1    5.00    1.80
   0  11  -1    1.30    1.80
   0  11  -1    0.30    1.00
   0 -11   1   -0.20    1.90
   0 -11   1    1.90    2.00
   0 -11   1    0.00    1.60
  -1  11  -1    2.20    1.90
  -1  11  -1    0.50    1.20
  -1  11  -1    1.50    1.60
   1 -11   1    0.90    1.90
   1 -11   1    2.20    1.90
   1 -11   1    1.50    1.90
  -2  11  -1    2.00    1.40
  -2  11  -1    1.60    1.40
  -2  11  -1    0.00    1.30
   2 -11   1   -1.40    1.60
   2 -11   1   -0.30    1.80
  -3  11  -1    0.10    1.50
  -3  11  -1    0.60    1.20
  -3  11  -1    1.40    1.10
   3 -11   1   -1.80    1.40
   3 -11   1   -1.50    1.40
  -4  11  -1   -0.70    0.70
  -4  11  -1   -0.80    1.50
   4 -11   1   -3.20    1.30
  -5  11  -1    3.70    1.20
  -5  11  -1    6.00    2.50
  -5  11  -1    3.10    0.80
  -5  11  -1    2.00    1.50
  -5  11  -1    2.60    0.80
  -5  11  -1    3.70    1.10
   5 -11   1    6.20    2.10
  -6  11  -1    4.60    1.20
  -6  11  -1    6.20    1.50
  -6  11  -1    5.00    1.40
  -6  11  -1    2.10    1.90
  -6  11  -1    4.50    1.80
  -6  11  -1    5.50    1.30
   6 -11   1    4.80    2.00
  -7  11  -1   -1.50    1.80
  -7  11  -1   -0.90    1.10
  -7  11  -1   -3.00    1.40
  -7  11  -1   -1.00    1.20
  -7  11  -1    0.60    1.50
  -7  11  -1   -0.90    1.30
   7 -11   1    0.60    0.80
   7 -11   1   -0.10    0.60
   7 -11   1    0.90    1.00
   7 -11   1    1.00    1.50
  -8  11  -1    2.70    1.70
  -8  11  -1    2.50    1.40
  -8  11  -1    1.20    1.50
  -8  11  -1    0.40    1.40
  -8  11  -1    0.10    2.00
   8 -11   1    3.20    1.70
   8 -11   1    1.30    1.20
   8 -11   1    1.50    1.30
  -9  11  -1    4.20    2.10
  -9  11  -1    8.00    3.00
  -9  11  -1    8.80    2.60
  -9  11  -1   13.00    2.60
  -9  11  -1    8.40    2.30
   9 -11   1    6.60    1.70
   9 -11   1    9.60    2.40
   9 -11   1    8.00    2.00
 -10  11  -1   -1.10    2.20
 -10  11  -1   -0.30    2.20
 -10  11  -1   -0.60    1.70
 -10  11  -1   -0.20    1.80
 -10  11  -1    1.60    2.30
  10 -11   1    0.50    1.40
  10 -11   1   -0.30    1.50
   4  10  -1    2.30    1.50
   4  10  -1    3.70    1.40
   4  10  -1    4.40    1.30
   4  10  -1    1.20    2.50
   4  10  -1    5.20    1.30
  -4 -10   1    3.70    2.40
  -4 -10   1    1.90    2.20
   3  10  -1   -1.50    0.70
   3  10  -1    1.30    1.20
   3  10  -1    0.50    1.00
   3  10  -1    1.10    2.30
   3  10  -1    0.20    0.80
  -3 -10   1    1.50    2.30
  -3 -10   1   -2.30    1.40
   2  10  -1    3.30    0.70
   2  10  -1    1.10    2.00
   2  10  -1    3.80    0.70
   2  10  -1    1.50    0.90
  -2 -10   1    0.00    1.70
  -2 -10   1   -1.30    1.70
  -2 -10   1    0.20    2.00
   1  10  -1    2.80    2.10
   1  10  -1   -0.10    0.80
  -1 -10   1    0.10    1.60
  -1 -10   1    0.30    1.90
  -1 -10   1   -1.10    1.70
   0  10  -1    6.10    1.50
   0  10  -1    7.50    2.30
   0  10  -1    8.00    2.20
   0 -10   1    0.70    1.70
   0 -10   1    7.20    2.10
   0 -10   1   12.80    3.40
  -1  10  -1    1.60    1.40
  -1  10  -1    2.50    1.50
  -1  10  -1    1.40    1.20
   1 -10   1    3.30    1.90
   1 -10   1    1.80    1.90
   1 -10   1    0.80    1.50
  -2  10  -1    8.60    2.10
  -2  10  -1    8.10    2.20
  -2  10  -1    7.70    1.90
   2 -10   1    6.40    2.30
   2 -10   1    6.60    2.10
  -3  10  -1    0.10    0.90
  -3  10  -1    1.90    1.70
   3 -10   1    0.50    1.50
   3 -10   1    2.30    1.50
  -4  10  -1   20.30    2.10
  -4  10  -1   22.20    1.90
  -4  10  -1   22.80    2.00
  -4  10  -1   21.20    1.80
  -4  10  -1   24.30    1.80
  -4  10  -1   23.40    3.60
   4 -10   1   18.20    3.70
  -5  10  -1   -0.70    0.70
  -5  10  -1   -0.40    0.70
  -5  10  -1   -0.30    1.10
  -5  10  -1   -0.40    0.80
  -5  10  -1   -1.60    1.70
   5 -10   1    0.00    1.50
  -6  10  -1    0.20    1.60
  -6  10  -1   -0.20    1.00
  -6  10  -1    1.30    1.20
  -6  10  -1   -0.40    1.30
  -6  10  -1    0.40    1.80
  -6  10  -1    1.00    1.00
   6 -10   1   -0.40    0.50
   6 -10   1   -0.60    1.20
   6 -10   1    1.70    0.70
   6 -10   1    0.60    0.60
  -7  10  -1    4.70    2.60
  -7  10  -1    7.40    2.00
  -7  10  -1    8.60    2.70
  -7  10  -1    9.90    1.90
  -7  10  -1   11.50    2.10
  -7  10  -1    7.80    2.00
  -7  10  -1    9.40    2.00
   7 -10   1    8.90    1.50
   7 -10   1    8.60    2.10
   7 -10   1   10.30    1.70
  -8  10  -1   12.10    2.30
  -8  10  -1    9.20    2.30
  -8  10  -1   11.00    2.50
  -8  10  -1   12.50    2.30
  -8  10  -1    9.30    3.00
  -8  10  -1    7.30    2.00
   8 -10   1   11.20    1.90
   8 -10   1   12.90    2.30
   8 -10   1    8.70    2.20
   8 -10   1   11.40    2.00
  -9  10  -1   -0.40    2.10
  -9  10  -1    1.50    1.00
  -9  10  -1   -2.40    2.10
  -9  10  -1   -1.40    1.40
  -9  10  -1    4.40    1.90
  -9  10  -1   -0.70    1.60
  -9  10  -1    1.50    1.70
   9 -10   1    0.70    1.30
   9 -10   1   -0.40    1.20
   9 -10   1    3.10    1.70
 -10  10  -1   -3.40    2.10
 -10  10  -1   -0.30    1.60
 -10  10  -1    0.40    1.90
 -10  10  -1    0.20    1.50
 -10  10  -1    1.50    2.50
 -10  10  -1   -0.90    2.20
  10 -10   1    1.30    1.70
  10 -10   1   -1.70    1.40
  10 -10   1    0.40    1.10
 -11  10  -1    2.10    2.70
 -11  10  -1   -2.00    2.00
 -11  10  -1   -3.80    1.80
  11 -10   1    0.00    1.60
   5   9  -1    1.00    1.60
   5   9  -1    5.80    2.60
   5   9  -1    5.10    1.90
   5   9  -1    2.70    1.30
   5   9  -1    2.80    1.30
  -5  -9   1    1.00    1.30
  -5  -9   1    2.00    1.10
  -5  -9   1    2.20    1.70
  -5  -9   1    3.80    2.50
   4   9  -1    6.90    2.60
   4   9  -1    2.20    1.30
   4   9  -1   -2.40    0.80
   4   9  -1    0.00    1.00
  -4  -9   1    0.40    1.60
  -4  -9   1   -0.50    0.70
  -4  -9   1    0.30    0.60
  -4  -9   1    1.30    2.40
   3   9  -1    4.50    1.10
   3   9  -1    6.50    1.60
   3   9  -1    4.90    1.30
   3   9  -1    3.40    1.30
   3   9  -1    7.80    2.70
  -3  -9   1    2.20    2.40
  -3  -9   1    7.20    2.20
   2   9  -1    0.50    0.90
   2   9  -1    1.90    1.10
   2   9  -1    0.60    0.70
   2   9  -1   -0.50    1.90
   2   9  -1    1.80    0.80
   2   9  -1    0.50    0.40
  -2  -9   1   -0.40    1.80
  -2  -9   1    0.80    1.90
  -2  -9   1    1.10    2.40
   1   9  -1   -0.30    0.40
   1   9  -1    1.10    0.60
   1   9  -1    0.50    1.70
   1   9  -1    1.80    0.70
   1   9  -1   -0.80    0.60
   1   9  -1    0.30    0.40
  -1  -9   1   -1.50    1.20
  -1  -9   1   -0.20    1.70
  -1  -9   1    1.10    1.70
   0   9  -1   -2.30    0.70
   0   9  -1    0.30    1.50
   0  -9   1   -2.40    1.50
   0  -9   1    0.70    1.60
   0  -9   1   -0.80    1.20
  -1   9  -1   52.19    5.10
  -1   9  -1   51.89    4.50
  -1   9  -1   47.10    4.60
   1  -9   1   49.20    4.50
   1  -9   1   51.29    4.90
   1  -9   1   53.39    5.50
  -2   9  -1    2.00    1.40
  -2   9  -1    2.40    1.70
   2  -9   1    1.80    1.70
   2  -9   1    6.00    1.90
   2  -9   1    2.20    1.70
   2  -9   1    5.40    1.80
  -3   9  -1   60.39    4.00
  -3   9  -1   62.29    5.40
  -3   9  -1   61.09    4.70
  -3   9  -1   56.89    3.90
  -3   9  -1   62.09    4.00
   3  -9   1   59.59    5.70
   3  -9   1   45.60    5.00
   3  -9   1   61.49    5.20
  -4   9  -1   28.70    2.50
  -4   9  -1   32.90    2.70
  -4   9  -1   31.80    2.70
  -4   9  -1   33.80    3.80
  -4   9  -1   29.90    2.60
  -4   9  -1   33.80    2.60
   4  -9   1   29.90    3.40
   4  -9   1   38.30    5.90
  -5   9  -1   31.70    3.10
  -5   9  -1   27.40    2.70
  -5   9  -1   23.80    2.50
  -5   9  -1   33.90    2.80
  -5   9  -1   30.00    2.80
  -5   9  -1   24.30    3.80
   5  -9   1   22.50    3.70
   5  -9   1   26.60    2.20
   5  -9   1   28.70    2.10
   5  -9   1   28.30    3.10
   5  -9   1   29.80    2.30
  -6   9  -1    0.80    1.10
  -6   9  -1    2.20    1.20
  -6   9  -1    1.00    1.10
  -6   9  -1    2.40    1.40
  -6   9  -1    4.20    1.40
  -6   9  -1    3.70    2.10
  -6   9  -1    2.60    1.40
   6  -9   1    4.50    1.50
   6  -9   1    2.70    0.90
   6  -9   1    3.90    1.80
   6  -9   1    4.20    1.10
  -7   9  -1   -1.80    1.40
  -7   9  -1    0.90    1.40
  -7   9  -1    2.30    1.50
  -7   9  -1    0.20    1.10
  -7   9  -1   -0.50    1.20
  -7   9  -1   -1.40    1.10
  -7   9  -1   -1.60    1.80
   7  -9   1   -0.50    1.20
   7  -9   1    1.10    1.20
   7  -9   1   -1.30    0.90
   7  -9   1   -0.50    0.90
   7  -9   1   -0.50    0.90
  -8   9  -1    1.90    1.50
  -8   9  -1    0.60    1.00
  -8   9  -1    0.10    1.30
  -8   9  -1    3.90    1.70
  -8   9  -1    2.50    2.10
  -8   9  -1    3.40    1.80
  -8   9  -1    0.20    1.40
   8  -9   1   -0.50    0.90
   8  -9   1    1.80    1.20
   8  -9   1    2.20    1.30
   8  -9   1   -0.40    1.10
  -9   9  -1    0.10    0.90
  -9   9  -1    3.10    2.00
  -9   9  -1    0.80    1.70
  -9   9  -1   -0.60    2.00
  -9   9  -1    4.70    2.10
  -9   9  -1    3.50    2.10
   9  -9   1   -1.00    1.70
   9  -9   1    1.60    1.20
 -10   9  -1    4.80    2.50
 -10   9  -1   10.40    2.90
 -10   9  -1    9.50    2.00
 -10   9  -1   12.10    3.00
 -10   9  -1    6.70    2.50
 -10   9  -1   14.80    3.40
  10  -9   1    8.50    1.70
  10  -9   1    5.90    2.10
 -11   9  -1    8.30    2.90
 -11   9  -1    2.10    2.40
 -11   9  -1   -2.00    2.50
 -11   9  -1    6.60    2.00
 -11   9  -1   -0.60    2.70
 -11   9  -1    3.40    2.30
  11  -9   1    5.00    1.50
  11  -9   1    2.50    2.00
   6   8  -1    0.50    1.60
   6   8  -1    1.80    1.50
   6   8  -1    2.60    1.60
   6   8  -1   -1.80    1.40
   6   8  -1    2.20    2.40
  -6  -8   1    2.40    2.00
  -6  -8   1   -1.20    1.80
  -6  -8   1   -0.70    2.10
  -6  -8   1    1.90    1.40
   5   8  -1    4.30    1.70
   5   8  -1    5.10    2.20
   5   8  -1    1.50    1.40
   5   8  -1    5.70    1.70
  -5  -8   1    3.60    1.30
  -5  -8   1    6.70    1.70
  -5  -8   1    2.30    1.30
  -5  -8   1    3.90    1.90
  -5  -8   1    6.20    2.90
   4   8  -1    1.90    1.30
   4   8  -1   -0.30    1.10
   4   8  -1   -0.90    1.60
   4   8  -1   -0.80    0.90
   4   8  -1   -0.20    1.20
  -4  -8   1    1.10    0.90
  -4  -8   1    1.10    0.80
  -4  -8   1    0.90    2.50
  -4  -8   1    2.10    1.80
   3   8  -1   20.10    2.30
   3   8  -1   15.70    2.10
   3   8  -1   27.50    3.90
   3   8  -1   21.10    2.30
  -3  -8   1   11.90    3.50
  -3  -8   1   18.70    1.70
  -3  -8   1   20.00    3.00
  -3  -8   1   20.20    1.70
   2   8  -1   13.20    1.20
   2   8  -1   15.60    1.90
   2   8  -1    9.50    1.50
   2   8  -1   10.30    2.60
   2   8  -1   14.40    1.80
   2   8  -1   10.60    1.50
  -2  -8   1   13.30    3.30
  -2  -8   1   10.90    2.60
  -2  -8   1   11.50    2.40
   1   8  -1   19.00    1.70
   1   8  -1   16.40    3.00
   1   8  -1   17.60    1.50
   1   8  -1   14.60    1.50
   1   8  -1   18.00    1.80
  -1  -8   1   16.20    2.90
  -1  -8   1   19.20    2.90
  -1  -8   1   13.80    2.70
   0   8  -1   -1.20    0.80
   0   8  -1    2.40    1.50
   0  -8   1    1.60    1.30
   0  -8   1    1.20    1.50
   0  -8   1    0.10    1.50
  -1   8  -1    2.10    1.50
  -1   8  -1    1.00    1.30
  -1   8  -1   -1.10    1.10
   1  -8   1    0.80    1.50
   1  -8   1    0.70    1.50
   1  -8   1    3.20    1.40
   1  -8   1    3.10    1.50
  -2   8  -1    0.30    1.30
  -2   8  -1    0.90    1.30
   2  -8   1    2.90    1.70
   2  -8   1    1.20    1.40
   2  -8   1    1.20    1.60
   2  -8   1    1.30    1.40
  -3   8  -1  184.08   12.10
  -3   8  -1  196.48   12.70
  -3   8  -1  191.28   12.20
  -3   8  -1  180.18   13.30
  -3   8  -1  191.08   12.20
   3  -8   1  198.48   13.90
   3  -8   1  175.58   13.00
  -4   8  -1    9.50    1.60
  -4   8  -1    8.30    1.20
  -4   8  -1    7.50    1.30
  -4   8  -1    7.00    1.50
  -4   8  -1    7.70    2.30
  -4   8  -1    6.60    1.30
  -4   8  -1   10.80    2.00
   4  -8   1    8.50    1.90
   4  -8   1   10.40    2.90
   4  -8   1    9.10    1.10
   4  -8   1    7.00    0.90
   4  -8   1    8.30    0.90
  -5   8  -1    2.40    1.30
  -5   8  -1    2.10    1.10
  -5   8  -1    1.20    1.10
  -5   8  -1    1.90    1.90
  -5   8  -1    1.20    1.10
  -5   8  -1    0.60    1.20
  -5   8  -1    1.60    1.20
   5  -8   1    1.20    0.80
   5  -8   1    0.70    1.10
   5  -8   1    1.90    1.00
   5  -8   1   -0.80    1.20
   5  -8   1   -0.10    0.70
  -6   8  -1   43.80    4.10
  -6   8  -1   46.20    3.90
  -6   8  -1   51.29    4.40
  -6   8  -1   48.40    4.10
  -6   8  -1   39.20    4.90
  -6   8  -1   45.00    4.20
  -6   8  -1   48.50    4.20
   6  -8   1   48.50    4.20
   6  -8   1   45.20    3.90
   6  -8   1   46.10    4.70
   6  -8   1   48.70    3.80
   6  -8   1   48.80    3.90
   6  -8   1   46.70    3.90
  -7   8  -1   24.80    3.30
  -7   8  -1   18.70    3.60
  -7   8  -1   23.10    2.30
  -7   8  -1   24.70    3.20
  -7   8  -1   22.30    2.70
  -7   8  -1   26.70    3.20
  -7   8  -1   25.90    3.30
   7  -8   1   21.70    2.80
   7  -8   1   22.90    2.50
   7  -8   1   25.20    3.30
   7  -8   1   19.30    2.60
  -8   8  -1    8.60    2.30
  -8   8  -1    8.80    1.90
  -8   8  -1    4.60    2.20
  -8   8  -1    9.00    1.40
  -8   8  -1    8.70    2.70
  -8   8  -1    8.30    2.40
  -8   8  -1    7.40    2.40
   8  -8   1    8.50    1.90
   8  -8   1    3.60    1.40
   8  -8   1    8.30    1.80
  -9   8  -1   14.30    3.20
  -9   8  -1   19.40    3.40
  -9   8  -1   15.50    1.80
  -9   8  -1   15.50    3.00
  -9   8  -1   15.10    3.60
  -9   8  -1   10.40    2.80
   9  -8   1   13.60    1.60
   9  -8   1   21.80    3.00
   9  -8   1   21.80    2.50
 -10   8  -1    1.50    1.60
 -10   8  -1    2.80    2.40
 -10   8  -1    0.20    2.10
 -10   8  -1   -0.10    0.80
 -10   8  -1   -1.10    1.60
 -10   8  -1    2.00    2.10
 -10   8  -1    1.40    2.20
  10  -8   1    3.10    1.20
  10  -8   1    1.70    0.90
  10  -8   1    3.20    1.80
 -11   8  -1   -3.50    3.20
 -11   8  -1   -1.70    2.70
 -11   8  -1   -0.30    1.60
 -11   8  -1    3.20    2.60
 -11   8  -1   -3.10    2.20
 -11   8  -1   -1.30    1.90
  11  -8   1    4.60    1.90
  11  -8   1    1.30    1.10
  11  -8   1    0.00    1.10
 -12   8  -1    2.60    2.80
 -12   8  -1    7.60    4.30
 -12   8  -1   -0.40    2.30
  12  -8   1    0.80    1.20
  12  -8   1    2.50    2.00
   7   7  -1    1.40    2.30
   7   7  -1    3.40    1.90
   7   7  -1    0.60    1.80
   7   7  -1    3.00    1.70
   7   7  -1    3.10    1.80
  -7  -7   1    0.60    2.30
  -7  -7   1    1.20    2.00
  -7  -7   1    2.80    2.80
  -7  -7   1    8.80    2.30
   6   7  -1    0.00    1.20
   6   7  -1    1.70    1.60
   6   7  -1   -1.20    1.40
   6   7  -1    0.00    1.70
   6   7  -1    3.70    1.50
  -6  -7   1    2.70    1.60
  -6  -7   1    2.20    2.20
  -6  -7   1   -1.90    1.90
  -6  -7   1    3.10    1.80
   5   7  -1    1.80    1.30
   5   7  -1    1.00    1.50
   5   7  -1    1.30    1.90
   5   7  -1    0.50    1.40
   5   7  -1    2.60    1.40
  -5  -7   1    2.80    1.50
  -5  -7   1    0.90    1.10
  -5  -7   1    2.70    1.80
  -5  -7   1   -0.40    2.00
  -5  -7   1    3.60    1.60
   4   7  -1    2.40    1.20
   4   7  -1    0.90    2.80
   4   7  -1    1.30    1.10
   4   7  -1    3.20    1.20
  -4  -7   1    0.30    0.90
  -4  -7   1    1.90    1.70
  -4  -7   1    2.70    1.20
  -4  -7   1    4.10    1.20
  -4  -7   1    3.80    2.30
   3   7  -1   22.60    2.30
   3   7  -1   20.80    2.20
   3   7  -1   19.60    3.30
   3   7  -1   15.20    2.50
   3   7  -1   20.30    2.20
   3   7  -1   18.30    2.40
  -3  -7   1   19.80    1.90
  -3  -7   1   16.00    2.70
  -3  -7   1   18.70    1.90
  -3  -7   1   17.70    3.10
  -3  -7   1   20.20    1.90
  -3  -7   1   19.80    2.70
   2   7  -1   14.30    1.70
   2   7  -1    9.80    2.50
   2   7  -1   14.10    1.50
   2   7  -1   10.80    1.10
   2   7  -1   14.80    1.80
   2   7  -1   11.80    1.50
   2   7  -1   13.90    2.00
  -2  -7   1   12.80    1.20
  -2  -7   1   11.80    2.70
  -2  -7   1   11.40    1.10
  -2  -7   1   11.10    2.30
  -2  -7   1   10.10    2.20
   1   7  -1   14.20    1.40
   1   7  -1   11.70    2.40
   1   7  -1   14.80    1.50
   1   7  -1   13.40    1.50
   1   7  -1   12.90    1.30
   1   7  -1   12.80    1.40
  -1  -7   1   14.60    2.60
  -1  -7   1   16.90    3.00
  -1  -7   1   11.20    2.10
   0   7  -1    0.00    0.30
   0   7  -1    0.80    0.50
   0   7  -1    1.40    0.80
   0   7  -1    0.60    0.30
   0   7  -1    0.50    1.30
   0   7  -1    1.60    0.50
   0  -7   1    1.20    1.40
   0  -7   1    0.20    1.10
   0  -7   1    0.00    1.20
   0  -7   1    2.90    1.40
  -1   7  -1    2.50    1.30
   1  -7   1    1.20    1.30
   1  -7   1    3.20    1.40
   1  -7   1    2.40    1.50
   1  -7   1    3.00    1.40
  -2   7  -1   41.60    3.00
  -2   7  -1   43.70    3.00
  -2   7  -1   43.90    3.90
  -2   7  -1   42.10    4.00
  -2   7  -1   45.40    3.80
  -2   7  -1   45.90    3.00
  -2   7  -1   43.80    2.90
   2  -7   1   41.10    3.90
   2  -7   1   49.20    4.00
   2  -7   1   44.40    4.10
   2  -7   1   47.30    4.00
  -3   7  -1   64.39    5.10
  -3   7  -1   79.19    5.20
  -3   7  -1   77.49    5.40
  -3   7  -1   76.59    5.20
  -3   7  -1   76.39    5.10
  -3   7  -1   77.69    5.70
   3  -7   1   80.09    6.20
   3  -7   1   65.59    5.70
   3  -7   1   75.59    5.70
  -4   7  -1   -2.20    0.80
  -4   7  -1    0.30    0.90
  -4   7  -1   -0.10    0.90
  -4   7  -1    0.30    0.50
  -4   7  -1   -1.70    0.90
  -4   7  -1   -0.80    0.70
  -4   7  -1   -1.40    1.20
  -4   7  -1    1.30    0.90
   4  -7   1    0.00    0.60
   4  -7   1    0.30    1.10
   4  -7   1   -1.40    0.70
   4  -7   1   -0.20    0.60
   4  -7   1    0.20    0.60
   4  -7   1    2.00    1.30
  -5   7  -1  112.89    8.00
  -5   7  -1  107.59    7.90
  -5   7  -1  112.89    7.80
  -5   7  -1  114.49    8.00
  -5   7  -1   97.69    8.60
   5  -7   1  115.29    7.70
   5  -7   1  110.59    7.70
   5  -7   1  107.29    8.50
   5  -7   1  106.39    7.90
   5  -7   1  118.89    7.70
  -6   7  -1   45.40    5.40
  -6   7  -1   48.50    4.50
  -6   7  -1   55.69    4.10
  -6   7  -1   61.49    4.50
  -6   7  -1   45.50    4.50
  -6   7  -1   51.49    4.60
  -6   7  -1   46.60    4.50
   6  -7   1   53.99    4.30
   6  -7   1   52.99    4.20
   6  -7   1   54.09    4.80
   6  -7   1   56.99    4.30
   6  -7   1   48.20    4.20
  -7   7  -1   20.70    2.50
  -7   7  -1   17.90    3.50
  -7   7  -1   19.90    2.90
  -7   7  -1   23.80    3.10
  -7   7  -1   18.70    2.90
  -7   7  -1   21.80    3.10
  -7   7  -1   19.90    2.10
   7  -7   1   17.70    2.80
   7  -7   1   25.10    2.70
   7  -7   1   21.40    1.80
   7  -7   1   18.50    2.60
   7  -7   1   21.00    2.30
  -8   7  -1   15.10    2.90
  -8   7  -1   14.80    2.40
  -8   7  -1   18.40    1.90
  -8   7  -1   13.00    3.10
  -8   7  -1   17.00    3.00
  -8   7  -1   15.80    3.00
  -8   7  -1   18.80    3.00
   8  -7   1   16.40    1.80
   8  -7   1   14.80    2.10
   8  -7   1   16.90    2.60
   8  -7   1   16.20    2.50
  -9   7  -1    6.80    2.40
  -9   7  -1    1.90    0.90
  -9   7  -1    2.40    2.20
  -9   7  -1    2.80    1.60
  -9   7  -1   -0.80    2.10
  -9   7  -1    2.50    2.10
  -9   7  -1   -1.10    2.00
   9  -7   1    3.90    1.20
   9  -7   1    3.20    1.70
   9  -7   1    2.60    1.40
 -10   7  -1   -0.20    0.90
 -10   7  -1    5.70    2.50
 -10   7  -1    2.40    2.10
 -10   7  -1    3.40    2.50
 -10   7  -1    2.00    2.10
 -10   7  -1   -2.00    1.70
 -10   7  -1    3.90    1.90
  10  -7   1    3.10    1.20
  10  -7   1    0.60    1.60
  10  -7   1    2.60    1.50
  10  -7   1    1.60    1.60
 -11   7  -1    0.70    1.90
 -11   7  -1    1.30    2.90
 -11   7  -1    3.00    2.50
 -11   7  -1    1.20    2.30
 -11   7  -1    5.50    2.70
 -11   7  -1    3.40    1.00
  11  -7   1    1.00    1.70
  11  -7   1    1.10    1.00
  11  -7   1    3.10    2.20
 -12   7  -1    0.30    2.60
 -12   7  -1    0.80    2.60
 -12   7  -1    0.50    2.30
 -12   7  -1    9.00    3.50
  12  -7   1    1.30    1.80
  12  -7   1    2.00    2.40
  12  -7   1    1.30    1.10
   8   6  -1    1.00    1.60
   8   6  -1   -2.80    2.10
   8   6  -1   -1.40    1.90
  -8  -6   1    0.00    2.30
  -8  -6   1    1.30    2.70
  -8  -6   1    4.60    2.40
  -8  -6   1    0.70    2.00
   7   6  -1   25.00    3.60
   7   6  -1   12.20    3.90
   7   6  -1   16.80    2.90
   7   6  -1   26.50    3.50
  -7  -6   1   23.80    3.80
  -7  -6   1   27.20    3.50
  -7  -6   1   14.50    3.00
  -7  -6   1   25.50    4.50
   6   6  -1   -0.90    1.20
   6   6  -1   -0.30    1.30
   6   6  -1    1.50    1.30
   6   6  -1    0.30    2.00
   6   6  -1    0.20    1.30
  -6  -6   1   -0.20    2.10
  -6  -6   1    2.00    1.60
  -6  -6   1    1.60    1.50
  -6  -6   1    2.50    2.00
   5   6  -1    2.30    1.90
   5   6  -1   -0.90    1.90
   5   6  -1    2.60    1.30
   5   6  -1    4.00    1.60
   5   6  -1    1.60    1.10
  -5  -6   1    2.70    1.40
  -5  -6   1    2.10    1.30
  -5  -6   1    1.40    1.30
  -5  -6   1    1.70    1.80
  -5  -6   1    0.80    1.50
  -5  -6   1    2.80    2.00
   4   6  -1   16.40    2.20
   4   6  -1   11.90    2.80
   4   6  -1   12.90    2.20
   4   6  -1   12.10    1.90
   4   6  -1   15.50    2.10
  -4  -6   1   14.70    1.90
  -4  -6   1   12.40    2.00
  -4  -6   1   12.90    1.90
  -4  -6   1   13.30    2.00
  -4  -6   1   13.40    4.30
  -4  -6   1   10.90    2.40
   3   6  -1    0.40    1.10
   3   6  -1    1.60    1.10
   3   6  -1    2.00    0.90
   3   6  -1    1.10    1.60
   3   6  -1    4.50    1.10
   3   6  -1    1.40    0.80
  -3  -6   1    4.50    2.50
  -3  -6   1    1.90    0.90
  -3  -6   1    2.00    1.40
  -3  -6   1    3.90    1.00
  -3  -6   1    3.20    0.90
  -3  -6   1    0.00    0.50
   2   6  -1   -0.80    0.60
   2   6  -1    0.30    0.90
   2   6  -1    1.00    0.90
   2   6  -1   -0.30    0.30
   2   6  -1   -0.30    0.70
   2   6  -1   -1.40    1.20
   2   6  -1    1.70    0.80
  -2  -6   1   -0.80    0.50
  -2  -6   1    0.20    0.70
  -2  -6   1    0.10    0.60
  -2  -6   1   -0.40    1.30
  -2  -6   1   -0.80    1.00
  -2  -6   1   -0.60    1.30
   1   6  -1   75.59    5.00
   1   6  -1   73.99    5.50
   1   6  -1   74.49    6.10
   1   6  -1   76.59    5.00
   1   6  -1   70.69    5.00
   1   6  -1   66.39    4.90
   1   6  -1   66.19    4.90
  -1  -6   1   78.39    6.40
  -1  -6   1   65.49    5.40
  -1  -6   1   69.49    5.90
  -1  -6   1   75.69    5.60
   0   6  -1    0.50    0.40
   0   6  -1   -1.20    0.90
   0   6  -1    1.60    0.50
   0   6  -1   -0.20    0.70
   0   6  -1    0.60    0.30
   0   6  -1    0.40    0.80
   0   6  -1    0.40    0.30
   0   6  -1    1.40    0.90
   0   6  -1    0.50    0.70
   0  -6   1    1.90    1.10
   0  -6   1    1.20    1.10
   0  -6   1   -0.60    1.00
   0  -6   1    0.20    1.10
  -1   6  -1   27.80    2.50
  -1   6  -1   28.30    2.70
  -1   6  -1   30.60    2.70
  -1   6  -1   27.80    2.70
  -1   6  -1   29.00    2.70
   1  -6   1   29.30    2.90
   1  -6   1   24.80    2.60
   1  -6   1   26.00    2.80
   1  -6   1   29.30    2.80
  -2   6  -1   57.29    4.80
  -2   6  -1   62.39    4.70
  -2   6  -1   64.09    4.70
  -2   6  -1   63.09    4.80
  -2   6  -1   72.39    5.50
  -2   6  -1   58.29    4.10
  -2   6  -1   60.09    4.60
  -2   6  -1   60.59    4.10
  -2   6  -1   58.59    4.10
   2  -6   1   66.49    4.90
   2  -6   1   57.19    4.80
   2  -6   1   61.49    5.10
   2  -6   1   61.29    4.80
  -3   6  -1   12.40    1.40
  -3   6  -1   13.00    1.50
  -3   6  -1   12.20    2.00
  -3   6  -1   13.10    1.80
  -3   6  -1   11.00    1.30
  -3   6  -1    8.90    2.00
  -3   6  -1   16.80    2.00
  -3   6  -1   11.40    1.30
  -3   6  -1   12.80    1.40
   3  -6   1   15.70    2.50
   3  -6   1   11.40    1.70
   3  -6   1   12.10    1.20
   3  -6   1   14.20    1.20
   3  -6   1   15.30    1.20
   3  -6   1   13.10    1.20
   3  -6   1   14.40    1.80
  -4   6  -1    4.00    1.70
  -4   6  -1    4.90    1.10
  -4   6  -1    4.80    0.80
  -4   6  -1    2.80    1.00
  -4   6  -1    3.20    1.00
  -4   6  -1    3.50    1.10
  -4   6  -1    2.90    1.10
  -4   6  -1    4.90    1.10
   4  -6   1    5.10    0.90
   4  -6   1    4.20    1.20
   4  -6   1    6.50    1.10
   4  -6   1    2.90    1.50
   4  -6   1    4.10    0.90
   4  -6   1    4.70    1.00
  -5   6  -1   30.70    4.10
  -5   6  -1   33.00    3.20
  -5   6  -1   36.00    3.30
  -5   6  -1   37.60    3.00
  -5   6  -1   35.60    3.10
  -5   6  -1   29.90    3.10
  -5   6  -1   29.80    3.20
   5  -6   1   30.80    3.30
   5  -6   1   37.60    3.00
   5  -6   1   35.50    2.60
   5  -6   1   39.60    3.10
   5  -6   1   40.00    3.20
   5  -6   1   37.90    3.00
   5  -6   1   34.10    3.50
  -6   6  -1    3.20    1.10
  -6   6  -1    2.30    1.40
  -6   6  -1    5.00    1.70
  -6   6  -1    2.80    1.40
  -6   6  -1    2.50    2.00
  -6   6  -1    2.20    1.50
  -6   6  -1    2.10    0.90
   6  -6   1    5.20    1.20
   6  -6   1    4.10    0.90
   6  -6   1    2.50    1.40
   6  -6   1    3.70    1.10
   6  -6   1    2.50    1.20
   6  -6   1    1.00    0.70
   6  -6   1    1.80    1.00
  -7   6  -1    7.50    1.70
  -7   6  -1    6.00    1.90
  -7   6  -1    7.60    2.00
  -7   6  -1    6.50    1.30
  -7   6  -1    7.00    2.00
  -7   6  -1    8.60    2.40
  -7   6  -1    7.00    2.00
   7  -6   1    8.30    1.40
   7  -6   1    9.00    1.80
   7  -6   1    7.20    1.70
   7  -6   1    6.30    1.70
   7  -6   1    9.30    1.70
   7  -6   1    8.10    1.80
  -8   6  -1   18.80    3.30
  -8   6  -1   16.80    3.00
  -8   6  -1   14.90    2.90
  -8   6  -1   14.60    1.90
  -8   6  -1   13.90    2.30
  -8   6  -1   15.50    3.10
  -8   6  -1   16.30    2.80
   8  -6   1   15.10    2.60
   8  -6   1   18.80    2.40
   8  -6   1   13.30    2.40
   8  -6   1   19.50    2.70
  -9   6  -1   11.50    2.80
  -9   6  -1    8.90    2.80
  -9   6  -1    4.30    1.60
  -9   6  -1   12.40    2.80
  -9   6  -1    8.20    2.80
  -9   6  -1    7.30    2.30
   9  -6   1    6.80    1.80
   9  -6   1    6.60    1.90
   9  -6   1    3.70    1.90
 -10   6  -1    8.00    2.70
 -10   6  -1   12.30    2.50
 -10   6  -1   10.80    3.10
 -10   6  -1   10.10    3.00
 -10   6  -1    8.40    2.90
 -10   6  -1    8.60    2.60
  10  -6   1    9.30    2.90
  10  -6   1   12.90    2.60
  10  -6   1    6.80    2.20
  10  -6   1    7.30    2.10
 -11   6  -1    1.00    2.20
 -11   6  -1    1.10    2.40
 -11   6  -1    2.10    1.20
 -11   6  -1    7.10    2.90
 -11   6  -1    0.20    2.00
 -11   6  -1    6.90    3.10
  11  -6   1    2.60    2.20
  11  -6   1    7.00    2.30
  11  -6   1    2.50    2.40
  11  -6   1    3.10    2.50
 -12   6  -1   -4.80    3.80
 -12   6  -1    0.60    2.40
 -12   6  -1    1.20    2.80
 -12   6  -1   -3.60    2.10
 -12   6  -1   -1.30    1.10
 -12   6  -1   -0.60    2.90
  12  -6   1    2.70    2.00
  12  -6   1   -0.90    2.00
   9   5  -1    1.50    2.00
   9   5  -1   -1.20    2.00
   9   5  -1   -1.00    2.10
   9   5  -1   -1.30    2.40
  -9  -5   1    3.80    2.80
  -9  -5   1    0.70    2.40
  -9  -5   1   -0.10    1.90
  -9  -5   1   -0.20    2.60
   8   5  -1    5.20    2.70
   8   5  -1    4.90    2.10
   8   5  -1    2.20    2.00
   8   5  -1    8.20    2.60
   8   5  -1    7.70    2.30
  -8  -5   1    6.90    2.60
  -8  -5   1    6.90    2.90
  -8  -5   1    6.90    2.50
  -8  -5   1    6.60    2.70
   7   5  -1   25.80    3.70
   7   5  -1   20.70    4.30
   7   5  -1   26.40    3.50
   7   5  -1   25.50    3.60
   7   5  -1   26.80    3.40
  -7  -5   1   30.60    4.60
  -7  -5   1   31.40    3.90
  -7  -5   1   19.30    3.40
   6   5  -1   14.30    2.50
   6   5  -1   13.60    2.60
   6   5  -1   14.10    2.40
   6   5  -1   15.30    3.10
   6   5  -1   12.80    3.10
  -6  -5   1   11.50    2.50
  -6  -5   1   18.80    3.40
  -6  -5   1   15.80    2.50
  -6  -5   1   16.00    3.70
  -6  -5   1   15.20    2.60
   5   5  -1   20.30    2.50
   5   5  -1   15.90    2.50
   5   5  -1   18.90    2.60
   5   5  -1   17.10    2.50
   5   5  -1   12.70    3.10
  -5  -5   1   19.70    3.60
  -5  -5   1   19.90    2.50
  -5  -5   1   17.40    2.70
  -5  -5   1   15.60    2.60
  -5  -5   1   20.30    2.70
   4   5  -1    5.60    1.60
   4   5  -1    4.90    1.40
   4   5  -1    4.30    1.40
   4   5  -1    6.30    1.40
   4   5  -1    4.90    1.90
  -4  -5   1    4.30    1.40
  -4  -5   1    4.30    1.20
  -4  -5   1    6.30    1.70
  -4  -5   1    5.40    1.40
  -4  -5   1    2.30    1.20
  -4  -5   1    4.40    2.00
   3   5  -1   30.50    2.90
   3   5  -1   32.20    2.80
   3   5  -1   34.80    3.80
   3   5  -1   32.80    2.60
   3   5  -1   31.90    2.90
   3   5  -1   29.00    2.80
  -3  -5   1   31.40    2.70
  -3  -5   1   29.90    2.80
  -3  -5   1   35.50    3.70
  -3  -5   1   28.20    2.70
  -3  -5   1   31.70    3.10
  -3  -5   1   28.20    2.70
   2   5  -1  120.79    8.00
   2   5  -1  107.29    8.30
   2   5  -1  117.29    8.40
   2   5  -1  130.49    8.50
   2   5  -1  133.09    8.60
   2   5  -1  133.99    8.50
   2   5  -1  128.69    9.50
  -2  -5   1  140.39    9.60
  -2  -5   1  118.59    8.30
  -2  -5   1  125.79    8.30
  -2  -5   1  135.29    8.90
  -2  -5   1  117.19    8.50
  -2  -5   1  127.29    8.30
   1   5  -1   19.70    2.10
   1   5  -1   22.10    2.30
   1   5  -1   24.30    2.70
   1   5  -1   21.90    1.80
   1   5  -1   22.60    1.80
   1   5  -1   18.40    1.80
   1   5  -1   19.70    1.70
   1   5  -1   21.40    2.30
   1   5  -1   20.10    1.70
  -1  -5   1   22.00    1.60
  -1  -5   1   20.80    2.20
  -1  -5   1   24.60    3.00
  -1  -5   1   20.40    1.60
  -1  -5   1   23.50    1.60
  -1  -5   1   27.60    3.30
  -1  -5   1   22.70    2.20
  -1  -5   1   21.50    1.60
   0   5  -1    2.00    0.80
   0   5  -1    2.00    0.70
   0   5  -1    3.50    0.50
   0   5  -1    1.30    1.00
   0   5  -1    2.20    0.80
   0   5  -1    1.90    1.00
   0   5  -1    2.00    1.00
   0   5  -1    2.60    0.40
   0   5  -1    2.20    0.40
   0   5  -1    3.20    0.50
   0  -5   1    3.00    1.20
   0  -5   1    2.60    1.10
   0  -5   1    3.90    1.10
   0  -5   1    4.10    1.10
  -1   5  -1   53.19    3.60
  -1   5  -1   61.09    4.40
  -1   5  -1   58.39    4.40
  -1   5  -1   53.39    4.40
  -1   5  -1   58.79    4.30
  -1   5  -1   51.79    4.30
  -1   5  -1   57.99    4.30
  -1   5  -1   56.49    3.60
   1  -5   1   59.59    4.50
   1  -5   1   53.09    4.40
   1  -5   1   57.79    4.30
   1  -5   1   62.99    4.60
  -2   5  -1   12.60    1.10
  -2   5  -1   11.70    1.10
  -2   5  -1    9.50    1.00
  -2   5  -1   12.10    1.20
  -2   5  -1   11.40    1.50
  -2   5  -1   12.90    1.90
  -2   5  -1   11.00    1.50
  -2   5  -1   12.00    1.60
  -2   5  -1   11.40    1.70
  -2   5  -1   11.80    1.40
   2  -5   1   15.60    2.30
   2  -5   1   12.80    1.70
   2  -5   1   12.20    0.90
   2  -5   1   13.30    1.60
   2  -5   1   15.20    1.90
   2  -5   1   12.50    0.90
  -3   5  -1    9.40    1.10
  -3   5  -1    7.60    1.90
  -3   5  -1    9.10    1.30
  -3   5  -1   11.40    1.80
  -3   5  -1    7.30    2.00
  -3   5  -1   11.80    1.40
  -3   5  -1   10.20    1.30
  -3   5  -1   11.20    1.70
  -3   5  -1   10.10    1.40
   3  -5   1   10.40    1.10
   3  -5   1   11.30    1.50
   3  -5   1    9.90    1.90
   3  -5   1    9.40    1.20
  -4   5  -1    5.20    1.00
  -4   5  -1    6.70    1.40
  -4   5  -1    7.20    1.10
  -4   5  -1    5.10    0.80
  -4   5  -1    6.90    1.30
  -4   5  -1    6.20    1.30
  -4   5  -1    4.50    1.40
  -4   5  -1    3.80    1.70
  -4   5  -1    3.70    1.20
  -4   5  -1    3.90    1.10
   4  -5   1    3.50    1.30
   4  -5   1    5.00    1.00
   4  -5   1    5.00    0.80
   4  -5   1    5.50    1.10
   4  -5   1    6.40    1.10
   4  -5   1    5.70    1.10
   4  -5   1    6.20    1.10
  -5   5  -1   -0.40    1.00
  -5   5  -1    1.60    1.10
  -5   5  -1   -0.30    1.00
  -5   5  -1   -0.70    1.10
  -5   5  -1   -0.70    1.50
  -5   5  -1    0.80    0.80
  -5   5  -1   -0.30    1.10
  -5   5  -1    0.10    0.60
   5  -5   1    0.80    0.60
   5  -5   1   -0.30    0.90
   5  -5   1   -0.30    0.80
   5  -5   1   -0.50    0.70
   5  -5   1    0.50    0.80
   5  -5   1    0.30    0.70
   5  -5   1    1.20    0.80
  -6   5  -1   90.09    6.70
  -6   5  -1   84.39    6.20
  -6   5  -1   81.19    6.50
  -6   5  -1   78.29    6.80
  -6   5  -1   85.19    6.40
  -6   5  -1   91.69    6.50
  -6   5  -1   68.79    6.30
   6  -5   1   88.79    6.00
   6  -5   1   75.39    6.20
   6  -5   1   83.19    6.30
   6  -5   1   90.89    6.30
   6  -5   1   76.09    6.10
   6  -5   1   82.69    6.20
   6  -5   1   73.39    5.90
  -7   5  -1    0.80    1.40
  -7   5  -1    0.00    1.00
  -7   5  -1   -1.40    1.50
  -7   5  -1   -0.20    1.50
  -7   5  -1   -1.60    1.50
  -7   5  -1   -0.60    1.40
   7  -5   1   -0.40    1.10
   7  -5   1   -0.50    1.00
   7  -5   1    1.30    1.30
   7  -5   1    4.20    1.80
   7  -5   1    0.40    1.20
   7  -5   1   -1.40    1.00
   7  -5   1    1.90    1.70
  -8   5  -1   -1.30    1.60
  -8   5  -1    0.20    1.90
  -8   5  -1   -2.00    1.60
  -8   5  -1    0.50    1.70
  -8   5  -1   -2.60    1.50
  -8   5  -1    2.40    1.70
   8  -5   1   -0.70    1.30
   8  -5   1   -1.20    1.20
   8  -5   1    0.30    1.40
   8  -5   1   -2.20    1.10
   8  -5   1   -0.70    1.30
  -9   5  -1   11.60    2.90
  -9   5  -1    4.10    2.30
  -9   5  -1    7.70    2.90
  -9   5  -1   10.60    2.30
   9  -5   1    7.10    2.10
   9  -5   1    5.50    2.00
   9  -5   1    8.90    2.20
   9  -5   1    8.00    2.30
   9  -5   1    8.00    2.20
 -10   5  -1   -1.10    2.20
 -10   5  -1    0.70    2.00
 -10   5  -1    7.40    4.10
 -10   5  -1    3.60    2.40
 -10   5  -1    1.50    2.10
 -10   5  -1   -1.70    1.80
  10  -5   1    2.60    1.80
  10  -5   1    2.10    1.80
  10  -5   1    4.00    1.80
  10  -5   1    0.20    1.80
 -11   5  -1   -1.80    1.10
 -11   5  -1   -1.20    2.10
 -11   5  -1    3.90    2.30
 -11   5  -1   -0.50    2.40
 -11   5  -1    1.70    2.20
 -11   5  -1   -0.80    2.50
  11  -5   1   -0.50    2.10
  11  -5   1    0.30    1.80
  11  -5   1    2.00    2.00
  11  -5   1   -1.10    1.50
 -12   5  -1    1.00    2.40
 -12   5  -1    3.60    1.40
 -12   5  -1    4.10    3.00
  12  -5   1    0.00    2.30
  12  -5   1    1.40    2.40
  12  -5   1    0.70    1.90
   9   4  -1    6.70    2.50
   9   4  -1    2.80    2.00
   9   4  -1    0.60    2.10
   9   4  -1    6.70    3.10
   9   4  -1   -1.10    2.10
  -9  -4   1    2.80    2.00
  -9  -4   1    0.80    2.40
  -9  -4   1    5.60    2.80
   8   4  -1    1.60    1.70
   8   4  -1    5.10    1.80
   8   4  -1    0.40    2.00
   8   4  -1    1.00    1.70
   8   4  -1    0.80    1.60
  -8  -4   1    2.40    2.10
  -8  -4   1    4.50    2.10
  -8  -4   1    1.70    2.30
   7   4  -1   43.30    4.50
   7   4  -1   46.00    4.50
   7   4  -1   38.10    5.50
   7   4  -1   47.10    4.60
   7   4  -1   46.90    4.50
  -7  -4   1   39.80    4.60
  -7  -4   1   55.19    5.00
  -7  -4   1   37.00    5.10
   6   4  -1    2.20    2.00
   6   4  -1    3.50    1.50
   6   4  -1    1.40    1.50
   6   4  -1    3.10    1.50
   6   4  -1    5.10    1.60
  -6  -4   1    0.00    1.40
  -6  -4   1   -0.30    1.30
  -6  -4   1    2.70    2.00
   5   4  -1    9.50    1.90
   5   4  -1    9.40    1.90
   5   4  -1   12.30    2.80
   5   4  -1   13.40    2.10
   5   4  -1    8.20    1.90
  -5  -4   1    7.90    1.80
  -5  -4   1    7.80    2.30
  -5  -4   1   10.70    1.80
  -5  -4   1   10.30    2.00
   4   4  -1   -0.80    0.90
   4   4  -1    0.50    0.90
   4   4  -1   -1.50    1.00
   4   4  -1    0.30    1.30
   4   4  -1    0.00    1.00
  -4  -4   1   -1.40    0.90
  -4  -4   1    0.60    1.40
  -4  -4   1   -0.80    0.90
  -4  -4   1   -1.70    0.90
  -4  -4   1    1.30    1.20
  -4  -4   1   -1.10    0.80
   3   4  -1    9.10    1.60
   3   4  -1    7.80    1.50
   3   4  -1   10.80    1.50
   3   4  -1    9.80    1.10
   3   4  -1    7.60    1.40
   3   4  -1    8.30    2.00
  -3  -4   1   10.50    1.50
  -3  -4   1   10.60    1.80
  -3  -4   1   11.80    1.60
  -3  -4   1    9.70    1.40
  -3  -4   1    7.60    1.40
  -3  -4   1   11.00    2.00
   2   4  -1   42.10    3.20
   2   4  -1   40.20    3.20
   2   4  -1   42.90    3.20
   2   4  -1   34.60    3.10
   2   4  -1   42.80    3.60
   2   4  -1   40.90    3.70
   2   4  -1   43.40    4.00
   2   4  -1   40.40    3.40
  -2  -4   1   45.90    3.50
  -2  -4   1   46.30    3.50
  -2  -4   1   38.60    3.10
  -2  -4   1   42.90    3.90
  -2  -4   1   38.70    3.10
  -2  -4   1   45.10    3.80
  -2  -4   1   39.50    3.10
   1   4  -1   39.90    3.00
   1   4  -1   44.60    3.60
   1   4  -1   46.90    3.10
   1   4  -1   39.50    3.00
   1   4  -1   46.20    3.70
   1   4  -1   40.70    3.00
   1   4  -1   35.60    2.90
   1   4  -1   44.00    3.50
   1   4  -1   46.90    3.30
  -1  -4   1   51.69    4.20
  -1  -4   1   38.20    3.30
  -1  -4   1   42.90    2.90
  -1  -4   1   43.00    2.90
  -1  -4   1   47.50    3.60
  -1  -4   1   46.10    3.50
  -1  -4   1   45.50    2.90
  -1  -4   1   36.70    2.90
   0   4  -1    7.00    1.10
   0   4  -1    5.80    0.50
   0   4  -1    5.20    0.60
   0   4  -1    4.10    1.00
   0   4  -1    5.60    0.50
   0   4  -1    5.00    0.90
   0   4  -1    3.80    1.00
   0   4  -1    5.20    1.00
   0   4  -1    6.20    1.10
   0   4  -1    5.30    0.60
   0  -4   1    3.50    1.20
   0  -4   1    5.20    1.30
   0  -4   1    6.60    1.20
   0  -4   1    5.10    1.10
  -1   4  -1   10.80    0.90
  -1   4  -1   12.70    1.60
  -1   4  -1   11.80    0.90
  -1   4  -1   11.90    0.90
  -1   4  -1   13.40    1.70
  -1   4  -1   12.70    1.40
  -1   4  -1   13.30    1.40
  -1   4  -1   11.70    1.30
  -1   4  -1   11.00    1.40
   1  -4   1   13.40    1.60
   1  -4   1   14.70    1.90
   1  -4   1   13.40    1.60
   1  -4   1    9.10    1.40
  -2   4  -1  290.57   18.80
  -2   4  -1  293.37   18.40
  -2   4  -1  306.67   18.60
  -2   4  -1  305.97   18.60
  -2   4  -1  287.47   18.30
  -2   4  -1  268.47   18.40
  -2   4  -1  292.07   18.30
   2  -4   1  301.97   18.20
   2  -4   1  251.57   18.80
   2  -4   1  268.87   18.60
   2  -4   1  286.17   18.20
  -3   4  -1    0.30    0.60
  -3   4  -1    0.20    0.60
  -3   4  -1   -0.70    0.80
  -3   4  -1    0.40    0.70
  -3   4  -1    0.10    0.50
  -3   4  -1    0.40    0.80
  -3   4  -1   -0.50    0.70
  -3   4  -1   -0.60    0.60
  -3   4  -1    1.10    0.80
   3  -4   1    0.70    0.60
   3  -4   1    1.50    0.60
   3  -4   1   -0.30    1.00
   3  -4   1    0.00    0.60
   3  -4   1   -0.30    0.60
   3  -4   1   -0.60    0.60
   3  -4   1   -0.80    0.60
  -4   4  -1  204.08   12.50
  -4   4  -1  183.18   12.70
  -4   4  -1  185.48   12.70
  -4   4  -1  178.38   12.60
  -4   4  -1  178.98   12.70
   4  -4   1  185.38   12.50
   4  -4   1  193.08   12.50
   4  -4   1  201.68   12.60
   4  -4   1  189.18   12.30
  -5   4  -1  196.88   12.80
  -5   4  -1  188.48   13.10
  -5   4  -1  204.38   13.00
  -5   4  -1  179.18   13.10
  -5   4  -1  189.48   13.10
  -5   4  -1  204.28   13.10
   5  -4   1  174.18   12.80
   5  -4   1  201.88   12.70
   5  -4   1  193.08   13.40
   5  -4   1  174.38   12.80
   5  -4   1  192.38   12.70
  -6   4  -1    1.10    1.20
  -6   4  -1   -0.70    1.30
  -6   4  -1    0.10    1.30
  -6   4  -1    1.40    1.10
  -6   4  -1   -0.10    1.00
  -6   4  -1   -1.50    1.40
  -6   4  -1   -0.30    1.10
   6  -4   1    2.80    1.10
   6  -4   1    0.70    1.10
   6  -4   1    1.70    1.10
   6  -4   1   -0.10    0.80
   6  -4   1    2.00    1.20
   6  -4   1    2.10    1.40
   6  -4   1    0.00    1.00
  -7   4  -1   14.40    1.90
  -7   4  -1   10.20    2.40
  -7   4  -1   11.40    2.40
  -7   4  -1   10.10    2.30
  -7   4  -1    8.30    1.90
  -7   4  -1    6.80    2.10
  -7   4  -1   13.20    2.60
   7  -4   1   10.80    2.10
   7  -4   1   13.00    2.30
   7  -4   1   10.60    2.00
   7  -4   1    8.80    2.00
   7  -4   1   11.10    1.70
   7  -4   1   13.50    2.10
   7  -4   1   10.90    2.20
  -8   4  -1    1.40    1.20
  -8   4  -1    1.90    2.00
  -8   4  -1   -0.20    1.80
  -8   4  -1   -0.50    1.50
  -8   4  -1    2.30    2.00
  -8   4  -1    0.80    1.90
  -8   4  -1    1.60    1.50
   8  -4   1    6.50    2.30
   8  -4   1    3.60    2.00
   8  -4   1    1.70    1.70
   8  -4   1   -0.30    1.60
   8  -4   1    0.80    1.50
   8  -4   1   -0.90    1.40
  -9   4  -1   19.30    3.30
  -9   4  -1   17.30    3.40
  -9   4  -1   13.30    2.90
  -9   4  -1   16.50    3.50
  -9   4  -1   23.40    3.90
  -9   4  -1   16.60    3.30
   9  -4   1   15.90    2.90
   9  -4   1   15.20    2.80
   9  -4   1   15.50    2.90
   9  -4   1   15.10    2.80
   9  -4   1   13.50    2.90
   9  -4   1   14.00    2.70
 -10   4  -1    3.10    2.20
 -10   4  -1    4.80    2.30
 -10   4  -1    4.40    2.90
 -10   4  -1    4.00    1.60
 -10   4  -1    4.50    2.50
 -10   4  -1    7.60    2.90
  10  -4   1    0.20    2.00
  10  -4   1    1.00    1.80
  10  -4   1   -0.80    1.70
  10  -4   1    3.50    2.20
 -11   4  -1    0.20    2.50
 -11   4  -1   -1.30    1.50
 -11   4  -1   -0.20    1.80
 -11   4  -1   -4.60    2.90
 -11   4  -1    0.80    2.20
 -11   4  -1    0.60    2.10
  11  -4   1   -0.20    1.80
  11  -4   1   -0.30    2.10
  11  -4   1   -5.60    1.90
  11  -4   1    1.90    1.90
 -12   4  -1   -1.70    2.80
 -12   4  -1    0.30    2.20
 -12   4  -1   -0.50    1.60
 -12   4  -1    4.70    3.20
  12  -4   1    1.10    3.20
  12  -4   1   -0.30    2.00
  12  -4   1   -1.00    2.20
  10   3  -1   -2.80    2.60
  10   3  -1    0.90    1.90
  10   3  -1   -1.70    1.80
  10   3  -1    3.70    2.90
 -10  -3   1    1.20    2.30
 -10  -3   1    1.10    2.70
 -10  -3   1   -2.20    2.40
   9   3  -1    2.80    1.90
   9   3  -1    0.40    2.00
   9   3  -1    1.00    2.00
   9   3  -1   -0.30    1.80
  -9  -3   1   -1.60    2.30
  -9  -3   1    2.90    2.20
  -9  -3   1    3.10    2.40
   8   3  -1    1.20    1.70
   8   3  -1   -1.20    1.90
   8   3  -1    3.60    1.70
   8   3  -1    0.20    1.70
   8   3  -1   -2.30    1.50
  -8  -3   1    3.40    2.00
  -8  -3   1    3.80    2.10
  -8  -3   1    2.60    2.30
   7   3  -1    0.80    1.80
   7   3  -1    0.40    1.40
   7   3  -1    2.90    1.80
   7   3  -1    0.80    1.40
   7   3  -1    1.30    1.40
  -7  -3   1   -1.30    1.50
  -7  -3   1    1.40    1.50
  -7  -3   1   -0.60    1.40
  -7  -3   1    2.10    1.80
  -7  -3   1   -0.20    1.60
   6   3  -1   -0.60    1.40
   6   3  -1   -1.20    1.10
   6   3  -1    0.10    1.10
   6   3  -1    1.30    1.30
   6   3  -1   -1.30    1.50
  -6  -3   1   -0.80    1.50
  -6  -3   1   -1.80    1.20
  -6  -3   1    1.30    1.50
  -6  -3   1   -0.80    1.30
  -6  -3   1    0.00    1.20
   5   3  -1    1.80    1.10
   5   3  -1   -0.90    1.10
   5   3  -1   -0.60    1.30
   5   3  -1   -0.50    1.00
   5   3  -1   -0.10    1.30
  -5  -3   1   -1.10    0.80
  -5  -3   1   -0.20    1.30
  -5  -3   1    0.60    1.20
  -5  -3   1    2.70    1.30
  -5  -3   1   -0.70    1.10
   4   3  -1   10.80    1.80
   4   3  -1   11.60    1.90
   4   3  -1    9.90    1.60
   4   3  -1    9.90    1.80
   4   3  -1   11.50    1.80
   4   3  -1   10.00    2.50
  -4  -3   1    6.00    1.90
  -4  -3   1    6.50    1.50
  -4  -3   1    7.20    1.60
  -4  -3   1    7.70    1.50
  -4  -3   1    6.70    1.40
  -4  -3   1    4.70    1.60
   3   3  -1   80.29    6.00
   3   3  -1   89.99    6.30
   3   3  -1   84.89    6.00
   3   3  -1   86.29    6.30
   3   3  -1   85.79    6.60
   3   3  -1   86.19    6.00
  -3  -3   1   83.89    6.00
  -3  -3   1   76.99    5.90
  -3  -3   1   80.39    6.50
  -3  -3   1   80.19    5.90
   2   3  -1  206.48   13.50
   2   3  -1  214.18   13.70
   2   3  -1  214.18   14.50
   2   3  -1  219.18   13.70
   2   3  -1  209.58   13.70
   2   3  -1  218.78   13.70
   2   3  -1  214.48   13.90
   2   3  -1  215.38   14.00
  -2  -3   1  197.48   13.60
  -2  -3   1  211.88   13.90
  -2  -3   1  210.38   13.60
  -2  -3   1  229.18   14.00
  -2  -3   1  188.98   13.50
  -2  -3   1  202.78   13.60
   1   3  -1  155.28   10.40
   1   3  -1  144.89   10.50
   1   3  -1  167.38   10.50
   1   3  -1  178.28   11.20
   1   3  -1  182.88   10.90
   1   3  -1  147.79   10.50
   1   3  -1  171.08   10.60
   1   3  -1  174.08   10.70
   1   3  -1  182.58   11.00
  -1  -3   1  168.18   10.50
  -1  -3   1  144.39   10.70
  -1  -3   1  157.28   11.00
  -1  -3   1  163.18   11.00
  -1  -3   1  158.18   10.50
  -1  -3   1  165.98   10.50
   0   3  -1  220.78   13.70
   0   3  -1  202.18   14.10
   0   3  -1  214.58   14.10
   0   3  -1  225.38   13.70
   0   3  -1  221.08   14.10
   0   3  -1  193.68   14.20
   0   3  -1  212.88   13.70
   0   3  -1  221.48   14.20
   0  -3   1  202.08   14.20
   0  -3   1  224.38   14.20
   0  -3   1  232.18   14.20
   0  -3   1  244.48   14.40
  -1   3  -1   54.79    3.50
  -1   3  -1   49.99    3.90
  -1   3  -1   58.79    3.90
  -1   3  -1   56.09    3.80
  -1   3  -1   50.89    3.50
  -1   3  -1   55.99    3.90
  -1   3  -1   56.49    3.50
   1  -3   1   59.29    3.90
   1  -3   1   53.39    3.90
   1  -3   1   50.99    3.50
   1  -3   1   50.09    4.00
   1  -3   1   55.09    3.90
  -2   3  -1  610.24   41.60
  -2   3  -1  613.84   41.60
  -2   3  -1  729.43   41.60
  -2   3  -1  644.24   41.50
  -2   3  -1  644.74   41.70
  -2   3  -1  660.63   41.60
  -2   3  -1  617.44   41.90
  -2   3  -1  708.53   41.90
  -2   3  -1  609.94   41.60
   2  -3   1  649.54   41.60
   2  -3   1  729.83   41.60
   2  -3   1  676.13   41.60
   2  -3   1  676.23   41.60
   2  -3   1  704.53   41.60
   2  -3   1  619.64   41.50
  -3   3  -1  161.08   10.20
  -3   3  -1  148.69   10.40
  -3   3  -1  149.19   10.40
  -3   3  -1  147.19   10.40
  -3   3  -1  161.18   10.40
  -3   3  -1  151.38   10.50
  -3   3  -1  138.39   10.20
   3  -3   1  172.58   10.30
   3  -3   1  156.98   10.30
   3  -3   1  166.08   10.30
   3  -3   1  154.18   10.50
   3  -3   1  169.68   10.30
   3  -3   1  154.38   10.20
  -4   3  -1    7.20    1.40
  -4   3  -1    4.60    1.30
  -4   3  -1    3.70    1.10
  -4   3  -1    5.50    1.10
  -4   3  -1    5.20    1.20
  -4   3  -1    4.50    1.40
   4  -3   1    5.50    1.10
   4  -3   1    3.80    1.10
   4  -3   1    7.70    1.30
   4  -3   1    4.30    1.10
   4  -3   1    4.20    1.10
  -5   3  -1   99.79    7.10
  -5   3  -1   94.59    7.10
  -5   3  -1   94.39    6.70
  -5   3  -1   91.49    6.80
  -5   3  -1   97.49    7.10
  -5   3  -1   84.39    7.00
   5  -3   1  102.99    6.70
   5  -3   1  102.39    7.00
   5  -3   1   94.69    6.70
   5  -3   1   93.19    6.80
   5  -3   1   92.59    6.90
   5  -3   1   91.59    6.80
   5  -3   1   87.49    6.80
  -6   3  -1   64.19    5.40
  -6   3  -1   70.79    5.20
  -6   3  -1   57.09    4.70
  -6   3  -1   61.99    5.40
  -6   3  -1   59.19    5.20
  -6   3  -1   63.39    5.30
  -6   3  -1   58.79    5.20
   6  -3   1   67.49    5.20
   6  -3   1   69.29    5.10
   6  -3   1   62.09    5.00
   6  -3   1   59.09    4.60
   6  -3   1   61.19    5.10
   6  -3   1   58.69    5.00
   6  -3   1   61.39    5.10
  -7   3  -1   -1.40    1.40
  -7   3  -1    1.40    1.40
  -7   3  -1    1.80    1.60
  -7   3  -1   -0.40    1.50
  -7   3  -1    0.40    1.70
  -7   3  -1    2.50    1.50
   7  -3   1   -0.20    1.60
   7  -3   1    0.60    1.20
   7  -3   1    1.10    1.40
   7  -3   1    0.50    1.30
   7  -3   1   -1.00    1.20
   7  -3   1   -0.80    0.90
   7  -3   1   -0.10    0.80
  -8   3  -1   -4.00    1.50
  -8   3  -1    0.10    1.80
  -8   3  -1   -1.00    1.60
  -8   3  -1    0.00    1.80
  -8   3  -1    2.00    1.60
  -8   3  -1   -1.70    1.50
   8  -3   1    0.90    1.50
   8  -3   1   -0.10    1.40
   8  -3   1    0.80    1.60
   8  -3   1    3.20    1.70
   8  -3   1    0.90    2.00
   8  -3   1   -0.20    1.30
  -9   3  -1   14.20    3.20
  -9   3  -1   19.00    3.30
  -9   3  -1   19.50    3.70
  -9   3  -1   21.90    3.90
  -9   3  -1   19.30    3.70
  -9   3  -1   20.40    3.40
   9  -3   1   17.00    3.00
   9  -3   1   19.10    3.20
   9  -3   1   18.70    3.10
   9  -3   1   22.90    3.60
   9  -3   1   21.30    3.30
   9  -3   1   25.30    3.40
 -10   3  -1    0.30    1.50
 -10   3  -1   -0.80    1.90
 -10   3  -1    2.80    2.00
 -10   3  -1    5.60    3.00
 -10   3  -1    3.30    2.80
 -10   3  -1    2.70    2.20
  10  -3   1   -1.90    1.60
  10  -3   1    0.30    2.00
  10  -3   1    3.70    2.30
  10  -3   1    3.00    1.90
 -11   3  -1   -1.80    2.00
 -11   3  -1    2.00    1.70
 -11   3  -1   -0.80    2.30
 -11   3  -1    3.30    2.80
  11  -3   1   -0.20    1.60
  11  -3   1    5.60    2.60
  11  -3   1   -0.70    1.90
 -12   3  -1   -1.20    2.20
 -12   3  -1    4.90    3.50
 -12   3  -1    2.80    2.20
 -12   3  -1    1.20    1.80
  12  -3   1   -2.00    2.00
  12  -3   1   -2.00    2.30
  12  -3   1    0.20    2.10
  10   2  -1    0.00    1.80
  10   2  -1   -1.70    2.40
  10   2  -1   -0.70    1.90
  10   2  -1   -0.80    2.10
 -10  -2   1   -0.60    3.40
 -10  -2   1   -4.40    2.60
 -10  -2   1   -0.10    1.90
   9   2  -1    0.00    2.00
   9   2  -1   -1.40    1.30
   9   2  -1    0.60    1.70
   9   2  -1   -1.20    1.60
   9   2  -1   -1.30    1.60
  -9  -2   1    4.50    2.60
  -9  -2   1   -3.00    1.60
  -9  -2   1   -0.80    1.70
   8   2  -1    0.40    2.20
   8   2  -1   -0.70    1.40
   8   2  -1   -2.30    1.10
   8   2  -1    0.40    1.50
   8   2  -1    1.60    1.70
  -8  -2   1    1.50    2.00
  -8  -2   1   -0.90    2.30
  -8  -2   1    1.50    1.90
  -8  -2   1    1.10    0.40
  -8  -2   1   -0.80    1.60
  -8  -2   1   -0.50    0.60
   7   2  -1    0.40    1.50
   7   2  -1   -1.70    1.20
   7   2  -1    0.30    1.70
   7   2  -1    1.10    1.50
   7   2  -1    0.70    1.40
  -7  -2   1    0.90    1.90
  -7  -2   1    0.40    0.60
  -7  -2   1   -1.10    1.70
  -7  -2   1    1.40    1.70
  -7  -2   1   -0.20    1.40
  -7  -2   1    1.10    1.70
   6   2  -1    4.50    1.70
   6   2  -1    4.30    1.70
   6   2  -1    7.60    2.20
   6   2  -1    5.20    1.90
   6   2  -1   12.90    2.20
  -6  -2   1   10.00    2.30
  -6  -2   1    8.60    1.00
  -6  -2   1    7.20    2.00
  -6  -2   1    6.20    2.00
  -6  -2   1    8.70    2.20
  -6  -2   1    8.70    2.00
  -6  -2   1    8.50    2.30
   5   2  -1   72.19    5.70
   5   2  -1   83.79    5.80
   5   2  -1   67.59    5.60
   5   2  -1   64.89    5.60
   5   2  -1   73.09    6.50
   5   2  -1   69.19    6.40
  -5  -2   1   73.49    5.80
  -5  -2   1   78.69    5.80
  -5  -2   1   70.99    4.80
  -5  -2   1   62.19    5.60
  -5  -2   1   77.19    5.90
  -5  -2   1   73.99    5.80
   4   2  -1    7.40    1.30
   4   2  -1    7.50    1.50
   4   2  -1    6.00    1.60
   4   2  -1    8.50    1.60
   4   2  -1    6.20    1.40
   4   2  -1    7.10    1.50
  -4  -2   1    7.50    1.70
  -4  -2   1    8.60    1.70
  -4  -2   1    7.90    1.60
  -4  -2   1    5.70    1.80
  -4  -2   1    6.50    1.40
  -4  -2   1    7.70    0.60
  -4  -2   1    8.20    1.60
   3   2  -1   97.59    6.60
   3   2  -1   88.39    6.60
   3   2  -1   90.09    6.60
   3   2  -1  108.99    7.50
   3   2  -1   94.99    6.70
   3   2  -1   99.69    6.60
  -3  -2   1   96.49    6.60
  -3  -2   1   94.89    6.60
  -3  -2   1   90.29    6.60
  -3  -2   1   77.89    7.00
  -3  -2   1   97.09    6.90
   2   2  -1 1302.87   81.99
   2   2  -1 1306.87   81.79
   2   2  -1 1229.28   81.99
   2   2  -1 1321.57   82.19
   2   2  -1 1217.88   81.99
   2   2  -1 1262.67   82.19
   2   2  -1 1446.96   82.19
   2   2  -1 1393.06   82.69
  -2  -2   1 1245.48   81.79
  -2  -2   1 1294.17   81.99
  -2  -2   1 1291.47   81.99
  -2  -2   1 1355.96   82.49
   1   2  -1 2195.48  137.59
   1   2  -1 2279.17  137.19
   1   2  -1 2376.36  137.19
   1   2  -1 2196.08  137.19
   1   2  -1 2104.29  137.49
  -1  -2   1 2290.47  137.29
  -1  -2   1 2143.79  137.49
  -1  -2   1 1975.80  137.19
  -1  -2   1 2160.18  137.19
   0   2  -1  199.18   13.00
   0   2  -1  193.88   13.10
   0   2  -1  217.68   12.70
   0   2  -1  221.98   13.00
   0   2  -1  181.38   12.70
   0   2  -1  194.78   13.10
   0   2  -1  227.78   13.20
   0  -2   1  209.18   13.10
   0  -2   1  201.18   13.10
   0  -2   1  198.78   13.10
   0  -2   1  184.98   13.00
  -1   2  -1 2493.05  154.08
  -1   2  -1 2219.28  165.58
   1  -2   1 2393.16  153.98
   1  -2   1 2653.13  164.68
  -2   2  -1  244.48   15.60
  -2   2  -1  239.78   15.60
  -2   2  -1  228.98   15.50
  -2   2  -1  209.08   15.50
  -2   2  -1  242.28   15.60
  -2   2  -1  221.78   15.60
   2  -2   1  257.37   15.50
   2  -2   1  260.87   15.60
   2  -2   1  244.28   15.50
   2  -2   1  258.57   15.50
   2  -2   1  239.88   15.60
   2  -2   1  257.77   15.40
  -3   2  -1  244.58   14.90
  -3   2  -1  233.78   14.80
  -3   2  -1  231.48   14.80
  -3   2  -1  206.98   14.60
  -3   2  -1  212.28   14.70
  -3   2  -1  200.18   14.50
   3  -2   1  252.37   14.60
   3  -2   1  210.58   14.70
   3  -2   1  219.08   14.70
   3  -2   1  254.47   14.60
   3  -2   1  199.18   14.60
   3  -2   1  225.28   14.70
   3  -2   1  246.18   14.80
  -4   2  -1  154.48   10.80
  -4   2  -1  168.18   11.00
  -4   2  -1  155.88   10.80
  -4   2  -1  137.79   10.50
  -4   2  -1  147.19   10.30
   4  -2   1  157.28   10.60
   4  -2   1  169.18   10.70
   4  -2   1  164.08   10.70
   4  -2   1  172.18   10.70
   4  -2   1  157.28   10.70
   4  -2   1  158.88   10.40
   4  -2   1  152.38   10.70
  -5   2  -1   26.00    2.70
  -5   2  -1   25.10    2.80
  -5   2  -1   27.40    2.90
  -5   2  -1   25.00    2.20
  -5   2  -1   23.40    2.70
  -5   2  -1   23.50    2.80
   5  -2   1   28.90    2.70
   5  -2   1   30.40    2.90
   5  -2   1   28.90    2.70
   5  -2   1   24.60    2.20
   5  -2   1   23.00    2.50
   5  -2   1   27.20    2.70
   5  -2   1   24.60    2.60
  -6   2  -1    6.40    1.70
  -6   2  -1    7.70    1.70
  -6   2  -1    5.90    1.80
  -6   2  -1    5.60    1.70
  -6   2  -1    4.80    1.90
  -6   2  -1    6.50    2.00
   6  -2   1    5.50    1.00
   6  -2   1    3.60    1.70
   6  -2   1    4.90    1.50
   6  -2   1    2.60    1.30
   6  -2   1    3.40    1.40
   6  -2   1    9.00    1.90
   6  -2   1    7.00    2.20
  -7   2  -1    3.00    1.80
  -7   2  -1    1.80    1.80
  -7   2  -1    2.10    1.50
  -7   2  -1    2.80    1.70
  -7   2  -1    2.00    1.50
   7  -2   1    1.70    1.30
   7  -2   1    3.50    1.60
   7  -2   1    2.70    1.60
   7  -2   1    3.50    1.70
   7  -2   1    2.20    1.40
   7  -2   1    1.50    1.30
  -8   2  -1    1.70    1.90
  -8   2  -1    0.20    1.30
  -8   2  -1    0.60    1.60
  -8   2  -1   -1.20    1.80
  -8   2  -1    1.60    1.80
  -8   2  -1   -1.20    1.80
   8  -2   1   -0.30    1.30
   8  -2   1    1.70    1.80
   8  -2   1   -1.40    0.90
   8  -2   1   -1.80    1.40
   8  -2   1   -0.90    1.30
   8  -2   1   -0.20    1.60
   8  -2   1    2.00    1.80
  -9   2  -1    3.80    2.60
  -9   2  -1    5.90    2.00
  -9   2  -1    9.90    2.80
  -9   2  -1    8.80    2.80
  -9   2  -1    5.10    1.90
  -9   2  -1    7.70    2.30
  -9   2  -1    3.80    2.60
   9  -2   1    8.10    2.40
   9  -2   1    4.70    2.10
   9  -2   1    7.60    2.30
   9  -2   1    5.60    2.20
   9  -2   1    4.40    1.90
   9  -2   1    4.00    1.90
 -10   2  -1    1.00    2.30
 -10   2  -1    3.30    2.20
 -10   2  -1   -4.30    2.60
 -10   2  -1   -1.10    1.80
 -10   2  -1   -0.70    1.30
  10  -2   1   -2.20    1.60
  10  -2   1    1.10    2.10
  10  -2   1   -1.30    1.70
  10  -2   1   -0.40    1.90
  10  -2   1    0.80    2.60
 -11   2  -1   -1.30    1.70
 -11   2  -1   -1.30    1.80
 -11   2  -1    3.10    2.60
 -11   2  -1   -3.50    2.20
  11  -2   1   -1.40    1.60
  11  -2   1    1.30    2.60
  11  -2   1    5.80    2.40
 -12   2  -1   -1.80    1.80
 -12   2  -1   -1.30    2.90
 -12   2  -1   -2.30    3.30
 -12   2  -1    1.00    2.50
  12  -2   1   -2.50    2.00
  11   1  -1    1.20    2.50
  11   1  -1   -0.30    3.20
  11   1  -1   -0.60    2.00
  11   1  -1    0.00    2.30
 -11  -1   1    1.30    2.20
 -11  -1   1   -1.70    2.30
 -11  -1   1    5.80    3.30
  10   1  -1    2.20    1.90
  10   1  -1    0.80    1.90
  10   1  -1   -0.50    1.90
  10   1  -1   -2.30    1.80
 -10  -1   1    2.00    1.10
 -10  -1   1    0.50    2.50
 -10  -1   1    1.30    2.10
   9   1  -1   -0.90    1.60
   9   1  -1   -3.90    1.50
   9   1  -1    0.40    1.70
   9   1  -1    1.20    1.70
   9   1  -1    1.80    1.70
  -9  -1   1    1.00    1.00
  -9  -1   1   -1.20    1.90
  -9  -1   1    0.30    1.90
  -9  -1   1    3.20    2.20
   8   1  -1    0.40    1.50
   8   1  -1    2.30    1.70
   8   1  -1    1.40    1.70
   8   1  -1    2.30    1.80
   8   1  -1   -0.90    1.50
  -8  -1   1    0.10    1.70
  -8  -1   1   -3.10    1.50
  -8  -1   1    1.20    0.90
  -8  -1   1    3.70    2.10
  -8  -1   1   -0.30    1.80
  -8  -1   1    1.70    1.90
   7   1  -1    9.70    2.30
   7   1  -1   12.20    2.50
   7   1  -1    8.70    2.20
   7   1  -1   11.00    2.50
   7   1  -1   15.60    2.50
  -7  -1   1   11.90    2.30
  -7  -1   1    8.10    2.50
  -7  -1   1    9.90    2.50
  -7  -1   1   13.90    1.70
  -7  -1   1   13.00    2.80
  -7  -1   1   12.90    2.70
   6   1  -1   33.10    4.10
   6   1  -1   31.30    3.70
   6   1  -1   33.50    3.60
   6   1  -1   30.00    3.40
   6   1  -1   34.80    3.50
  -6  -1   1   42.50    4.00
  -6  -1   1   37.20    3.70
  -6  -1   1   29.20    3.70
  -6  -1   1   33.90    3.70
  -6  -1   1   32.60    3.50
  -6  -1   1   37.60    2.90
  -6  -1   1   35.30    3.60
   5   1  -1   17.00    2.30
   5   1  -1   17.10    2.00
   5   1  -1   12.90    2.10
   5   1  -1   16.80    2.30
   5   1  -1   14.70    2.20
   5   1  -1   13.00    2.30
  -5  -1   1   18.20    2.30
  -5  -1   1   13.40    1.50
  -5  -1   1   11.80    2.40
  -5  -1   1   17.50    2.30
  -5  -1   1   15.30    2.30
  -5  -1   1   12.40    2.20
   4   1  -1  171.88   11.50
   4   1  -1  170.18   10.90
   4   1  -1  152.78   10.90
   4   1  -1  180.38   11.10
  -4  -1   1  163.28   11.00
  -4  -1   1  145.89   10.90
  -4  -1   1  164.98   11.00
  -4  -1   1  167.18   11.00
  -4  -1   1  145.59   11.30
  -4  -1   1  146.59   10.40
  -4  -1   1  157.58   10.90
   3   1  -1  630.24   39.00
   3   1  -1  627.44   39.00
   3   1  -1  653.03   39.10
   3   1  -1  632.44   39.00
  -3  -1   1  562.74   39.30
  -3  -1   1  630.14   39.10
  -3  -1   1  554.54   39.00
  -3  -1   1  611.24   39.00
  -3  -1   1  611.94   39.00
  -3  -1   1  625.34   39.10
  -3  -1   1  605.54   38.60
   2   1  -1  221.08   12.80
   2   1  -1  181.78   12.60
   2   1  -1  200.98   12.90
   2   1  -1  202.48   12.70
   2   1  -1  205.38   12.70
   2   1  -1  204.18   12.70
   2   1  -1  187.98   12.30
  -2  -1   1  174.58   12.60
  -2  -1   1  210.38   12.70
  -2  -1   1  201.48   12.30
  -2  -1   1  174.18   12.70
  -2  -1   1  180.98   12.60
  -2  -1   1  172.18   12.30
  -2  -1   1  214.48   12.70
   1   1  -1 2809.32  185.28
   1   1  -1 3223.48  200.08
  -1  -1   1 2852.61  198.88
   0   1  -1    0.00    0.20
   0   1  -1   -0.20    0.10
   0   1  -1   -0.10    0.20
   0   1  -1    0.00    0.20
   0   1  -1    0.00    0.20
   0   1  -1   -0.50    0.30
   0  -1   1    0.30    0.30
   0  -1   1    0.10    0.20
   0  -1   1   -0.10    0.20
   0  -1   1    0.10    0.30
  -1   1  -1   17.60    1.30
   1  -1   1   23.00    1.60
  -2   1  -1  177.98   11.30
  -2   1  -1  177.88   11.50
  -2   1  -1  167.28   11.40
  -2   1  -1  169.08   11.60
   2  -1   1  187.28   11.50
   2  -1   1  179.58   11.50
   2  -1   1  175.48   11.30
   2  -1   1  179.98   11.60
  -3   1  -1  573.84   36.90
  -3   1  -1  601.14   36.80
  -3   1  -1  592.84   36.90
  -3   1  -1  578.44   36.80
  -3   1  -1  600.54   36.80
   3  -1   1  581.44   36.40
   3  -1   1  627.74   36.80
   3  -1   1  579.14   36.80
   3  -1   1  518.85   36.70
   3  -1   1  575.24   36.80
   3  -1   1  526.25   36.80
  -4   1  -1  241.78   15.90
  -4   1  -1  265.57   16.00
  -4   1  -1  223.68   15.80
  -4   1  -1  265.77   16.00
  -4   1  -1  212.78   15.70
   4  -1   1  250.87   15.80
   4  -1   1  226.08   15.70
   4  -1   1  234.08   15.20
   4  -1   1  247.88   15.70
   4  -1   1  218.48   15.70
  -5   1  -1   39.40    3.80
  -5   1  -1   42.50    3.80
  -5   1  -1   41.30    3.80
  -5   1  -1   38.30    3.70
  -5   1  -1   39.10    3.70
   5  -1   1   40.00    3.60
   5  -1   1   44.00    3.70
   5  -1   1   39.90    2.90
   5  -1   1   37.40    3.60
   5  -1   1   43.20    3.70
   5  -1   1   43.50    3.80
  -6   1  -1   29.80    3.30
  -6   1  -1   22.30    2.80
  -6   1  -1   27.90    3.50
  -6   1  -1   28.80    3.60
  -6   1  -1   28.50    3.30
  -6   1  -1   31.20    3.40
   6  -1   1   31.30    3.10
   6  -1   1   31.00    2.50
   6  -1   1   29.80    3.10
   6  -1   1   27.90    3.10
   6  -1   1   30.70    3.10
   6  -1   1   29.50    3.10
  -7   1  -1    1.30    1.30
  -7   1  -1    0.60    1.40
  -7   1  -1    2.40    1.70
  -7   1  -1    0.20    1.60
  -7   1  -1    0.30    1.50
  -7   1  -1    3.80    1.90
   7  -1   1    1.10    1.40
   7  -1   1    2.40    1.50
   7  -1   1    1.40    1.30
   7  -1   1    2.80    1.60
   7  -1   1    2.40    1.00
   7  -1   1    3.00    1.50
  -8   1  -1    6.50    2.50
  -8   1  -1    3.20    2.10
  -8   1  -1    4.40    2.60
  -8   1  -1    3.30    1.40
  -8   1  -1    4.90    1.90
  -8   1  -1    4.30    2.10
  -8   1  -1    3.20    2.00
   8  -1   1    1.40    1.90
   8  -1   1    2.90    1.70
   8  -1   1    5.60    2.10
   8  -1   1    2.60    1.60
   8  -1   1    3.30    1.60
   8  -1   1    3.30    1.80
  -9   1  -1    1.20    2.20
  -9   1  -1    0.10    3.10
  -9   1  -1   -0.60    1.50
  -9   1  -1   -1.30    1.90
   9  -1   1    0.50    1.80
   9  -1   1    3.30    2.00
   9  -1   1    0.60    1.40
   9  -1   1    2.80    2.10
   9  -1   1    2.00    2.30
   9  -1   1    2.90    1.80
 -10   1  -1    6.00    2.60
 -10   1  -1    0.80    1.40
 -10   1  -1   -2.60    1.30
 -10   1  -1   -0.40    2.50
  10  -1   1    1.70    3.30
  10  -1   1    0.50    1.50
  10  -1   1    1.50    2.30
  10  -1   1    0.40    2.40
 -11   1  -1   -5.50    1.90
 -11   1  -1    3.40    2.80
 -11   1  -1   -1.50    1.70
 -11   1  -1   -2.60    1.70
  11  -1   1    3.70    2.30
  11  -1   1   -1.90    2.10
  11  -1   1    0.70    1.90
  11   0  -1    1.00    2.40
  11   0  -1    0.30    2.70
  11   0  -1    0.80    2.10
  11   0  -1   -1.40    2.10
 -11   0   1   -2.00    1.40
 -11   0   1    1.50    2.60
 -11   0   1   -1.90    2.30
 -11   0   1   -1.30    1.70
  10   0  -1   -0.90    2.00
  10   0  -1   -3.10    1.80
  10   0  -1    0.60    2.00
  10   0  -1    0.90    1.80
 -10   0   1    0.60    1.40
 -10   0   1   -1.60    2.00
 -10   0   1   -0.50    2.50
   9   0  -1    0.10    1.60
   9   0  -1    0.00    1.80
   9   0  -1    0.00    1.50
   9   0  -1    1.00    1.90
   9   0  -1    0.10    1.60
  -9   0   1    0.00    2.10
  -9   0   1   -0.90    1.10
  -9   0   1    0.20    1.60
  -9   0   1    3.00    2.30
  -9   0   1    2.60    2.20
  -9   0   1   -0.30    2.00
   8   0  -1    1.40    1.80
   8   0  -1   -0.40    1.40
   8   0  -1   -1.70    1.40
   8   0  -1    0.00    1.50
   8   0  -1   -1.40    1.20
  -8   0   1   -0.20    1.70
  -8   0   1   -1.30    1.40
  -8   0   1   -1.00    1.50
  -8   0   1   -1.30    1.70
  -8   0   1   -1.10    1.60
  -8   0   1    1.90    1.80
   7   0  -1   10.60    2.50
   7   0  -1   12.70    2.60
   7   0  -1   13.70    2.30
   7   0  -1   12.90    2.40
   7   0  -1   13.60    2.50
  -7   0   1   12.00    2.60
  -7   0   1    6.40    2.30
  -7   0   1   10.10    2.30
  -7   0   1   13.10    2.20
  -7   0   1    9.60    2.70
  -7   0   1   13.90    2.00
  -7   0   1   12.00    2.40
   6   0  -1  109.29    8.10
   6   0  -1  117.99    8.30
   6   0  -1  105.79    8.10
   6   0  -1  109.69    8.20
   6   0  -1  117.69    8.50
  -6   0   1  101.89    8.20
  -6   0   1  111.29    7.70
  -6   0   1  105.49    7.90
  -6   0   1   99.49    8.40
  -6   0   1  100.89    8.20
  -6   0   1  104.49    8.20
  -6   0   1  115.89    8.40
   5   0  -1   42.10    3.50
   5   0  -1   44.20    3.60
   5   0  -1   36.00    3.50
   5   0  -1   37.40    3.70
   5   0  -1   33.40    3.30
  -5   0   1   37.60    3.60
  -5   0   1   42.40    3.60
  -5   0   1   36.20    3.70
  -5   0   1   41.80    3.70
  -5   0   1   34.50    3.10
  -5   0   1   39.70    3.30
  -5   0   1   36.70    3.70
   4   0  -1  277.37   17.20
   4   0  -1  267.67   17.10
   4   0  -1  268.17   17.30
   4   0  -1  274.07   17.10
   4   0  -1  265.87   17.10
  -4   0   1  259.07   17.20
  -4   0   1  229.68   16.40
  -4   0   1  272.37   17.30
  -4   0   1  259.07   17.40
  -4   0   1  255.67   16.80
  -4   0   1  244.08   17.20
  -4   0   1  255.87   17.20
   3   0  -1  795.62   48.80
   3   0  -1  819.82   48.90
   3   0  -1  815.62   49.00
   3   0  -1  762.42   48.80
  -3   0   1  752.52   48.90
  -3   0   1  760.62   48.60
  -3   0   1  723.73   49.00
  -3   0   1  748.43   48.80
  -3   0   1  786.82   48.90
  -3   0   1  829.12   48.90
  -3   0   1  688.43   48.60
   2   0  -1   44.80    3.50
   2   0  -1   45.40    3.40
   2   0  -1   50.39    3.50
   2   0  -1   45.80    3.60
   2   0  -1   46.40    3.30
   2   0  -1   47.60    3.40
  -2   0   1   49.80    3.50
  -2   0   1   53.69    3.50
  -2   0   1   47.90    3.30
  -2   0   1   49.10    3.50
  -2   0   1   45.60    3.30
  -2   0   1   44.20    3.70
  -2   0   1   42.10    3.50
   1   0  -1    0.00    0.40
   1   0  -1    0.10    0.20
   1   0  -1    0.10    0.30
   1   0  -1    0.00    0.30
   1   0  -1    0.30    0.30
   1   0  -1    0.10    0.30
   1   0  -1   -0.30    0.30
  -1   0   1    0.00    0.30
  -1   0   1    0.10    0.30
  -1   0   1   -0.30    0.40
  -1   0   1    0.10    0.20
  -1   0   1   -0.30    0.30
  -1   0   1    0.20    0.40
   1   0   1  141.89    9.40
  -2   0  -1    2.30    0.90
  -2   0  -1    2.30    0.80
  -2   0  -1    3.40    0.90
  -2   0  -1    1.60    0.80
  -2   0  -1    3.40    1.00
   2   0   1    3.00    0.50
   2   0   1    1.90    0.80
   2   0   1    2.30    0.80
   2   0   1    1.80    0.80
   2   0   1    2.00    0.80
   2   0   1    2.50    0.90
  -3   0  -1   -0.10    0.80
  -3   0  -1    0.20    0.90
  -3   0  -1    1.50    1.00
  -3   0  -1    0.60    0.90
  -3   0  -1    0.00    0.90
   3   0   1   -0.60    0.80
   3   0   1    0.40    0.30
   3   0   1    1.00    0.50
   3   0   1    1.10    0.80
   3   0   1    0.80    1.00
   3   0   1    0.80    0.80
   3   0   1    1.70    0.80
  -4   0  -1  101.89    7.90
  -4   0  -1  113.39    8.00
  -4   0  -1  103.29    8.00
  -4   0  -1  115.19    7.90
  -4   0  -1  105.59    8.00
   4   0   1  117.89    8.10
   4   0   1  120.39    7.90
   4   0   1   97.19    7.80
   4   0   1  105.49    7.10
   4   0   1  113.79    8.00
   4   0   1  120.59    7.50
   4   0   1  122.49    7.90
  -5   0  -1    5.20    2.40
  -5   0  -1   -0.80    1.40
  -5   0  -1    0.50    1.10
  -5   0  -1    2.40    1.30
  -5   0  -1    0.20    1.20
   5   0   1    1.20    1.10
   5   0   1    0.20    1.10
   5   0   1    2.70    1.20
   5   0   1    1.00    0.80
   5   0   1    1.20    1.10
   5   0   1    2.40    2.00
  -6   0  -1    3.30    1.70
  -6   0  -1    0.80    1.40
  -6   0  -1    0.70    1.40
  -6   0  -1    4.10    1.80
  -6   0  -1   -0.20    1.00
  -6   0  -1    1.80    1.60
   6   0   1    1.50    1.40
   6   0   1    1.10    1.30
   6   0   1    1.60    1.40
   6   0   1   -0.40    1.20
   6   0   1    0.60    1.40
  -7   0  -1    2.70    1.80
  -7   0  -1    4.50    1.30
  -7   0  -1    2.50    1.80
  -7   0  -1    4.10    1.80
  -7   0  -1    2.20    2.30
  -7   0  -1    5.50    2.00
  -7   0  -1    4.90    2.20
   7   0   1    3.90    1.20
   7   0   1    2.60    1.80
   7   0   1    3.30    1.70
   7   0   1    3.50    1.70
   7   0   1    4.20    1.80
   7   0   1   10.40    2.10
  -8   0  -1   -0.70    1.10
  -8   0  -1   -0.40    1.70
  -8   0  -1    0.60    1.70
  -8   0  -1    0.70    2.10
  -8   0  -1    3.20    2.40
  -8   0  -1    1.30    1.60
   8   0   1    1.40    1.80
   8   0   1   -0.10    1.60
   8   0   1    0.00    1.60
   8   0   1   -0.20    1.50
   8   0   1    2.70    1.90
  -9   0  -1   -3.90    1.80
  -9   0  -1   -0.50    2.00
  -9   0  -1    0.00    1.90
  -9   0  -1    1.80    1.30
  -9   0  -1   -0.50    2.30
   9   0   1    0.90    1.50
   9   0   1   -2.20    1.30
   9   0   1    1.00    1.70
   9   0   1    2.80    2.00
   9   0   1    0.10    3.00
 -10   0  -1   -2.40    1.60
 -10   0  -1    4.40    2.70
 -10   0  -1   -1.30    2.20
 -10   0  -1    0.90    1.40
  10   0   1    1.00    1.70
  10   0   1   -1.60    1.60
  10   0   1   -1.10    1.80
  10   0   1   -2.50    1.90
 -11   0  -1   -2.50    2.80
 -11   0  -1    6.10    2.70
 -11   0  -1    4.00    1.50
 -11   0  -1   -0.90    2.00
  11   0   1    0.20    2.50
  12  -1  -1   -1.00    2.60
  12  -1  -1    1.20    2.10
  12  -1  -1    3.10    2.20
 -12   1   1   -5.20    2.50
 -12   1   1    1.20    1.70
 -12   1   1    1.50    3.40
 -12   1   1    0.00    1.90
  11  -1  -1   -1.10    1.70
  11  -1  -1   -0.40    2.50
  11  -1  -1   -3.00    1.70
 -11   1   1   -2.90    2.40
 -11   1   1    1.90    3.30
 -11   1   1   -2.20    1.90
 -11   1   1   -1.20    1.60
  10  -1  -1    0.90    1.80
  10  -1  -1   -1.20    1.80
  10  -1  -1   -1.30    1.60
  10  -1  -1    1.60    1.90
 -10   1   1    4.90    2.80
 -10   1   1   -1.10    1.30
 -10   1   1    3.30    1.70
 -10   1   1   -1.90    1.90
   9  -1  -1    6.30    2.30
   9  -1  -1    9.80    2.50
   9  -1  -1    3.90    2.00
   9  -1  -1    5.00    2.10
   9  -1  -1    3.10    2.00
  -9   1   1    8.50    2.40
  -9   1   1    3.40    2.20
  -9   1   1    6.70    1.80
  -9   1   1    4.50    2.30
  -9   1   1    6.10    2.40
  -9   1   1    4.90    2.40
  -9   1   1    7.10    1.90
   8  -1  -1   -0.10    1.50
   8  -1  -1    1.30    1.60
   8  -1  -1    2.60    1.60
   8  -1  -1    2.20    1.90
  -8   1   1    5.70    2.10
  -8   1   1    1.90    1.50
  -8   1   1    2.50    1.90
  -8   1   1    3.50    2.20
  -8   1   1    3.20    1.90
  -8   1   1    0.20    1.80
  -8   1   1    5.10    1.70
   7  -1  -1    1.70    1.50
   7  -1  -1    4.70    1.60
   7  -1  -1    0.80    1.30
   7  -1  -1    2.80    1.50
   7  -1  -1    2.40    1.60
  -7   1   1   -0.80    1.30
  -7   1   1    0.70    1.40
  -7   1   1    1.60    1.20
  -7   1   1    2.40    2.00
  -7   1   1    3.20    1.90
  -7   1   1    0.90    1.20
  -7   1   1    0.40    1.40
   6  -1  -1   18.60    2.60
   6  -1  -1   20.20    2.70
   6  -1  -1   18.90    2.80
   6  -1  -1   21.20    2.70
  -6   1   1   21.10    2.90
  -6   1   1   19.40    2.90
  -6   1   1   18.40    1.70
  -6   1   1   19.20    2.80
  -6   1   1   16.20    2.10
  -6   1   1   20.00    2.80
  -6   1   1   16.50    2.30
  -6   1   1   20.60    2.80
   5  -1  -1   19.90    2.60
   5  -1  -1   21.80    2.50
   5  -1  -1   24.90    2.40
   5  -1  -1   24.80    3.70
   5  -1  -1   24.10    2.40
  -5   1   1   19.90    2.30
  -5   1   1   19.90    2.20
  -5   1   1   24.60    2.60
  -5   1   1   21.70    2.80
  -5   1   1   17.60    2.60
  -5   1   1   20.20    1.70
  -5   1   1   18.00    2.60
  -5   1   1   22.30    2.50
   4  -1  -1    5.80    1.30
   4  -1  -1    6.50    1.40
   4  -1  -1    6.20    1.30
   4  -1  -1    6.50    1.30
   4  -1  -1    6.30    1.40
  -4   1   1    5.00    0.90
  -4   1   1    8.00    1.50
  -4   1   1    7.10    1.50
  -4   1   1    6.00    0.80
  -4   1   1    5.10    1.10
  -4   1   1    4.40    1.30
  -4   1   1    4.70    1.40
  -4   1   1    5.30    1.40
   3  -1  -1    8.70    1.30
   3  -1  -1    8.70    1.30
   3  -1  -1    9.90    1.50
   3  -1  -1    8.80    1.40
   3  -1  -1   10.20    1.40
   3  -1  -1    9.30    1.40
  -3   1   1    8.50    0.90
  -3   1   1   10.80    1.50
  -3   1   1   12.20    1.50
  -3   1   1   10.00    1.20
  -3   1   1    9.10    1.50
  -3   1   1    8.10    1.30
  -3   1   1    7.40    1.30
  -3   1   1   10.70    1.50
   2  -1  -1   14.30    1.50
   2  -1  -1   14.10    1.40
   2  -1  -1   13.70    1.50
   2  -1  -1   10.80    1.40
   2  -1  -1   15.50    1.60
  -2   1   1   13.90    1.50
  -2   1   1   17.20    1.70
  -2   1   1   17.20    1.50
  -2   1   1   15.10    1.50
  -2   1   1   13.00    1.40
  -2   1   1   12.30    1.50
  -2   1   1   15.30    1.00
   1  -1  -1   89.79    5.90
   0   1   1   27.20    1.90
   0   1   1   31.10    2.20
  -1  -1  -1  200.18   13.30
  -1  -1  -1  189.98   13.40
  -1  -1  -1  199.58   13.40
  -1  -1  -1  210.18   13.40
   1   1   1  225.28   13.50
   1   1   1  215.58   13.50
   1   1   1  226.38   13.50
   1   1   1  205.18   13.40
   1   1   1  210.68   13.50
  -2  -1  -1   92.09    6.30
  -2  -1  -1   84.49    6.20
  -2  -1  -1   95.19    6.40
  -2  -1  -1   81.69    6.30
  -2  -1  -1   88.69    6.30
   2   1   1  100.09    6.70
   2   1   1   93.09    6.30
   2   1   1   91.69    6.10
   2   1   1   95.79    6.30
   2   1   1   95.69    6.30
  -3  -1  -1  187.58   12.90
  -3  -1  -1  176.38   12.90
  -3  -1  -1  198.28   13.00
  -3  -1  -1  173.88   12.90
   3   1   1  192.38   13.00
   3   1   1  186.98   12.80
   3   1   1  208.88   12.90
   3   1   1  191.08   13.00
   3   1   1  219.18   13.50
   3   1   1  208.08   12.70
  -4  -1  -1  209.08   15.10
  -4  -1  -1  230.58   15.20
  -4  -1  -1  234.88   15.20
  -4  -1  -1  195.98   15.00
   4   1   1  221.78   15.00
   4   1   1  239.68   14.80
   4   1   1  255.67   15.20
   4   1   1  218.38   16.50
   4   1   1  215.48   15.10
   4   1   1  234.98   15.30
  -5  -1  -1   42.90    4.20
  -5  -1  -1   43.70    4.10
  -5  -1  -1   51.19    4.30
  -5  -1  -1   41.60    4.10
   5   1   1   49.20    4.20
   5   1   1   55.99    4.20
   5   1   1   56.39    4.20
   5   1   1   41.00    4.10
   5   1   1   38.20    4.20
   5   1   1   47.50    3.70
  -6  -1  -1   20.50    3.10
  -6  -1  -1   31.20    3.60
  -6  -1  -1   23.00    3.20
  -6  -1  -1   28.40    3.70
  -6  -1  -1   29.90    3.30
  -6  -1  -1   26.70    2.50
   6   1   1   21.60    3.10
   6   1   1   21.10    2.60
   6   1   1   28.60    3.40
   6   1   1   26.60    3.20
   6   1   1   23.00    3.10
   6   1   1   27.70    3.00
  -7  -1  -1   14.10    2.80
  -7  -1  -1   19.30    3.30
  -7  -1  -1   16.90    2.90
  -7  -1  -1   14.60    2.70
  -7  -1  -1   14.50    1.90
   7   1   1   11.70    2.70
   7   1   1   13.40    2.50
   7   1   1   19.20    2.90
   7   1   1   15.20    2.70
   7   1   1   15.80    2.80
  -8  -1  -1    4.20    2.30
  -8  -1  -1    3.80    1.20
  -8  -1  -1    5.40    2.10
  -8  -1  -1   -0.90    1.80
  -8  -1  -1    6.00    2.40
   8   1   1    1.10    1.80
   8   1   1    0.00    1.60
   8   1   1    0.80    2.00
   8   1   1    3.50    1.70
   8   1   1    7.60    2.10
  -9  -1  -1   -0.90    2.00
  -9  -1  -1   -1.40    2.00
  -9  -1  -1    0.60    1.10
  -9  -1  -1   -0.20    2.30
   9   1   1    0.20    1.80
   9   1   1   -0.10    1.80
   9   1   1    0.10    1.70
   9   1   1   -1.70    1.60
   9   1   1    0.20    1.60
 -10  -1  -1    0.00    2.10
 -10  -1  -1    6.20    2.90
 -10  -1  -1    0.80    1.20
 -10  -1  -1   -1.60    2.20
 -10  -1  -1   -0.40    1.10
  10   1   1    1.00    2.20
  10   1   1   -3.70    1.90
  10   1   1    0.10    2.10
  10   1   1    2.30    2.10
 -11  -1  -1    2.50    3.30
 -11  -1  -1    5.20    2.40
 -11  -1  -1   -7.10    2.70
  11   1   1   11.30    3.20
  11   1   1   -1.20    1.80
  11   1   1   -0.80    3.40
  12  -2  -1    0.30    2.60
  12  -2  -1    0.50    2.50
  12  -2  -1    0.50    1.90
 -12   2   1    0.10    3.00
 -12   2   1    0.60    2.00
 -12   2   1    7.40    3.40
 -12   2   1   -0.10    1.80
  11  -2  -1    6.90    2.40
  11  -2  -1   11.70    3.20
  11  -2  -1    6.20    2.60
 -11   2   1    8.70    3.10
 -11   2   1   12.10    3.50
 -11   2   1   14.50    2.90
 -11   2   1    8.90    2.20
  10  -2  -1    7.80    2.50
  10  -2  -1    5.30    3.20
  10  -2  -1    2.60    1.80
  10  -2  -1   10.80    2.90
 -10   2   1    4.40    2.40
 -10   2   1    4.20    1.70
 -10   2   1    0.00    2.30
 -10   2   1    3.90    2.40
 -10   2   1    1.90    1.80
 -10   2   1    8.00    3.10
   9  -2  -1    3.40    1.70
   9  -2  -1    4.20    1.90
   9  -2  -1    1.50    1.80
   9  -2  -1    0.60    1.70
   9  -2  -1    0.90    1.80
  -9   2   1    1.50    2.10
  -9   2   1   -1.30    1.90
  -9   2   1   -1.30    1.90
  -9   2   1    0.90    1.10
  -9   2   1    3.60    2.10
  -9   2   1   -0.40    2.00
  -9   2   1    0.30    1.40
   8  -2  -1   30.20    3.40
   8  -2  -1   34.20    3.60
   8  -2  -1   31.30    3.80
   8  -2  -1   29.40    3.30
   8  -2  -1   25.90    3.70
  -8   2   1   28.30    2.90
  -8   2   1   24.20    3.70
  -8   2   1   27.10    3.80
  -8   2   1   35.10    4.40
  -8   2   1   27.00    3.40
  -8   2   1   25.40    3.80
  -8   2   1   27.70    3.90
   7  -2  -1    4.90    1.70
   7  -2  -1    6.00    1.90
   7  -2  -1    5.30    1.80
   7  -2  -1    4.10    1.80
   7  -2  -1    3.70    1.70
  -7   2   1    3.20    1.60
  -7   2   1    3.80    1.80
  -7   2   1    1.20    1.40
  -7   2   1    2.30    1.60
  -7   2   1    4.00    1.90
  -7   2   1    4.10    1.20
  -7   2   1    0.90    1.70
  -7   2   1    4.90    1.00
   6  -2  -1    9.10    1.90
   6  -2  -1    8.50    1.70
   6  -2  -1   10.80    1.90
   6  -2  -1    7.80    1.90
   6  -2  -1    5.40    1.60
  -6   2   1    6.90    1.90
  -6   2   1    6.90    1.70
  -6   2   1   10.30    2.10
  -6   2   1    7.40    1.60
  -6   2   1    7.90    1.20
  -6   2   1    5.90    2.10
  -6   2   1    4.30    1.60
   5  -2  -1  132.89    9.10
   5  -2  -1  137.19    9.20
   5  -2  -1  127.09    9.20
   5  -2  -1  128.09    9.20
   5  -2  -1  128.69    9.10
  -5   2   1  137.49    9.30
  -5   2   1  135.79    9.30
  -5   2   1  126.09    8.70
  -5   2   1  127.39    9.20
  -5   2   1  135.19    9.20
  -5   2   1  116.69    9.20
  -5   2   1  125.39    9.20
   4  -2  -1   87.19    5.90
   4  -2  -1   87.89    6.00
   4  -2  -1   76.59    5.80
   4  -2  -1   90.99    6.10
   4  -2  -1   85.59    6.00
  -4   2   1   74.89    6.00
  -4   2   1   72.09    6.00
  -4   2   1   78.09    6.00
  -4   2   1   78.69    6.00
  -4   2   1   78.59    6.00
  -4   2   1   83.39    5.70
  -4   2   1   81.59    6.00
   3  -2  -1  102.19    7.10
   3  -2  -1  110.99    7.30
   3  -2  -1  114.99    7.10
   3  -2  -1  116.39    7.20
   3  -2  -1   97.39    7.00
   3  -2  -1  107.99    7.20
  -3   2   1   92.79    7.10
  -3   2   1  101.59    7.00
  -3   2   1   95.59    7.20
  -3   2   1  104.29    7.10
  -3   2   1  102.69    7.10
  -3   2   1   95.29    7.10
   2  -2  -1  996.20   60.49
   2  -2  -1  911.91   60.69
   2  -2  -1  908.91   60.49
   2  -2  -1  935.91   60.19
  -2   2   1 1043.60   60.19
  -2   2   1 1011.30   60.49
  -2   2   1  938.01   60.49
  -2   2   1  937.31   60.49
  -2   2   1  903.11   60.49
  -2   2   1 1028.00   60.69
   1  -2  -1   27.90    2.30
   1  -2  -1   25.10    2.00
   1  -2  -1   28.10    2.00
   1  -2  -1   27.30    2.00
   1  -2  -1   28.90    2.30
   1  -2  -1   23.10    2.00
   1  -2  -1   26.60    2.00
  -1   2   1   31.60    2.20
  -1   2   1   23.20    2.00
  -1   2   1   26.20    2.00
  -1   2   1   27.70    2.00
  -1   2   1   29.00    2.00
  -1   2   1   34.00    2.50
  -1   2   1   27.20    1.90
  -1   2   1   28.50    2.00
   0  -2  -1 1033.90   69.59
   0  -2  -1 1126.49   69.49
   0  -2  -1 1148.79   69.39
   0  -2  -1  988.10   69.39
   0   2   1 1244.68   69.69
   0   2   1 1042.00   69.39
   0   2   1 1156.18   69.49
   0   2   1 1104.29   69.39
   0   2   1 1122.79   69.59
  -1  -2  -1  141.29    9.60
  -1  -2  -1  156.28    9.80
  -1  -2  -1  151.98    9.60
  -1  -2  -1  152.18    9.50
  -1  -2  -1  149.49    9.60
   1   2   1  135.09    9.60
   1   2   1  135.09    9.60
   1   2   1  149.09    9.60
   1   2   1  153.48    9.50
   1   2   1  142.99    9.60
   1   2   1  148.69    9.70
  -2  -2  -1  196.78   13.80
  -2  -2  -1  197.38   13.70
  -2  -2  -1  185.88   13.70
  -2  -2  -1  188.58   13.40
  -2  -2  -1  216.98   13.80
   2   2   1  211.48   13.80
   2   2   1  228.08   14.40
   2   2   1  208.38   13.70
   2   2   1  229.58   13.80
   2   2   1  228.58   13.90
   2   2   1  225.38   13.80
   2   2   1  216.28   13.70
  -3  -2  -1    8.00    1.40
  -3  -2  -1    5.80    1.30
  -3  -2  -1    7.80    1.30
  -3  -2  -1    9.00    1.50
  -3  -2  -1    6.30    1.40
  -3  -2  -1    6.20    0.80
  -3  -2  -1    6.20    1.40
   3   2   1   12.30    1.40
   3   2   1    6.90    1.40
   3   2   1    5.40    1.60
   3   2   1   10.00    1.50
   3   2   1    6.90    0.70
   3   2   1    6.50    1.30
   3   2   1    7.10    1.40
  -4  -2  -1  110.09    8.20
  -4  -2  -1  113.39    8.40
  -4  -2  -1  115.49    8.30
  -4  -2  -1  119.59    8.30
  -4  -2  -1  119.69    8.60
  -4  -2  -1  120.49    7.60
   4   2   1  117.99    8.20
   4   2   1  126.69    8.50
   4   2   1  112.79    8.30
   4   2   1  118.89    8.30
   4   2   1  105.59    8.60
   4   2   1  110.69    7.40
   4   2   1  117.19    8.80
  -5  -2  -1    2.50    1.50
  -5  -2  -1    2.10    1.60
  -5  -2  -1    3.50    1.20
  -5  -2  -1    1.70    1.40
  -5  -2  -1    0.40    1.40
  -5  -2  -1    2.80    0.70
  -5  -2  -1    1.10    0.60
   5   2   1    0.40    1.30
   5   2   1    1.50    1.20
   5   2   1    0.00    1.30
   5   2   1    0.70    1.30
   5   2   1    1.50    1.20
   5   2   1    1.80    0.90
  -6  -2  -1   -0.40    0.60
  -6  -2  -1   -0.10    1.60
  -6  -2  -1    0.10    0.60
  -6  -2  -1   -2.60    1.40
  -6  -2  -1   -1.30    1.30
  -6  -2  -1    0.40    1.30
  -6  -2  -1    0.40    0.90
   6   2   1   -1.20    1.10
   6   2   1   -0.40    1.30
   6   2   1   -1.20    0.90
   6   2   1   -1.00    1.30
   6   2   1    0.60    1.40
  -7  -2  -1   -1.10    1.60
  -7  -2  -1   -1.60    1.40
  -7  -2  -1    0.30    0.70
  -7  -2  -1    1.70    0.80
  -7  -2  -1    1.90    1.80
  -7  -2  -1    0.40    1.70
   7   2   1   -1.40    1.30
   7   2   1    0.40    1.40
   7   2   1    0.70    1.30
   7   2   1    1.30    1.40
   7   2   1   -0.30    1.70
  -8  -2  -1    3.60    2.20
  -8  -2  -1    1.40    0.70
  -8  -2  -1    1.50    2.20
  -8  -2  -1    1.40    2.10
  -8  -2  -1    1.50    0.70
   8   2   1   -0.80    1.70
   8   2   1   -0.40    1.60
   8   2   1   -0.20    1.50
   8   2   1    0.30    1.40
   8   2   1    1.50    2.10
  -9  -2  -1    8.50    2.80
  -9  -2  -1    8.20    2.80
  -9  -2  -1    2.80    2.50
   9   2   1    2.80    1.70
   9   2   1    1.80    1.90
   9   2   1   -1.00    1.70
   9   2   1    2.60    2.00
   9   2   1    5.50    2.20
 -10  -2  -1    3.60    2.60
 -10  -2  -1    2.30    2.60
 -10  -2  -1    1.10    2.90
  10   2   1    1.40    2.60
  10   2   1    5.70    2.20
  10   2   1    2.40    2.50
  10   2   1    2.00    2.50
  12  -3  -1    2.70    2.40
  12  -3  -1    2.30    2.80
  12  -3  -1   -0.20    2.20
 -12   3   1    0.50    2.00
 -12   3   1   -0.20    1.30
 -12   3   1    4.90    3.30
 -12   3   1   -2.50    2.40
  11  -3  -1   22.20    3.70
  11  -3  -1   23.20    4.10
  11  -3  -1   15.90    3.50
  11  -3  -1   18.60    3.60
 -11   3   1   22.40    2.80
 -11   3   1   24.80    3.80
 -11   3   1   28.30    4.40
  10  -3  -1   15.00    4.50
  10  -3  -1   15.00    3.00
  10  -3  -1   11.50    3.10
  10  -3  -1   20.30    3.40
  10  -3  -1   18.90    3.30
 -10   3   1   18.00    4.00
 -10   3   1   16.40    3.20
 -10   3   1   22.70    4.00
 -10   3   1   16.10    2.40
 -10   3   1   18.40    3.50
 -10   3   1   21.90    3.90
   9  -3  -1   12.20    2.60
   9  -3  -1    6.70    2.00
   9  -3  -1    6.00    2.00
   9  -3  -1    7.50    2.30
   9  -3  -1   12.80    2.80
   9  -3  -1    9.50    2.60
  -9   3   1   10.80    2.80
  -9   3   1    9.50    2.80
  -9   3   1    9.20    1.50
  -9   3   1    8.10    1.70
  -9   3   1    7.90    2.90
  -9   3   1    8.90    2.30
  -9   3   1    9.80    2.60
   8  -3  -1    0.20    1.60
   8  -3  -1    1.30    1.70
   8  -3  -1    2.40    1.60
   8  -3  -1   -1.80    1.30
   8  -3  -1    5.20    1.70
  -8   3   1    3.90    2.20
  -8   3   1   -0.70    1.40
  -8   3   1    0.60    0.90
  -8   3   1   -1.10    0.80
  -8   3   1    0.50    1.80
  -8   3   1    0.60    1.90
  -8   3   1   -1.70    1.40
  -8   3   1    1.90    1.50
   7  -3  -1   11.70    2.20
   7  -3  -1   18.70    2.80
   7  -3  -1   15.10    2.40
   7  -3  -1   15.20    2.50
   7  -3  -1   15.20    2.40
  -7   3   1   14.80    2.50
  -7   3   1   15.40    2.60
  -7   3   1   11.80    2.70
  -7   3   1   14.10    1.90
  -7   3   1   13.70    2.80
  -7   3   1   13.40    2.60
  -7   3   1   16.20    2.80
  -7   3   1   14.00    1.80
   6  -3  -1    1.40    1.30
   6  -3  -1    1.10    1.20
   6  -3  -1    1.20    1.30
   6  -3  -1    4.10    1.50
   6  -3  -1   -0.40    1.00
  -6   3   1    0.60    0.80
  -6   3   1   -0.60    1.20
  -6   3   1   -0.20    1.20
  -6   3   1    2.00    1.50
  -6   3   1    2.00    1.50
  -6   3   1    0.20    1.20
  -6   3   1    2.50    1.40
   5  -3  -1   18.80    2.10
   5  -3  -1   20.00    2.40
   5  -3  -1   17.50    2.30
   5  -3  -1   21.30    2.30
   5  -3  -1   18.20    2.10
  -5   3   1   14.60    2.80
  -5   3   1   15.90    2.40
  -5   3   1   17.00    1.90
  -5   3   1   23.90    2.40
  -5   3   1   16.30    2.30
  -5   3   1   18.40    2.30
   4  -3  -1  308.57   20.10
   4  -3  -1  322.37   20.20
   4  -3  -1  315.27   20.20
   4  -3  -1  305.97   20.20
   4  -3  -1  343.57   20.40
  -4   3   1  300.87   20.30
  -4   3   1  296.47   20.50
  -4   3   1  314.57   20.20
  -4   3   1  310.67   20.30
  -4   3   1  325.37   20.40
  -4   3   1  303.27   20.40
  -4   3   1  289.37   19.60
  -4   3   1  299.87   20.10
   3  -3  -1  803.72   50.29
   3  -3  -1  815.02   50.39
   3  -3  -1  797.92   49.99
   3  -3  -1  857.61   50.39
   3  -3  -1  856.31   50.79
  -3   3   1  779.22   50.39
  -3   3   1  791.02   50.39
  -3   3   1  796.72   50.49
  -3   3   1  728.73   50.39
  -3   3   1  748.63   49.99
  -3   3   1  757.02   50.39
  -3   3   1  800.62   50.39
  -3   3   1  833.12   50.69
   2  -3  -1  450.45   27.30
   2  -3  -1  429.56   27.30
   2  -3  -1  405.06   27.30
   2  -3  -1  409.26   27.30
   2  -3  -1  433.96   27.70
  -2   3   1  447.16   27.20
  -2   3   1  408.66   27.30
  -2   3   1  452.85   27.90
  -2   3   1  462.65   27.40
  -2   3   1  475.35   27.60
  -2   3   1  373.16   27.30
   1  -3  -1  606.94   42.70
   1  -3  -1  611.34   42.60
   1  -3  -1  673.83   42.40
   1  -3  -1  662.63   42.40
   1  -3  -1  698.03   42.40
  -1   3   1  686.43   42.80
  -1   3   1  737.13   42.80
  -1   3   1  729.73   42.50
  -1   3   1  632.04   42.50
  -1   3   1  707.73   42.50
  -1   3   1  674.63   42.50
   0  -3  -1  219.78   13.40
   0  -3  -1  205.78   13.40
   0  -3  -1  187.68   13.30
   0  -3  -1  211.08   13.50
   0  -3  -1  210.98   13.80
   0   3   1  223.88   13.70
   0   3   1  202.78   13.40
   0   3   1  221.48   13.40
   0   3   1  216.88   13.40
   0   3   1  195.98   13.60
   0   3   1  203.48   13.50
   0   3   1  212.78   13.40
  -1  -3  -1    0.20    0.50
  -1  -3  -1    1.00    0.60
  -1  -3  -1   -0.30    1.10
  -1  -3  -1    0.20    0.60
  -1  -3  -1   -0.40    0.60
  -1  -3  -1   -0.10    0.80
  -1  -3  -1    0.20    0.50
  -1  -3  -1    0.50    0.60
   1   3   1    0.40    0.70
   1   3   1    0.30    0.60
   1   3   1   -0.30    0.60
   1   3   1    0.50    0.50
   1   3   1    1.00    0.60
   1   3   1    1.10    0.80
   1   3   1    1.60    0.50
  -2  -3  -1    3.20    0.90
  -2  -3  -1    5.60    1.10
  -2  -3  -1    3.70    1.10
  -2  -3  -1    3.50    0.60
  -2  -3  -1    3.60    1.40
  -2  -3  -1    4.30    1.00
  -2  -3  -1    2.80    0.90
   2   3   1    3.80    0.90
   2   3   1    5.10    1.10
   2   3   1    4.20    0.80
   2   3   1    2.80    1.30
   2   3   1    5.10    1.10
   2   3   1    4.60    1.00
   2   3   1    2.70    0.90
  -3  -3  -1    4.80    1.20
  -3  -3  -1    3.90    1.20
  -3  -3  -1    9.20    2.00
  -3  -3  -1    6.60    0.70
  -3  -3  -1    8.70    1.60
   3   3   1    4.80    1.20
   3   3   1    5.50    0.80
   3   3   1    8.10    1.40
   3   3   1    5.50    1.20
   3   3   1    8.10    2.20
   3   3   1    5.90    1.40
   3   3   1    7.10    1.30
  -4  -3  -1    0.60    1.20
  -4  -3  -1    1.10    1.00
  -4  -3  -1    0.20    1.40
  -4  -3  -1   -0.40    1.00
  -4  -3  -1    0.30    1.00
   4   3   1   -0.40    1.10
   4   3   1    1.00    0.60
   4   3   1    0.50    0.80
   4   3   1    0.00    1.20
   4   3   1    0.10    1.00
   4   3   1    0.70    0.90
   4   3   1   -0.80    0.80
  -5  -3  -1    8.40    1.90
  -5  -3  -1    7.80    2.00
  -5  -3  -1   10.30    1.90
  -5  -3  -1    6.00    2.10
  -5  -3  -1   10.30    2.20
   5   3   1   10.20    1.90
   5   3   1   10.50    1.90
   5   3   1   12.80    2.10
   5   3   1    6.30    2.10
   5   3   1    5.30    1.60
  -6  -3  -1    0.40    1.80
  -6  -3  -1    0.50    1.00
  -6  -3  -1    1.80    1.70
  -6  -3  -1    0.20    1.50
  -6  -3  -1   -1.00    1.60
   6   3   1    4.70    1.70
   6   3   1    1.90    1.50
   6   3   1    1.30    1.40
   6   3   1    1.90    1.50
   6   3   1   -0.90    1.40
  -7  -3  -1    1.90    2.10
  -7  -3  -1    6.80    2.30
  -7  -3  -1    0.50    2.80
  -7  -3  -1    4.50    2.10
   7   3   1    1.00    1.50
   7   3   1    0.80    1.90
   7   3   1    5.20    2.10
   7   3   1    8.70    2.00
  -8  -3  -1    3.20    2.40
  -8  -3  -1    0.10    2.30
  -8  -3  -1    5.70    2.50
   8   3   1   -1.60    1.80
   8   3   1    1.50    1.60
   8   3   1    1.10    2.10
   8   3   1   -0.10    1.60
   8   3   1    3.90    2.00
  -9  -3  -1    2.10    2.20
  -9  -3  -1    1.70    2.30
  -9  -3  -1    2.70    2.70
   9   3   1    0.60    2.10
   9   3   1   -1.50    2.10
   9   3   1    8.30    2.90
   9   3   1   -1.70    1.80
   9   3   1    4.60    2.20
 -10  -3  -1    7.80    3.90
 -10  -3  -1    0.30    2.60
 -10  -3  -1   -2.30    2.50
  10   3   1    1.70    2.70
  10   3   1    2.30    2.70
  10   3   1    1.10    2.00
  12  -4  -1   -2.20    2.00
  12  -4  -1   -1.50    2.30
  12  -4  -1   -3.10    2.40
 -12   4   1   -1.60    2.00
 -12   4   1    1.00    2.50
 -12   4   1    1.50    2.80
 -12   4   1   -1.10    1.00
  11  -4  -1    9.70    2.60
  11  -4  -1   10.50    2.50
  11  -4  -1    9.60    2.70
  11  -4  -1   11.40    3.40
 -11   4   1   10.70    3.00
 -11   4   1    7.70    3.50
 -11   4   1   11.80    3.70
 -11   4   1    9.00    1.70
 -11   4   1   14.30    3.30
  10  -4  -1    0.00    1.60
  10  -4  -1   -0.50    1.50
  10  -4  -1    1.00    1.60
  10  -4  -1    1.10    2.00
  10  -4  -1    0.50    2.10
 -10   4   1    6.50    2.80
 -10   4   1   -1.30    1.20
 -10   4   1    0.70    2.40
 -10   4   1    5.60    3.00
 -10   4   1   -0.70    0.90
 -10   4   1    1.10    2.20
 -10   4   1    3.70    2.30
   9  -4  -1    0.10    1.60
   9  -4  -1    3.20    1.90
   9  -4  -1    4.80    2.00
   9  -4  -1    3.50    1.60
   9  -4  -1    1.70    2.50
   9  -4  -1   -0.50    1.30
  -9   4   1    0.00    0.90
  -9   4   1    0.60    2.00
  -9   4   1   -0.40    1.60
  -9   4   1    0.00    2.10
  -9   4   1    0.40    1.20
  -9   4   1   -0.50    1.50
  -9   4   1    0.60    1.90
  -9   4   1    0.60    2.10
   8  -4  -1   29.30    3.30
   8  -4  -1   33.70    3.70
   8  -4  -1   32.10    3.40
   8  -4  -1   29.10    3.40
   8  -4  -1   29.40    3.20
   8  -4  -1   33.60    3.70
  -8   4   1   21.60    3.60
  -8   4   1   28.50    3.00
  -8   4   1   33.70    4.20
  -8   4   1   29.50    2.50
  -8   4   1   30.50    3.60
  -8   4   1   33.50    3.80
  -8   4   1   28.00    3.80
  -8   4   1   33.40    3.80
   7  -4  -1   63.79    5.00
   7  -4  -1   49.10    4.60
   7  -4  -1   58.89    4.90
   7  -4  -1   50.19    4.30
   7  -4  -1   55.99    4.90
   7  -4  -1   49.40    4.70
  -7   4   1   54.39    5.10
  -7   4   1   52.39    5.40
  -7   4   1   46.00    4.90
  -7   4   1   53.79    5.00
  -7   4   1   59.99    5.10
  -7   4   1   61.89    5.10
  -7   4   1   58.79    4.50
   6  -4  -1    9.70    1.90
   6  -4  -1   15.10    2.20
   6  -4  -1    9.40    1.70
   6  -4  -1   11.00    1.60
   6  -4  -1    9.30    2.00
   6  -4  -1   15.60    3.00
  -6   4   1    7.80    2.10
  -6   4   1   10.50    2.00
  -6   4   1   10.00    2.10
  -6   4   1   11.00    2.10
  -6   4   1    8.30    2.00
  -6   4   1   10.40    2.20
  -6   4   1    9.40    2.10
   5  -4  -1   99.59    6.70
   5  -4  -1   96.09    7.20
   5  -4  -1  107.39    7.80
   5  -4  -1  102.09    7.30
   5  -4  -1  104.09    7.20
  -5   4   1   93.29    7.60
  -5   4   1  100.29    6.50
  -5   4   1  111.29    7.50
  -5   4   1  103.29    7.30
  -5   4   1   90.29    7.40
  -5   4   1   92.39    7.40
  -5   4   1  101.59    7.30
  -5   4   1   96.19    7.20
   4  -4  -1  338.77   21.90
   4  -4  -1  335.77   21.90
   4  -4  -1  338.67   21.90
  -4   4   1  372.06   22.10
  -4   4   1  324.97   22.00
  -4   4   1  321.27   21.40
  -4   4   1  342.97   22.00
  -4   4   1  341.37   22.10
  -4   4   1  334.27   22.00
   3  -4  -1    6.50    0.90
   3  -4  -1    6.70    1.00
   3  -4  -1    6.00    1.00
   3  -4  -1    7.40    1.10
   3  -4  -1    6.00    1.10
   3  -4  -1    5.20    1.30
  -3   4   1    5.00    1.20
  -3   4   1    7.50    1.40
  -3   4   1    7.50    1.20
  -3   4   1    7.10    1.20
  -3   4   1    8.00    1.20
  -3   4   1    8.50    0.90
  -3   4   1    5.90    1.60
  -3   4   1    4.60    1.00
   2  -4  -1    5.00    0.80
   2  -4  -1    5.60    0.90
   2  -4  -1    5.80    1.00
   2  -4  -1    5.70    1.20
   2  -4  -1    4.10    0.70
   2  -4  -1    5.50    0.90
   2  -4  -1    5.30    1.20
  -2   4   1    4.20    0.90
  -2   4   1    4.90    0.80
  -2   4   1    5.70    0.90
  -2   4   1    5.90    1.30
  -2   4   1    4.00    0.80
  -2   4   1    6.30    1.00
  -2   4   1    4.70    1.10
   1  -4  -1  103.99    7.00
   1  -4  -1   99.99    7.20
   1  -4  -1   97.09    6.80
   1  -4  -1   97.79    6.50
   1  -4  -1   94.29    6.50
   1  -4  -1  109.39    7.00
   1  -4  -1  103.69    6.60
  -1   4   1  102.39    6.60
  -1   4   1  105.19    6.60
  -1   4   1   92.69    7.00
  -1   4   1   95.19    7.00
  -1   4   1   99.19    6.60
  -1   4   1  106.79    7.00
  -1   4   1   94.29    6.60
  -1   4   1  101.89    6.80
   0  -4  -1  143.89    9.40
   0  -4  -1  165.88   10.40
   0  -4  -1  160.08    9.80
   0  -4  -1  142.79   10.00
   0  -4  -1  145.29    9.70
   0  -4  -1  135.29    9.40
   0  -4  -1  147.29    9.50
   0   4   1  144.29    9.70
   0   4   1  153.98    9.50
   0   4   1  156.58    9.50
   0   4   1  142.39    9.60
   0   4   1  139.89    9.80
   0   4   1  145.79    9.90
   0   4   1  137.29    9.50
   0   4   1  135.49    9.50
  -1  -4  -1  280.07   18.70
  -1  -4  -1  307.97   18.80
  -1  -4  -1  301.37   18.70
  -1  -4  -1  283.87   18.70
  -1  -4  -1  292.97   19.40
  -1  -4  -1  293.67   18.70
  -1  -4  -1  311.77   18.70
  -1  -4  -1  292.87   19.30
   1   4   1  296.77   18.70
   1   4   1  295.47   18.90
   1   4   1  286.37   18.70
   1   4   1  272.77   19.70
   1   4   1  262.27   19.00
  -2  -4  -1   51.39    4.90
  -2  -4  -1   55.19    4.20
  -2  -4  -1   56.39    4.20
  -2  -4  -1   54.79    4.70
  -2  -4  -1   53.19    4.20
  -2  -4  -1   58.89    3.90
  -2  -4  -1   53.49    4.60
  -2  -4  -1   54.89    4.30
   2   4   1   57.59    4.20
   2   4   1   62.09    4.30
   2   4   1   64.29    5.40
   2   4   1   58.69    4.30
   2   4   1   54.49    4.30
   2   4   1   54.29    4.20
   2   4   1   56.89    4.50
   2   4   1   53.19    3.80
  -3  -4  -1    4.80    1.50
  -3  -4  -1    2.90    1.10
  -3  -4  -1    4.80    1.30
  -3  -4  -1    3.60    1.20
  -3  -4  -1    3.50    1.70
  -3  -4  -1    2.30    1.10
  -3  -4  -1    3.10    1.10
   3   4   1    4.00    1.20
   3   4   1    3.90    0.80
   3   4   1    5.80    2.10
   3   4   1    4.90    1.30
   3   4   1    2.60    1.20
   3   4   1    3.00    1.20
  -4  -4  -1   15.40    2.80
  -4  -4  -1   16.90    2.30
  -4  -4  -1    9.70    1.90
  -4  -4  -1   16.30    2.30
  -4  -4  -1   13.70    2.00
   4   4   1   15.70    2.70
   4   4   1   16.50    1.40
   4   4   1   14.30    2.10
   4   4   1   17.80    2.30
   4   4   1   18.30    2.50
  -5  -4  -1   36.50    4.60
  -5  -4  -1   36.40    3.60
  -5  -4  -1   32.50    3.50
  -5  -4  -1   28.30    3.20
   5   4   1   33.30    3.30
   5   4   1   26.10    3.50
   5   4   1   30.90    3.30
   5   4   1   33.00    4.60
   5   4   1   30.30    3.30
  -6  -4  -1    8.20    2.10
  -6  -4  -1    9.40    2.30
  -6  -4  -1   10.40    2.90
  -6  -4  -1    6.90    2.20
   6   4   1    5.30    2.20
   6   4   1    8.90    2.10
   6   4   1    7.50    2.20
   6   4   1   10.50    2.20
   6   4   1    8.50    2.20
  -7  -4  -1   15.60    3.10
  -7  -4  -1   17.30    3.20
  -7  -4  -1   22.00    3.80
   7   4   1   17.30    2.90
   7   4   1   18.50    3.00
   7   4   1   21.00    3.30
   7   4   1   19.50    3.30
   7   4   1   17.70    3.70
  -8  -4  -1    6.60    2.40
  -8  -4  -1    4.40    2.80
   8   4   1    9.00    2.10
   8   4   1    4.60    2.00
   8   4   1    6.00    2.30
   8   4   1    4.80    2.30
   8   4   1    6.60    2.70
  -9  -4  -1    0.60    2.70
  -9  -4  -1    1.10    2.60
   9   4   1    1.20    2.10
   9   4   1   -3.00    1.80
   9   4   1   -1.10    2.60
  12  -5  -1    0.20    2.00
  12  -5  -1    0.50    2.00
  12  -5  -1    5.30    2.90
 -12   5   1    2.40    2.40
 -12   5   1    6.70    3.10
 -12   5   1    0.80    2.60
  11  -5  -1    9.80    3.00
  11  -5  -1    5.60    2.40
  11  -5  -1   12.60    2.70
  11  -5  -1    8.30    2.60
 -11   5   1    4.60    2.80
 -11   5   1    7.50    2.80
 -11   5   1   10.70    3.80
 -11   5   1    6.70    2.70
 -11   5   1    6.20    2.90
 -11   5   1    6.20    1.00
  10  -5  -1   -0.10    1.60
  10  -5  -1    1.30    1.60
  10  -5  -1    1.10    2.00
  10  -5  -1    2.30    1.90
 -10   5   1    0.90    2.30
 -10   5   1    3.20    2.40
 -10   5   1   -0.60    1.80
 -10   5   1   -2.30    1.70
 -10   5   1   -4.30    2.10
 -10   5   1    0.70    0.60
   9  -5  -1    4.30    2.10
   9  -5  -1    4.80    2.00
   9  -5  -1    5.10    1.60
   9  -5  -1    6.90    2.10
   9  -5  -1    6.10    2.00
  -9   5   1    7.00    2.30
  -9   5   1    5.20    0.90
  -9   5   1    8.20    2.50
  -9   5   1    7.40    2.30
  -9   5   1    5.90    2.50
  -9   5   1    7.50    2.50
  -9   5   1    7.00    2.20
   8  -5  -1   18.60    2.40
   8  -5  -1   24.00    3.20
   8  -5  -1   21.30    3.10
   8  -5  -1   23.20    3.10
   8  -5  -1   20.30    3.20
  -8   5   1   20.10    3.30
  -8   5   1   20.30    3.10
  -8   5   1   21.20    3.50
  -8   5   1   17.30    3.00
  -8   5   1   17.20    1.50
  -8   5   1   17.90    2.90
  -8   5   1   15.10    3.10
   7  -5  -1   71.69    5.80
   7  -5  -1   65.59    5.60
   7  -5  -1   67.99    5.60
   7  -5  -1   68.99    5.50
   7  -5  -1   54.69    5.40
   7  -5  -1   67.09    5.00
  -7   5   1   74.69    6.00
  -7   5   1   73.39    6.00
  -7   5   1   72.89    6.10
  -7   5   1   67.59    6.10
  -7   5   1   73.39    6.60
  -7   5   1   74.19    6.00
  -7   5   1   69.89    4.60
   6  -5  -1    2.30    1.10
   6  -5  -1    3.10    1.20
   6  -5  -1    2.80    0.70
   6  -5  -1    1.70    1.20
  -6   5   1    2.30    1.30
  -6   5   1    6.40    1.80
  -6   5   1    2.00    1.20
  -6   5   1    3.10    1.50
  -6   5   1    2.20    0.50
  -6   5   1    3.40    1.40
  -6   5   1    2.10    1.60
  -6   5   1    4.30    1.50
   5  -5  -1  126.79    8.80
   5  -5  -1  124.79    8.70
   5  -5  -1  106.49    8.70
  -5   5   1  127.69    8.90
  -5   5   1  112.29    9.30
  -5   5   1  121.69    9.00
  -5   5   1  142.49    9.10
  -5   5   1  127.99    9.50
  -5   5   1  128.19    8.30
  -5   5   1  130.99    9.00
  -5   5   1  136.99    9.10
   4  -5  -1    0.90    0.80
   4  -5  -1    0.20    0.70
   4  -5  -1    1.30    0.90
   4  -5  -1    1.20    0.80
   4  -5  -1    1.30    0.80
  -4   5   1   -0.30    0.80
  -4   5   1    0.90    1.00
  -4   5   1    1.20    0.90
  -4   5   1   -1.10    1.00
  -4   5   1   -1.00    0.80
  -4   5   1    0.40    0.50
  -4   5   1   -0.60    0.80
  -4   5   1    1.00    0.90
   3  -5  -1    6.80    1.00
   3  -5  -1    5.20    1.00
   3  -5  -1    5.40    0.90
   3  -5  -1    5.50    1.20
   3  -5  -1    5.40    1.00
   3  -5  -1    5.50    0.90
  -3   5   1    5.90    1.00
  -3   5   1    4.40    1.10
  -3   5   1    6.70    1.10
  -3   5   1    4.80    1.30
  -3   5   1    5.70    1.10
  -3   5   1    6.20    1.20
  -3   5   1    5.10    1.00
  -3   5   1    5.50    1.60
   2  -5  -1   -1.00    0.60
   2  -5  -1    0.40    0.50
   2  -5  -1    0.70    0.50
   2  -5  -1   -1.80    0.80
   2  -5  -1    0.50    0.90
   2  -5  -1   -0.70    0.40
  -2   5   1    0.50    0.70
  -2   5   1   -0.30    0.90
  -2   5   1   -0.20    0.90
  -2   5   1   -1.00    0.50
  -2   5   1    0.30    0.60
  -2   5   1   -0.50    0.50
  -2   5   1    1.50    0.80
   1  -5  -1   62.79    4.80
   1  -5  -1   65.99    4.50
   1  -5  -1   61.59    4.40
   1  -5  -1   62.79    5.00
   1  -5  -1   79.99    5.20
   1  -5  -1   69.79    4.50
   1  -5  -1   66.79    4.50
  -1   5   1   76.99    5.10
  -1   5   1   67.49    5.00
  -1   5   1   76.39    4.90
  -1   5   1   63.49    4.60
  -1   5   1   72.29    4.60
  -1   5   1   61.99    4.60
  -1   5   1   57.59    4.50
  -1   5   1   74.89    5.20
   0  -5  -1  166.98   12.40
   0  -5  -1  177.18   11.70
   0  -5  -1  191.68   12.10
   0  -5  -1  180.68   12.10
   0  -5  -1  170.28   11.70
   0  -5  -1  176.68   12.50
   0  -5  -1  201.78   11.80
   0  -5  -1  187.18   11.70
   0   5   1  169.78   11.80
   0   5   1  178.38   11.80
   0   5   1  197.78   12.10
   0   5   1  190.68   12.00
   0   5   1  181.48   12.30
   0   5   1  166.48   12.30
   0   5   1  188.88   11.90
   0   5   1  182.58   11.80
  -1  -5  -1  128.79    8.00
  -1  -5  -1  117.19    7.90
  -1  -5  -1  105.29    8.70
  -1  -5  -1  126.99    8.90
  -1  -5  -1  112.39    7.90
  -1  -5  -1  112.39    8.20
  -1  -5  -1  136.29    8.10
   1   5   1  123.79    8.30
   1   5   1  120.49    8.10
   1   5   1  118.49    8.00
   1   5   1  110.29    8.00
   1   5   1  117.19    8.00
   1   5   1  121.29    9.80
  -2  -5  -1   12.90    1.70
  -2  -5  -1   14.30    1.70
  -2  -5  -1   14.20    2.80
  -2  -5  -1   15.10    1.60
  -2  -5  -1   13.30    1.90
  -2  -5  -1   14.90    1.80
  -2  -5  -1   12.40    2.20
   2   5   1   12.80    2.50
   2   5   1   14.50    1.80
   2   5   1   11.40    1.30
   2   5   1   14.50    1.80
   2   5   1   14.00    1.70
   2   5   1   15.70    1.90
   2   5   1   15.00    1.70
  -3  -5  -1   10.30    1.80
  -3  -5  -1   10.20    1.60
  -3  -5  -1    5.40    1.80
  -3  -5  -1   10.50    1.70
  -3  -5  -1    6.80    2.80
  -3  -5  -1    9.40    1.60
  -3  -5  -1    7.10    1.60
   3   5   1   10.20    1.60
   3   5   1    9.60    1.40
   3   5   1    7.90    1.70
   3   5   1    8.60    2.40
   3   5   1    8.00    1.60
   3   5   1    6.70    1.60
  -4  -5  -1    0.40    0.80
  -4  -5  -1    1.90    1.20
  -4  -5  -1    1.50    1.70
  -4  -5  -1    1.60    1.00
  -4  -5  -1    2.00    1.90
  -4  -5  -1    3.30    1.50
   4   5   1    4.10    1.30
   4   5   1    3.80    1.80
   4   5   1    1.40    0.70
   4   5   1    1.90    1.30
   4   5   1    2.90    1.20
   4   5   1    3.60    1.40
  -5  -5  -1   60.29    5.70
  -5  -5  -1   47.10    4.60
  -5  -5  -1   53.49    4.70
  -5  -5  -1   55.09    4.70
   5   5   1   49.90    4.60
   5   5   1   56.49    4.70
   5   5   1   49.00    4.80
   5   5   1   46.50    3.50
   5   5   1   50.09    5.40
   5   5   1   49.99    4.50
  -6  -5  -1    1.10    1.70
  -6  -5  -1    2.40    1.70
  -6  -5  -1    0.30    2.00
   6   5   1    1.50    1.50
   6   5   1   -2.50    1.40
   6   5   1    0.90    1.30
   6   5   1    0.70    1.40
   6   5   1    1.50    1.60
  -7  -5  -1    0.00    1.60
  -7  -5  -1    2.10    1.80
  -7  -5  -1   -0.20    2.10
  -7  -5  -1    0.10    2.10
   7   5   1    3.40    1.90
   7   5   1    3.20    1.60
   7   5   1   -1.70    1.80
   7   5   1   -2.70    1.50
   7   5   1   -1.70    1.60
  -8  -5  -1    1.20    2.50
  -8  -5  -1    6.30    2.70
  -8  -5  -1    1.40    2.00
  -8  -5  -1    4.20    2.70
   8   5   1    1.30    1.90
   8   5   1    6.60    3.00
   8   5   1    8.10    2.60
   8   5   1   -0.30    2.00
  12  -6  -1   -2.30    2.20
  12  -6  -1    1.20    1.70
  12  -6  -1    1.60    2.60
 -12   6   1    0.10    2.70
 -12   6   1    1.50    2.80
 -12   6   1   -7.20    3.40
  11  -6  -1    1.90    2.60
  11  -6  -1    3.70    1.90
  11  -6  -1    7.50    2.70
 -11   6   1   -1.50    2.00
 -11   6   1    1.90    2.40
 -11   6   1    3.70    3.20
 -11   6   1    2.10    2.40
 -11   6   1    0.70    2.10
  10  -6  -1    3.90    2.20
  10  -6  -1    0.60    1.30
  10  -6  -1    0.00    1.50
 -10   6   1   -0.40    1.90
 -10   6   1    1.10    2.10
 -10   6   1    3.70    2.70
 -10   6   1    1.60    3.00
 -10   6   1   -1.50    2.00
 -10   6   1    1.50    1.90
   9  -6  -1   -1.00    1.50
   9  -6  -1   -1.40    1.20
   9  -6  -1    0.80    1.80
   9  -6  -1   -0.80    1.00
  -9   6   1   -2.10    1.50
  -9   6   1   -1.90    1.80
  -9   6   1   -1.10    1.60
  -9   6   1   -0.70    1.80
  -9   6   1   -0.90    1.80
  -9   6   1   -1.50    1.90
   8  -6  -1    2.70    1.10
   8  -6  -1    2.30    1.90
   8  -6  -1    0.60    1.40
  -8   6   1   -0.60    1.50
  -8   6   1   -1.40    1.50
  -8   6   1    1.60    1.80
  -8   6   1    1.90    1.90
  -8   6   1    0.20    1.70
  -8   6   1   -0.10    1.40
   7  -6  -1   31.70    3.30
   7  -6  -1   36.70    3.40
   7  -6  -1   34.60    3.40
   7  -6  -1   34.10    2.30
  -7   6   1   37.90    3.70
  -7   6   1   31.40    3.50
  -7   6   1   34.90    3.70
  -7   6   1   31.00    2.30
  -7   6   1   29.60    3.50
  -7   6   1   33.70    4.40
   6  -6  -1   13.10    1.90
   6  -6  -1    9.90    1.80
   6  -6  -1   14.10    2.10
  -6   6   1   14.00    2.30
  -6   6   1   13.60    2.40
  -6   6   1   15.90    2.40
  -6   6   1   13.40    2.50
  -6   6   1   17.90    2.50
  -6   6   1   12.70    2.20
   5  -6  -1    1.70    0.90
   5  -6  -1    1.60    1.00
   5  -6  -1    1.80    1.00
   5  -6  -1    1.30    1.00
   5  -6  -1    3.80    1.20
  -5   6   1    4.20    1.80
  -5   6   1    2.40    1.20
  -5   6   1    4.20    1.30
  -5   6   1    1.00    1.10
  -5   6   1    2.60    1.20
  -5   6   1    3.30    1.30
  -5   6   1    2.10    0.70
   4  -6  -1   18.80    1.90
   4  -6  -1   21.10    2.50
   4  -6  -1   17.70    1.90
   4  -6  -1   22.70    1.90
   4  -6  -1   20.10    2.00
  -4   6   1   20.10    2.80
  -4   6   1   19.60    1.90
  -4   6   1   19.90    2.10
  -4   6   1   16.10    2.10
  -4   6   1   16.80    2.00
  -4   6   1   19.80    2.10
  -4   6   1   19.50    2.40
  -4   6   1   17.60    2.00
   3  -6  -1   41.20    3.20
   3  -6  -1   34.30    3.50
   3  -6  -1   39.40    2.90
   3  -6  -1   42.40    3.00
   3  -6  -1   41.50    3.40
  -3   6   1   34.80    2.70
  -3   6   1   42.00    3.30
  -3   6   1   41.70    3.70
  -3   6   1   41.50    3.10
  -3   6   1   35.70    3.00
  -3   6   1   42.90    3.30
  -3   6   1   39.80    2.80
  -3   6   1   37.10    3.10
   2  -6  -1    2.20    0.50
   2  -6  -1    2.90    0.50
   2  -6  -1    1.70    0.50
   2  -6  -1    2.30    0.60
   2  -6  -1    2.40    1.10
   2  -6  -1    1.50    1.00
  -2   6   1    3.80    1.00
  -2   6   1    3.30    1.30
  -2   6   1    2.80    0.80
  -2   6   1    2.50    0.60
  -2   6   1    2.70    1.20
  -2   6   1    0.90    0.70
   1  -6  -1   21.90    1.50
   1  -6  -1   22.40    1.50
   1  -6  -1   17.10    2.50
   1  -6  -1   22.50    2.20
   1  -6  -1   19.40    1.50
   1  -6  -1   22.80    1.60
   1  -6  -1   19.10    2.50
  -1   6   1   22.90    2.10
  -1   6   1   19.30    1.70
  -1   6   1   16.80    2.30
  -1   6   1   19.60    2.20
  -1   6   1   19.80    1.80
  -1   6   1   21.80    1.80
  -1   6   1   19.40    1.70
   0  -6  -1   75.59    5.60
   0  -6  -1   67.19    4.50
   0  -6  -1   67.69    4.50
   0  -6  -1   54.99    5.40
   0  -6  -1   72.49    4.50
   0  -6  -1   61.49    5.00
   0  -6  -1   67.99    4.50
   0   6   1   62.49    4.70
   0   6   1   65.59    5.00
   0   6   1   69.89    5.10
   0   6   1   70.79    4.80
   0   6   1   63.69    5.20
   0   6   1   65.59    4.90
   0   6   1   67.89    4.70
  -1  -6  -1    5.00    1.70
  -1  -6  -1    2.50    1.40
  -1  -6  -1    5.30    0.90
  -1  -6  -1    6.00    1.00
  -1  -6  -1    4.70    0.90
  -1  -6  -1    6.00    1.40
  -1  -6  -1    4.50    0.90
   1   6   1    4.10    1.00
   1   6   1    4.70    1.90
   1   6   1    7.00    1.20
   1   6   1    4.70    1.00
   1   6   1    4.90    1.00
   1   6   1    7.50    1.40
   1   6   1    6.50    1.20
  -2  -6  -1   -0.10    0.90
  -2  -6  -1    0.20    0.70
  -2  -6  -1   -1.10    1.20
  -2  -6  -1    0.20    0.40
  -2  -6  -1    0.10    1.00
  -2  -6  -1   -1.10    1.40
  -2  -6  -1   -0.10    0.70
   2   6   1    1.60    0.90
   2   6   1   -0.40    0.80
   2   6   1    0.10    0.90
   2   6   1    0.10    1.00
   2   6   1    0.10    0.90
   2   6   1    0.20    0.50
   2   6   1    0.20    1.60
  -3  -6  -1    8.70    1.50
  -3  -6  -1    5.60    1.40
  -3  -6  -1    5.70    1.90
  -3  -6  -1    4.80    1.40
  -3  -6  -1    6.00    1.40
  -3  -6  -1    5.40    1.70
  -3  -6  -1    4.40    2.40
   3   6   1    5.60    1.50
   3   6   1    8.10    1.60
   3   6   1    7.50    1.60
   3   6   1    5.10    1.60
   3   6   1    4.30    1.90
   3   6   1    7.00    1.60
  -4  -6  -1    0.00    1.30
  -4  -6  -1   -0.90    2.20
  -4  -6  -1    0.60    0.90
  -4  -6  -1    0.60    1.40
  -4  -6  -1    1.80    1.30
   4   6   1    0.30    1.20
   4   6   1    0.70    0.80
   4   6   1    1.80    1.30
   4   6   1   -0.30    1.10
   4   6   1    0.50    1.60
   4   6   1    0.50    1.00
  -5  -6  -1   10.60    2.90
  -5  -6  -1   11.30    2.00
  -5  -6  -1   11.40    2.30
  -5  -6  -1   12.00    2.40
  -5  -6  -1    8.40    2.00
   5   6   1    9.50    2.10
   5   6   1    9.10    1.90
   5   6   1    9.80    1.20
   5   6   1   12.10    3.20
   5   6   1    6.70    2.00
   5   6   1    9.80    2.80
  -6  -6  -1    1.70    1.60
  -6  -6  -1    0.40    1.70
  -6  -6  -1    2.00    1.70
  -6  -6  -1    3.70    2.40
   6   6   1    1.00    1.80
   6   6   1   -0.50    1.50
   6   6   1   -0.10    1.60
   6   6   1    2.10    1.60
   6   6   1    2.30    2.10
  -7  -6  -1   -3.40    1.30
  -7  -6  -1   -2.70    1.90
  -7  -6  -1   -1.10    1.80
  -7  -6  -1   -1.40    2.30
   7   6   1    2.40    1.90
   7   6   1    4.00    2.00
   7   6   1    1.10    1.60
   7   6   1   -3.00    1.50
   7   6   1    0.50    1.90
  -8  -6  -1    0.40    1.80
  -8  -6  -1    2.60    2.60
  -8  -6  -1    1.50    2.50
   8   6   1    1.20    2.70
   8   6   1    0.00    1.60
   8   6   1    0.50    2.10
  12  -7  -1    1.80    1.10
  12  -7  -1    1.90    2.20
  12  -7  -1   -0.30    1.90
 -12   7   1    0.00    2.20
 -12   7   1    6.80    3.40
 -12   7   1    2.20    2.50
  11  -7  -1    0.80    1.30
  11  -7  -1    0.50    0.90
  11  -7  -1    2.30    1.70
 -11   7   1    6.10    3.00
 -11   7   1   -3.30    1.80
 -11   7   1    0.80    2.20
 -11   7   1    1.40    2.10
 -11   7   1   -1.70    2.30
  10  -7  -1   13.90    2.70
  10  -7  -1   15.70    1.70
  10  -7  -1   13.80    1.50
 -10   7   1   19.50    3.70
 -10   7   1   17.10    3.10
 -10   7   1   12.30    3.50
 -10   7   1   15.80    3.40
 -10   7   1   18.80    3.50
 -10   7   1   18.40    3.40
   9  -7  -1   10.50    2.40
  -9   7   1   12.90    2.90
  -9   7   1   12.00    3.00
  -9   7   1    6.90    2.40
  -9   7   1   14.20    2.90
  -9   7   1    6.20    2.60
  -9   7   1   13.90    2.70
   8  -7  -1    2.00    1.50
  -8   7   1   -2.00    1.80
  -8   7   1    1.90    1.70
  -8   7   1    2.00    1.80
  -8   7   1    1.10    1.90
  -8   7   1    2.40    1.90
  -8   7   1    1.80    1.60
   7  -7  -1    0.30    1.10
   7  -7  -1    0.60    1.10
   7  -7  -1    3.50    1.40
  -7   7   1   -3.70    1.30
  -7   7   1    2.20    1.70
  -7   7   1   -1.40    1.40
  -7   7   1   -0.70    1.40
  -7   7   1    1.60    1.60
  -7   7   1    1.90    1.50
   6  -7  -1   28.40    2.80
   6  -7  -1   28.80    3.00
   6  -7  -1   25.50    2.60
   6  -7  -1   21.00    2.60
  -6   7   1   25.60    3.80
  -6   7   1   24.80    2.90
  -6   7   1   35.40    3.40
  -6   7   1   28.00    3.00
  -6   7   1   27.50    3.30
  -6   7   1   26.30    2.20
  -6   7   1   26.20    3.00
   5  -7  -1    2.20    1.00
   5  -7  -1    2.10    1.40
   5  -7  -1    1.20    1.00
   5  -7  -1    1.30    1.00
   5  -7  -1    1.20    0.90
  -5   7   1    0.90    1.10
  -5   7   1    2.10    1.30
  -5   7   1    2.50    1.40
  -5   7   1    1.20    1.30
  -5   7   1    0.60    1.50
  -5   7   1    1.70    0.80
  -5   7   1    2.10    1.30
   4  -7  -1   26.80    2.40
   4  -7  -1   23.20    2.10
   4  -7  -1   23.70    2.20
   4  -7  -1   28.60    2.90
   4  -7  -1   27.70    2.90
  -4   7   1   21.30    2.30
  -4   7   1   26.60    2.40
  -4   7   1   20.00    3.10
  -4   7   1   24.90    2.40
  -4   7   1   21.80    2.40
  -4   7   1   22.70    2.30
   3  -7  -1   88.19    5.50
   3  -7  -1   69.89    6.30
   3  -7  -1   77.79    5.50
   3  -7  -1   77.79    6.10
   3  -7  -1   88.69    5.50
   3  -7  -1   80.99    5.50
  -3   7   1   89.59    5.80
  -3   7   1   71.69    5.70
  -3   7   1   78.69    5.80
  -3   7   1   81.39    5.60
  -3   7   1   88.19    6.20
  -3   7   1   87.49    5.80
  -3   7   1   70.69    6.40
   2  -7  -1    8.50    1.60
   2  -7  -1    5.70    0.60
   2  -7  -1    8.20    1.90
   2  -7  -1    4.90    0.50
  -2   7   1    7.70    1.70
  -2   7   1    3.80    0.90
  -2   7   1    4.50    0.90
  -2   7   1    7.60    1.10
  -2   7   1    8.20    1.40
   1  -7  -1    1.20    1.30
   1  -7  -1    1.30    1.30
   1  -7  -1    1.90    1.20
  -1   7   1    0.40    0.50
  -1   7   1    0.80    1.00
  -1   7   1    1.00    0.70
  -1   7   1    1.50    0.70
  -1   7   1    2.30    0.60
  -1   7   1    1.50    0.90
   0  -7  -1    3.40    0.50
   0  -7  -1    2.70    1.20
   0  -7  -1    2.40    0.50
   0  -7  -1    0.50    1.30
   0  -7  -1    1.40    1.80
   0   7   1    3.00    0.90
   0   7   1    3.30    0.80
   0   7   1    2.50    1.10
   0   7   1    2.50    1.00
   0   7   1    3.50    0.90
   0   7   1    2.40    0.70
  -1  -7  -1   13.00    1.30
  -1  -7  -1   16.00    1.30
  -1  -7  -1   12.20    2.10
  -1  -7  -1   14.10    1.30
  -1  -7  -1    9.10    2.30
  -1  -7  -1   11.30    2.40
  -1  -7  -1   12.40    1.30
   1   7   1   17.40    1.80
   1   7   1   11.30    2.60
   1   7   1   13.50    1.70
   1   7   1   12.90    1.70
   1   7   1   12.30    1.60
   1   7   1   16.10    1.70
  -2  -7  -1    6.00    1.90
  -2  -7  -1    5.90    1.20
  -2  -7  -1    2.10    1.30
  -2  -7  -1    3.60    1.00
  -2  -7  -1    3.20    1.90
  -2  -7  -1    2.80    0.90
  -2  -7  -1    4.50    1.00
   2   7   1    3.00    0.80
   2   7   1    5.80    1.40
   2   7   1    2.80    1.10
   2   7   1    3.20    1.20
   2   7   1    4.60    2.10
   2   7   1    6.60    1.40
  -3  -7  -1    4.20    1.20
  -3  -7  -1    5.00    1.70
  -3  -7  -1    5.10    1.30
  -3  -7  -1    2.40    1.90
  -3  -7  -1    4.90    2.30
   3   7   1    3.40    1.40
   3   7   1    3.90    1.40
   3   7   1    1.20    1.70
   3   7   1    3.40    1.30
   3   7   1    3.60    1.50
   3   7   1    5.40    1.30
  -4  -7  -1   -0.10    1.40
  -4  -7  -1    1.00    2.50
  -4  -7  -1    5.10    1.60
  -4  -7  -1    3.10    1.30
   4   7   1    1.70    1.00
   4   7   1    3.00    1.50
   4   7   1    4.20    2.00
   4   7   1    1.60    1.40
   4   7   1    2.50    1.40
   4   7   1    3.40    1.30
  -5  -7  -1   -0.60    1.40
  -5  -7  -1   -0.30    1.20
  -5  -7  -1    1.00    1.50
  -5  -7  -1   -0.40    1.90
   5   7   1    0.10    1.90
   5   7   1    0.20    1.10
   5   7   1    1.60    1.40
   5   7   1   -0.30    1.30
   5   7   1    0.50    0.90
   5   7   1    0.30    1.20
  -6  -7  -1   -1.00    1.90
  -6  -7  -1    2.00    1.70
  -6  -7  -1    1.30    2.50
  -6  -7  -1    3.40    1.70
   6   7   1   -0.40    1.90
   6   7   1   -1.40    2.10
   6   7   1   -0.20    1.40
   6   7   1   -0.70    1.30
   6   7   1   -0.40    1.40
  -7  -7  -1    3.30    2.60
  -7  -7  -1    0.80    2.10
  -7  -7  -1    0.00    1.80
   7   7   1   -0.60    1.80
   7   7   1   -0.90    2.20
   7   7   1   -1.30    1.80
   7   7   1    0.50    2.70
   7   7   1    1.30    1.90
  12  -8  -1    5.80    1.60
 -12   8   1    6.60    3.80
 -12   8   1   -1.20    2.10
  11  -8  -1    3.90    2.20
  11  -8  -1    4.40    1.70
 -11   8   1    1.10    2.10
 -11   8   1    3.70    4.10
 -11   8   1    3.40    2.50
 -11   8   1   -2.80    2.70
 -11   8   1    7.10    2.50
 -11   8   1    1.60    2.50
  10  -8  -1    2.20    1.40
  10  -8  -1    0.90    1.60
 -10   8   1    3.90    2.00
 -10   8   1    4.20    2.20
 -10   8   1    5.60    2.40
 -10   8   1    5.40    2.70
 -10   8   1    6.10    2.40
 -10   8   1    5.90    2.60
   9  -8  -1    2.50    1.50
   9  -8  -1    2.90    1.70
   9  -8  -1    3.10    1.50
  -9   8   1    0.70    2.00
  -9   8   1    3.10    2.40
  -9   8   1    0.10    1.60
  -9   8   1    2.50    2.10
  -9   8   1    1.60    2.00
  -9   8   1    0.00    1.50
   8  -8  -1    2.80    1.20
   8  -8  -1    0.80    1.40
   8  -8  -1   -1.60    1.00
  -8   8   1   -1.10    1.40
  -8   8   1   -1.60    1.60
  -8   8   1    1.60    2.00
  -8   8   1   -0.60    1.50
  -8   8   1   -1.60    1.80
  -8   8   1    1.20    1.60
   7  -8  -1    3.70    1.30
   7  -8  -1    4.40    1.60
   7  -8  -1    4.20    1.50
   7  -8  -1    2.60    1.30
   7  -8  -1   -0.60    1.30
  -7   8   1    1.10    1.60
  -7   8   1    2.60    1.60
  -7   8   1    5.20    1.70
  -7   8   1    5.00    1.90
  -7   8   1   -0.20    1.90
  -7   8   1    3.60    1.70
   6  -8  -1   19.10    2.20
   6  -8  -1   20.60    2.40
   6  -8  -1   19.80    2.40
   6  -8  -1   19.30    2.30
   6  -8  -1   16.20    2.60
  -6   8   1   17.80    2.80
  -6   8   1   17.20    2.60
  -6   8   1   13.80    2.50
  -6   8   1   18.50    2.60
  -6   8   1   14.70    2.50
  -6   8   1   17.30    3.30
   5  -8  -1   37.00    3.00
   5  -8  -1   36.20    3.00
   5  -8  -1   33.70    2.90
   5  -8  -1   37.80    3.10
   5  -8  -1   32.20    3.60
  -5   8   1   36.70    4.50
  -5   8   1   41.60    3.90
  -5   8   1   34.00    3.40
  -5   8   1   37.60    3.30
  -5   8   1   36.00    3.40
  -5   8   1   33.00    3.20
   4  -8  -1    9.50    1.40
   4  -8  -1   13.20    1.30
   4  -8  -1   10.60    1.90
   4  -8  -1   13.70    2.50
   4  -8  -1   12.00    1.40
  -4   8   1   11.10    1.60
  -4   8   1   12.70    2.70
  -4   8   1   11.70    1.70
  -4   8   1   11.50    1.80
  -4   8   1    9.40    1.50
   3  -8  -1   44.30    2.80
   3  -8  -1   44.60    4.00
   3  -8  -1   41.50    4.20
   3  -8  -1   43.10    2.80
  -3   8   1   46.30    3.40
  -3   8   1   43.20    3.40
  -3   8   1   36.10    3.20
  -3   8   1   39.00    4.10
  -3   8   1   38.70    3.30
  -3   8   1   45.00    3.30
   2  -8  -1   -0.70    1.30
   2  -8  -1   -0.40    1.30
  -2   8   1   -0.30    0.50
  -2   8   1    1.10    0.70
  -2   8   1   -0.30    1.20
  -2   8   1    0.00    0.50
   1  -8  -1   11.40    2.40
   1  -8  -1    8.80    2.10
   1  -8  -1   11.60    2.20
  -1   8   1   13.40    1.30
  -1   8   1   12.80    1.50
  -1   8   1   12.40    2.00
  -1   8   1   13.10    1.40
  -1   8   1   12.10    1.30
   0  -8  -1   36.90    4.20
   0  -8  -1   41.40    4.20
   0  -8  -1   37.10    3.60
   0   8   1   44.70    3.60
   0   8   1   43.60    3.20
   0   8   1   40.20    3.10
   0   8   1   38.90    3.00
   0   8   1   32.90    2.90
  -1  -8  -1    7.40    2.40
  -1  -8  -1    8.60    3.80
  -1  -8  -1   10.40    2.00
  -1  -8  -1    9.70    0.80
  -1  -8  -1    9.20    0.80
   1   8   1   10.30    1.40
   1   8   1   13.50    1.80
   1   8   1   10.90    1.50
   1   8   1   12.00    1.60
   1   8   1   11.00    1.60
   1   8   1    5.90    2.30
  -2  -8  -1    6.80    1.10
  -2  -8  -1    8.10    1.10
  -2  -8  -1    8.90    2.60
  -2  -8  -1    9.60    1.10
  -2  -8  -1    3.50    2.00
  -2  -8  -1    6.80    2.00
  -2  -8  -1    9.40    1.10
   2   8   1    6.90    1.40
   2   8   1    6.60    2.40
   2   8   1    7.40    1.60
   2   8   1   10.40    1.20
   2   8   1    4.90    1.30
   2   8   1    6.80    1.60
  -3  -8  -1   -0.70    1.50
  -3  -8  -1    0.80    0.90
  -3  -8  -1   -0.70    0.80
  -3  -8  -1   -0.30    1.30
  -3  -8  -1   -1.10    0.90
  -3  -8  -1    1.40    2.00
  -3  -8  -1   -0.80    1.70
   3   8   1   -0.60    1.20
   3   8   1    0.40    1.10
   3   8   1    1.20    1.10
   3   8   1    0.60    1.00
   3   8   1    2.80    2.00
  -4  -8  -1    1.60    1.90
  -4  -8  -1    4.50    1.80
  -4  -8  -1    1.50    1.70
  -4  -8  -1    1.40    2.20
   4   8   1    3.90    1.60
   4   8   1    3.10    1.40
   4   8   1    2.40    1.50
   4   8   1    3.40    1.30
   4   8   1    0.10    1.80
  -5  -8  -1   -2.60    1.10
  -5  -8  -1    0.00    2.20
  -5  -8  -1    2.00    2.60
  -5  -8  -1    1.30    1.20
   5   8   1    1.10    1.40
   5   8   1    0.60    2.10
   5   8   1    2.60    1.60
   5   8   1    0.10    1.50
   5   8   1    0.70    1.40
  -6  -8  -1    1.10    1.70
  -6  -8  -1   -0.10    1.70
  -6  -8  -1   -3.00    2.00
   6   8   1    0.00    2.30
   6   8   1    1.30    1.60
   6   8   1    1.20    1.60
   6   8   1   -1.20    1.60
   6   8   1   -0.50    1.70
  11  -9  -1   -0.10    1.80
  11  -9  -1    3.10    1.50
  11  -9  -1   -0.60    1.80
 -11   9   1    0.00    2.20
 -11   9   1    1.10    2.30
 -11   9   1   -1.60    2.00
 -11   9   1   -1.20    2.80
 -11   9   1   -2.20    2.80
 -11   9   1   -2.80    2.20
  10  -9  -1    0.30    1.50
  10  -9  -1    0.40    1.50
  10  -9  -1    2.80    1.60
 -10   9   1    1.60    2.40
 -10   9   1    0.70    1.90
 -10   9   1    1.90    2.00
 -10   9   1    0.00    2.20
 -10   9   1    7.60    2.50
 -10   9   1    3.00    2.00
   9  -9  -1   -0.70    1.50
   9  -9  -1    1.80    1.80
   9  -9  -1   -0.20    2.00
  -9   9   1    0.20    2.00
  -9   9   1   -1.60    1.50
  -9   9   1    2.20    1.70
  -9   9   1    1.30    1.90
  -9   9   1   -0.80    1.80
  -9   9   1    0.10    1.60
   8  -9  -1    2.10    1.30
   8  -9  -1    1.50    1.40
   8  -9  -1    2.40    1.40
   8  -9  -1    5.20    1.50
  -8   9   1    0.70    1.90
  -8   9   1    0.50    1.70
  -8   9   1    0.90    1.50
  -8   9   1    4.50    1.90
  -8   9   1    3.40    1.60
  -8   9   1    1.10    1.60
   7  -9  -1    0.90    1.40
   7  -9  -1    0.10    1.40
   7  -9  -1    1.50    1.10
   7  -9  -1    3.40    1.60
   7  -9  -1    1.50    1.10
  -7   9   1    3.70    1.80
  -7   9   1    2.20    2.10
  -7   9   1    0.60    1.30
  -7   9   1    1.80    1.50
  -7   9   1    2.60    1.60
  -7   9   1   -0.30    1.40
   6  -9  -1    9.40    1.60
   6  -9  -1    7.70    1.40
   6  -9  -1    7.80    1.40
   6  -9  -1   12.60    2.30
  -6   9   1    9.50    1.90
  -6   9   1   10.70    2.10
  -6   9   1   13.50    2.50
  -6   9   1   13.00    2.20
  -6   9   1    9.10    1.90
  -6   9   1    8.40    2.50
   5  -9  -1    1.80    0.70
   5  -9  -1    2.50    0.90
   5  -9  -1    1.80    1.40
   5  -9  -1    2.70    0.80
   5  -9  -1    1.10    0.70
  -5   9   1    3.70    2.10
  -5   9   1    3.40    1.30
  -5   9   1    2.90    1.00
  -5   9   1    2.00    1.20
  -5   9   1    1.90    1.60
   4  -9  -1   29.30    3.00
   4  -9  -1   23.90    1.80
   4  -9  -1   25.70    1.80
   4  -9  -1   23.40    3.50
  -4   9   1   24.80    3.60
  -4   9   1   26.30    2.30
  -4   9   1   24.40    2.40
  -4   9   1   23.10    2.30
  -4   9   1   25.40    2.40
   3  -9  -1    1.60    1.60
   3  -9  -1    1.50    1.40
  -3   9   1    0.40    0.70
  -3   9   1    1.10    0.80
  -3   9   1   -0.80    1.30
  -3   9   1   -0.10    0.70
  -3   9   1    1.70    0.70
  -3   9   1    1.00    0.70
  -3   9   1    2.00    1.00
   2  -9  -1    2.70    1.80
   2  -9  -1    2.80    2.00
  -2   9   1    1.70    1.40
  -2   9   1    4.20    0.90
  -2   9   1    1.80    0.60
  -2   9   1    2.90    0.70
   1  -9  -1    4.40    1.70
   1  -9  -1    4.70    2.10
   1  -9  -1    4.50    2.10
  -1   9   1    3.40    1.40
  -1   9   1    7.30    1.10
  -1   9   1    7.40    1.00
  -1   9   1    5.90    1.00
   0  -9  -1    7.20    2.50
   0  -9  -1    9.70    2.40
   0  -9  -1    4.50    1.80
   0   9   1    7.10    1.10
   0   9   1    7.10    1.20
   0   9   1    5.80    1.40
   0   9   1    6.70    2.20
   0   9   1    6.10    1.00
   0   9   1    7.80    1.30
  -1  -9  -1    2.90    1.60
  -1  -9  -1    3.60    2.80
  -1  -9  -1    5.20    2.20
   1   9   1    3.80    1.10
   1   9   1   -0.40    2.70
   1   9   1    1.80    1.10
   1   9   1    1.50    0.90
   1   9   1    2.40    1.00
   1   9   1    2.90    1.10
  -2  -9  -1   -1.40    1.60
  -2  -9  -1   -1.30    1.20
  -2  -9  -1   -2.00    1.70
   2   9   1    0.50    0.90
   2   9   1    1.40    2.10
   2   9   1    1.70    1.20
   2   9   1   -0.90    0.80
  -3  -9  -1    0.50    0.70
  -3  -9  -1    3.10    2.00
  -3  -9  -1    0.70    1.70
  -3  -9  -1    0.90    1.60
  -3  -9  -1    0.50    0.60
   3   9   1    0.40    1.10
   3   9   1    0.60    1.10
   3   9   1   -0.40    0.90
   3   9   1    1.60    1.30
   3   9   1    0.40    1.90
  -4  -9  -1    1.40    1.40
  -4  -9  -1    2.90    1.80
  -4  -9  -1    2.10    1.00
  -4  -9  -1   -0.30    1.90
   4   9   1    2.30    1.40
   4   9   1    1.10    1.20
   4   9   1    3.60    1.60
   4   9   1    3.10    2.30
   4   9   1    1.60    1.50
  -5  -9  -1    1.20    2.80
  -5  -9  -1   -1.30    1.60
  -5  -9  -1   -3.70    1.90
   5   9   1    0.80    1.70
   5   9   1   -0.10    1.60
   5   9   1    0.40    1.40
   5   9   1    0.60    1.60
   5   9   1    4.10    2.70
  11 -10  -1   -0.30    1.80
  11 -10  -1   -2.40    1.20
 -11  10   1    1.80    2.10
 -11  10   1    1.80    2.50
 -11  10   1    0.10    2.50
  10 -10  -1    1.60    1.50
  10 -10  -1    0.90    1.70
  10 -10  -1   -0.80    1.40
 -10  10   1    4.80    2.50
 -10  10   1   -1.70    1.70
 -10  10   1   -3.90    1.90
 -10  10   1    0.40    1.90
 -10  10   1   -1.50    2.20
 -10  10   1    1.10    2.30
   9 -10  -1    1.20    1.60
   9 -10  -1    2.00    1.40
   9 -10  -1    2.00    1.70
  -9  10   1    3.00    1.80
  -9  10   1    2.50    2.40
  -9  10   1    2.70    2.00
  -9  10   1    2.80    1.90
  -9  10   1    3.30    1.70
   8 -10  -1    5.30    1.90
   8 -10  -1    4.80    1.50
   8 -10  -1    2.00    1.30
  -8  10   1    2.10    2.00
  -8  10   1    2.80    1.70
  -8  10   1   -2.60    1.80
  -8  10   1    5.70    1.70
  -8  10   1    3.50    1.70
  -8  10   1    2.40    1.60
   7 -10  -1    0.80    0.70
   7 -10  -1   -0.30    1.00
   7 -10  -1    1.40    1.60
  -7  10   1   -1.30    1.50
  -7  10   1   -1.80    1.60
  -7  10   1    2.20    1.60
  -7  10   1    0.10    1.30
  -7  10   1    2.00    1.40
  -7  10   1    0.20    1.30
   6 -10  -1    3.40    0.90
   6 -10  -1    3.80    2.10
   6 -10  -1    2.80    0.80
   6 -10  -1    3.60    1.00
   6 -10  -1    4.40    1.00
  -6  10   1    4.50    1.50
  -6  10   1    5.70    1.60
  -6  10   1    1.10    2.00
  -6  10   1    3.10    1.20
  -6  10   1    1.80    1.80
  -6  10   1    4.10    1.10
   5 -10  -1    0.70    0.40
   5 -10  -1    0.80    1.70
  -5  10   1    2.90    1.20
  -5  10   1   -0.50    1.70
  -5  10   1   -1.60    1.30
  -5  10   1    0.30    0.90
  -5  10   1    1.70    0.90
  -5  10   1    0.70    1.00
   4 -10  -1   -0.10    1.30
   4 -10  -1    1.60    1.70
  -4  10   1    0.70    0.90
  -4  10   1   -0.20    0.60
  -4  10   1   -1.10    0.70
  -4  10   1   -0.40    0.40
  -4  10   1    1.90    0.80
  -4  10   1    1.60    1.70
   3 -10  -1   12.20    2.60
   3 -10  -1    9.90    2.20
  -3  10   1    6.40    0.90
  -3  10   1    5.10    1.30
  -3  10   1    6.60    1.20
  -3  10   1    6.40    1.00
  -3  10   1    7.10    1.10
  -3  10   1    7.30    2.00
  -3  10   1    7.20    1.50
   2 -10  -1    3.40    2.20
   2 -10  -1    2.30    2.00
  -2  10   1    3.30    1.70
  -2  10   1    4.90    1.50
  -2  10   1    4.90    0.70
  -2  10   1    4.70    0.80
  -2  10   1    5.00    0.90
  -2  10   1    3.60    0.60
   1 -10  -1   -0.60    1.40
   1 -10  -1    1.00    1.80
  -1  10   1   -0.30    1.30
  -1  10   1    0.50    0.40
  -1  10   1    0.50    1.60
  -1  10   1    0.20    0.60
  -1  10   1   -0.10    0.40
   0 -10  -1   12.50    3.00
   0 -10  -1    6.70    2.40
   0 -10  -1    8.20    2.10
   0  10   1    7.70    2.60
   0  10   1   10.10    1.80
   0  10   1    8.00    1.60
   0  10   1    8.50    1.00
   0  10   1    7.40    1.00
   0  10   1    8.90    1.30
  -1 -10  -1    1.90    1.50
  -1 -10  -1    0.50    1.90
  -1 -10  -1   -1.30    1.90
   1  10   1    0.60    1.00
   1  10   1    1.30    2.00
   1  10   1    0.50    0.70
   1  10   1    0.60    0.90
   1  10   1    0.60    0.60
  -2 -10  -1   -1.20    2.00
  -2 -10  -1    0.10    1.60
  -2 -10  -1   -0.90    1.70
   2  10   1    0.90    1.00
   2  10   1    1.70    1.20
   2  10   1   -0.30    0.80
   2  10   1    1.30    2.00
   2  10   1   -0.40    0.70
  -3 -10  -1    1.10    2.50
  -3 -10  -1    3.30    1.70
  -3 -10  -1   -0.80    2.20
   3  10   1   -1.30    1.70
   3  10   1    0.90    1.20
   3  10   1   -0.60    1.00
   3  10   1    0.40    1.00
   3  10   1    1.00    1.30
  -4 -10  -1   -0.50    1.70
  -4 -10  -1   -1.70    2.10
   4  10   1    0.40    1.60
   4  10   1    1.40    1.50
   4  10   1    3.90    2.60
   4  10   1    1.90    1.40
  10 -11  -1    5.40    2.00
  10 -11  -1   -0.40    1.70
 -10  11   1    2.80    2.60
 -10  11   1    1.20    1.80
 -10  11   1    0.10    1.90
 -10  11   1    1.90    2.00
 -10  11   1   -1.20    2.30
 -10  11   1    7.90    3.30
   9 -11  -1    1.30    2.10
   9 -11  -1   -1.30    1.20
   9 -11  -1   -0.90    1.60
  -9  11   1    1.60    1.70
  -9  11   1    1.30    2.20
  -9  11   1    2.70    2.00
  -9  11   1    2.30    2.00
  -9  11   1    1.70    1.70
   8 -11  -1    0.40    1.20
   8 -11  -1   -2.50    1.40
  -8  11   1    0.80    2.70
  -8  11   1    0.40    1.50
  -8  11   1   -2.50    1.80
  -8  11   1   -1.70    1.50
  -8  11   1    2.60    1.50
  -8  11   1    1.50    1.60
   7 -11  -1    2.80    0.90
   7 -11  -1    1.30    0.90
   7 -11  -1    3.00    2.00
  -7  11   1    4.30    1.40
  -7  11   1    0.00    1.80
  -7  11   1    2.00    1.50
  -7  11   1    3.10    1.30
  -7  11   1    0.40    1.90
  -7  11   1    2.00    1.40
   6 -11  -1    2.20    1.80
  -6  11   1   -3.20    1.60
  -6  11   1   -3.90    1.40
  -6  11   1    1.10    1.00
  -6  11   1   -0.50    0.90
  -6  11   1    2.10    1.00
   5 -11  -1   29.30    4.00
  -5  11   1   18.60    2.30
  -5  11   1   16.30    3.10
  -5  11   1   18.80    2.00
  -5  11   1   19.40    2.00
  -5  11   1   21.40    3.60
  -5  11   1   23.50    2.30
   4 -11  -1   -0.90    1.60
   4 -11  -1   -0.50    1.40
  -4  11   1    0.20    0.60
  -4  11   1    0.70    0.60
  -4  11   1    0.80    0.80
  -4  11   1    0.80    0.80
  -4  11   1   -0.90    0.40
  -4  11   1   -1.40    0.70
   3 -11  -1    4.70    2.30
   3 -11  -1   12.70    2.70
  -3  11   1    9.30    1.10
  -3  11   1   10.30    1.10
  -3  11   1    7.60    1.60
  -3  11   1   11.10    2.20
  -3  11   1   10.80    2.60
   2 -11  -1   11.50    2.90
   2 -11  -1    9.00    2.50
  -2  11   1    8.20    3.00
  -2  11   1   11.50    2.20
  -2  11   1    7.90    1.90
  -2  11   1    9.10    2.20
   1 -11  -1    1.80    2.10
   1 -11  -1    6.80    2.50
  -1  11   1    5.10    2.50
  -1  11   1    5.80    1.80
   0 -11  -1    1.30    2.30
   0 -11  -1   -1.00    1.50
   0 -11  -1    2.60    2.30
   0  11   1   10.60    3.20
   0  11   1   -0.20    1.20
  -1 -11  -1   -2.70    1.70
  -1 -11  -1    1.10    2.10
  -1 -11  -1    0.70    1.60
   1  11   1    1.50    0.90
   1  11   1    1.30    0.70
   1  11   1    0.60    0.50
   1  11   1    1.20    0.80
   1  11   1    4.20    2.50
  -2 -11  -1   -1.10    1.80
  -2 -11  -1    0.90    2.30
  -2 -11  -1   -1.30    1.60
   2  11   1    3.60    2.20
   2  11   1   -0.20    1.00
   2  11   1   -0.10    0.70
   2  11   1   -0.30    0.90
   9 -12  -1    0.00    1.60
  -9  12   1    2.10    1.70
  -9  12   1   -3.80    1.70
  -9  12   1   -2.20    2.10
  -9  12   1    3.60    1.60
   8 -12  -1    0.50    1.20
   8 -12  -1    0.10    1.90
   8 -12  -1   -0.10    0.90
  -8  12   1    0.00    2.10
  -8  12   1   -2.80    1.20
  -8  12   1    4.80    2.80
  -8  12   1    0.70    1.50
  -8  12   1    1.20    1.30
   7 -12  -1    0.40    1.70
  -7  12   1    1.20    3.00
  -7  12   1    0.90    1.40
  -7  12   1    1.60    1.00
  -7  12   1   -0.90    2.00
  -7  12   1    1.70    1.40
  -7  12   1   -1.70    1.00
   6 -12  -1   -0.30    2.00
  -6  12   1    1.50    1.00
  -6  12   1   -0.40    1.70
  -6  12   1    2.10    1.00
  -6  12   1   -0.20    1.20
  -6  12   1    4.40    1.30
  -6  12   1   -2.20    1.90
   5 -12  -1   -3.10    1.70
  -5  12   1    1.30    0.70
  -5  12   1    1.70    0.60
  -5  12   1    2.80    1.10
  -5  12   1   -1.90    2.00
  -5  12   1    4.10    2.10
  -5  12   1    2.40    0.90
   4 -12  -1    0.70    1.80
   4 -12  -1   -0.30    1.70
  -4  12   1    0.70    1.90
   3 -12  -1    2.70    2.40
   3 -12  -1    5.50    2.20
  -3  12   1    4.90    1.90
  -3  12   1    4.30    1.40
  -3  12   1    1.30    1.90
  -3  12   1    0.70    1.20
   2 -12  -1    3.10    2.40
   2 -12  -1    5.40    2.40
  -2  12   1    4.20    1.70
  -2  12   1   -0.80    1.50
  -2  12   1    3.40    1.60
   1 -12  -1    0.80    2.10
   1 -12  -1    0.50    1.90
  -1  12   1    1.60    1.90
  -1  12   1    1.80    1.40
  -1  12   1   -1.60    1.70
  -1  12   1    2.70    1.60
   0 -12  -1    0.40    2.20
   0 -12  -1   -0.40    1.90
   0  12   1   -0.60    1.20
   0  12   1    4.20    2.50
  -1 -12  -1    4.10    2.00
  -1 -12  -1    9.10    3.20
   1  12   1    4.40    1.10
   7 -13  -1    0.90    1.90
  -7  13   1   -2.40    1.20
  -7  13   1    0.60    1.20
  -7  13   1    0.10    1.00
  -7  13   1    2.40    1.00
   6 -13  -1   -0.10    1.50
  -6  13   1    3.90    2.40
  -6  13   1    1.70    0.90
  -6  13   1   -0.30    1.50
  -6  13   1   -0.10    0.70
   5 -13  -1   -0.90    2.00
  -5  13   1    3.60    2.40
   4 -13  -1    2.00    2.20
   4 -13  -1    4.00    2.00
  -4  13   1    5.60    2.30
  -4  13   1    0.50    1.90
   3 -13  -1    2.30    2.40
   3 -13  -1   -2.40    1.60
  -3  13   1    1.50    1.20
  -3  13   1   -1.20    1.80
  -3  13   1   -2.40    1.50
   2 -13  -1    0.10    1.80
   2 -13  -1    4.30    2.50
  -2  13   1   -0.30    1.30
  -2  13   1    2.20    2.10
  -2  13   1    3.20    1.70
  -1  13  -2    2.90    1.60
  -1  13  -2    0.90    2.00
   1 -13   2    4.30    2.30
   1 -13   2    0.50    2.20
  -2  13  -2    0.50    1.60
  -2  13  -2    4.40    2.10
  -2  13  -2    5.30    2.40
   2 -13   2   -2.30    1.90
   2 -13   2   -2.50    1.50
  -3  13  -2    1.00    3.20
  -3  13  -2    1.70    1.80
  -3  13  -2    2.20    1.50
   3 -13   2    4.80    2.30
   3 -13   2    6.40    2.50
  -4  13  -2   -3.10    1.40
  -4  13  -2    0.50    1.50
  -4  13  -2   -0.70    1.90
   4 -13   2   -0.70    1.60
  -5  13  -2    3.40    2.10
  -5  13  -2   -1.80    1.30
  -5  13  -2   -3.00    1.60
   5 -13   2    1.30    1.80
  -6  13  -2   -0.40    2.30
  -6  13  -2    4.20    1.60
  -6  13  -2   -2.20    1.70
   6 -13   2    3.00    1.90
  -7  13  -2   10.20    1.80
  -7  13  -2    9.00    1.60
  -7  13  -2    7.10    1.30
  -7  13  -2    9.00    1.60
  -7  13  -2    5.00    2.70
  -7  13  -2   10.20    1.40
   7 -13   2    7.60    2.20
  -8  13  -2    2.30    1.70
  -8  13  -2    3.30    1.70
  -8  13  -2    3.00    1.10
  -8  13  -2    3.30    2.00
  -8  13  -2    0.90    2.40
  -8  13  -2    0.80    1.10
   8 -13   2   -1.20    1.50
  -2 -12   2   -0.90    1.90
   1  12  -2   -3.70    1.70
   1  12  -2   -0.10    1.60
   1  12  -2   -0.10    0.70
  -1 -12   2    2.90    2.40
  -1 -12   2   -0.90    1.70
   0  12  -2   12.20    3.10
   0  12  -2    8.50    2.30
   0  12  -2    7.30    1.60
   0 -12   2    7.80    2.70
   0 -12   2    9.40    2.70
   0 -12   2    9.30    2.80
  -1  12  -2   14.30    3.10
  -1  12  -2   18.80    2.60
   1 -12   2   14.60    3.10
   1 -12   2   13.80    3.30
   1 -12   2    7.60    2.80
  -2  12  -2   13.80    2.60
  -2  12  -2   13.10    2.80
  -2  12  -2   15.80    2.70
   2 -12   2   12.90    3.10
   2 -12   2   10.60    2.70
  -3  12  -2   10.90    2.10
  -3  12  -2   11.00    2.40
  -3  12  -2   13.40    3.70
   3 -12   2   16.20    3.20
   3 -12   2    9.10    2.80
  -4  12  -2    1.60    1.40
  -4  12  -2    1.30    2.00
   4 -12   2   -2.00    1.70
  -5  12  -2    0.50    1.30
  -5  12  -2   -0.40    2.00
   5 -12   2   -3.20    1.40
  -6  12  -2   10.10    1.50
  -6  12  -2    9.10    1.20
  -6  12  -2    9.60    2.90
  -6  12  -2    8.30    1.40
  -6  12  -2    6.30    1.70
  -6  12  -2   10.90    1.30
   6 -12   2    6.60    2.30
  -7  12  -2   13.70    2.00
  -7  12  -2   13.20    2.40
  -7  12  -2   21.20    2.60
  -7  12  -2   15.60    2.10
  -7  12  -2   19.20    2.50
  -7  12  -2   10.00    2.20
  -7  12  -2   13.10    3.30
   7 -12   2   16.40    2.80
  -8  12  -2   -1.10    2.00
  -8  12  -2   -0.20    1.10
  -8  12  -2    0.10    1.40
  -8  12  -2    1.60    2.40
  -8  12  -2    4.00    1.50
  -8  12  -2   -1.10    1.10
   8 -12   2   -0.10    0.80
   8 -12   2   -0.70    1.40
  -9  12  -2    2.00    2.10
  -9  12  -2    0.40    1.90
  -9  12  -2    0.70    1.90
  -9  12  -2    0.60    1.50
  -9  12  -2    1.60    2.20
   9 -12   2    1.70    1.50
   9 -12   2    0.40    1.90
   3  11  -2   -0.20    0.70
   3  11  -2   -1.60    2.40
  -3 -11   2   -0.30    1.80
  -3 -11   2    0.40    2.00
   2  11  -2   -1.00    1.70
   2  11  -2   -0.60    1.90
  -2 -11   2   -1.10    1.70
  -2 -11   2    0.20    1.70
   1  11  -2   -0.40    0.90
   1  11  -2    4.60    2.30
   1  11  -2    2.80    1.70
  -1 -11   2    0.90    1.90
  -1 -11   2    0.30    2.00
  -1 -11   2    0.40    2.00
   0  11  -2    1.30    1.60
   0  11  -2    3.60    2.00
   0  11  -2   -0.70    1.00
   0 -11   2    0.80    1.80
   0 -11   2    0.30    1.90
   0 -11   2    1.00    2.00
  -1  11  -2    2.40    1.70
  -1  11  -2    0.90    1.30
  -1  11  -2    3.70    1.60
   1 -11   2   -1.30    1.60
   1 -11   2   -0.20    1.80
   1 -11   2    2.90    1.90
  -2  11  -2    1.30    1.40
  -2  11  -2    4.70    1.60
  -2  11  -2    2.40    1.50
   2 -11   2    1.50    1.90
   2 -11   2   -1.90    1.50
  -3  11  -2    4.30    2.00
  -3  11  -2   -0.50    1.10
  -3  11  -2    1.90    1.50
   3 -11   2    1.50    1.80
   3 -11   2    0.10    1.50
   3 -11   2    0.00    1.60
  -4  11  -2    1.60    1.70
  -4  11  -2    3.40    1.50
   4 -11   2    1.60    2.00
   4 -11   2    2.20    1.80
  -5  11  -2    4.70    2.30
  -5  11  -2    3.10    0.70
  -5  11  -2    4.90    0.80
  -5  11  -2    4.70    1.50
  -5  11  -2    4.90    0.80
  -5  11  -2    4.70    1.10
   5 -11   2    5.60    1.90
   5 -11   2    2.40    2.00
  -6  11  -2   18.50    2.00
  -6  11  -2   15.10    2.30
  -6  11  -2   20.80    2.40
  -6  11  -2   15.30    2.00
  -6  11  -2    9.10    2.90
  -6  11  -2   18.80    2.30
   6 -11   2   15.00    3.30
   6 -11   2   20.40    3.00
  -7  11  -2    8.80    2.00
  -7  11  -2    8.50    2.50
  -7  11  -2   10.00    2.90
  -7  11  -2    8.00    2.00
  -7  11  -2    4.50    1.60
   7 -11   2    7.80    1.20
   7 -11   2    8.20    1.20
   7 -11   2   11.20    2.60
  -8  11  -2   -0.60    2.10
  -8  11  -2   -0.80    1.40
  -8  11  -2   -0.50    1.40
  -8  11  -2   -1.80    1.40
  -8  11  -2    0.90    1.00
  -8  11  -2   -0.20    1.40
   8 -11   2    1.00    1.50
   8 -11   2    1.40    1.20
   8 -11   2    0.20    1.40
  -9  11  -2    5.80    2.20
  -9  11  -2    4.50    1.20
  -9  11  -2    5.60    2.10
  -9  11  -2    6.60    3.00
  -9  11  -2    4.60    2.30
  -9  11  -2    9.00    2.20
   9 -11   2    7.10    2.50
   9 -11   2    4.50    1.60
 -10  11  -2    0.90    2.30
 -10  11  -2   -0.60    3.10
 -10  11  -2    4.20    2.30
 -10  11  -2    1.70    2.00
 -10  11  -2    5.50    2.60
  10 -11   2    2.50    1.70
  10 -11   2   -1.00    1.60
   4  10  -2    2.20    1.10
   4  10  -2    6.10    2.80
   4  10  -2    4.90    1.50
  -4 -10   2    2.40    2.10
  -4 -10   2    5.20    3.40
   3  10  -2   -0.80    1.70
   3  10  -2    1.30    1.00
   3  10  -2    2.60    0.80
  -3 -10   2    0.00    2.30
  -3 -10   2   -0.30    1.90
   2  10  -2    2.80    1.90
   2  10  -2    1.00    0.40
   2  10  -2    1.80    0.70
  -2 -10   2    2.30    1.70
  -2 -10   2    0.50    2.10
   1  10  -2    1.30    1.60
   1  10  -2    0.00    0.80
   1  10  -2    3.60    2.60
  -1 -10   2    1.40    1.90
  -1 -10   2    2.30    1.80
  -1 -10   2   -0.60    1.80
   0  10  -2    0.90    1.00
   0  10  -2    2.30    1.70
   0  10  -2    1.80    1.80
   0 -10   2    2.20    1.70
   0 -10   2    1.40    1.80
   0 -10   2    0.50    1.60
  -1  10  -2    4.50    1.50
  -1  10  -2    2.20    1.60
  -1  10  -2   -1.30    1.10
   1 -10   2   -2.40    1.40
   1 -10   2   -0.90    1.40
   1 -10   2    2.10    1.80
   1 -10   2    2.30    1.80
  -2  10  -2    8.00    1.80
  -2  10  -2    3.40    1.70
  -2  10  -2    7.00    1.90
   2 -10   2    4.90    2.50
   2 -10   2    7.40    2.40
   2 -10   2    3.90    1.90
   2 -10   2    5.20    2.10
  -3  10  -2    3.50    1.80
  -3  10  -2    3.10    1.50
   3 -10   2    3.80    2.70
   3 -10   2    0.30    1.70
   3 -10   2    4.60    1.80
  -4  10  -2    5.50    2.10
  -4  10  -2    6.10    0.90
  -4  10  -2    5.90    1.70
  -4  10  -2    4.90    0.70
  -4  10  -2    6.60    0.80
  -4  10  -2    5.30    1.20
  -4  10  -2    8.80    1.10
   4 -10   2    4.50    1.80
   4 -10   2    6.40    2.30
  -5  10  -2   31.60    2.70
  -5  10  -2   30.10    2.40
  -5  10  -2   23.70    2.50
  -5  10  -2   24.60    4.10
  -5  10  -2   31.70    2.70
  -5  10  -2   31.50    3.10
   5 -10   2   38.40    5.00
   5 -10   2   31.30    3.40
  -6  10  -2    0.80    1.00
  -6  10  -2    0.80    1.80
  -6  10  -2    0.20    1.10
  -6  10  -2   -0.60    0.90
  -6  10  -2    0.50    1.20
  -6  10  -2    1.90    1.60
   6 -10   2    1.30    1.50
   6 -10   2   -0.10    1.50
   6 -10   2    1.80    0.60
   6 -10   2    0.50    0.60
   6 -10   2    0.50    0.60
  -7  10  -2   14.20    2.30
  -7  10  -2    9.40    2.20
  -7  10  -2   12.00    2.30
  -7  10  -2   10.00    1.90
  -7  10  -2   11.10    3.00
  -7  10  -2   10.50    2.00
   7 -10   2   13.80    2.80
   7 -10   2   10.10    1.70
   7 -10   2   11.70    2.20
   7 -10   2   12.00    2.00
  -8  10  -2   -0.50    1.20
  -8  10  -2    0.10    1.40
  -8  10  -2    2.10    1.60
  -8  10  -2   -1.10    0.90
  -8  10  -2    1.80    2.10
  -8  10  -2    1.80    1.60
   8 -10   2    0.90    1.10
   8 -10   2    3.00    2.00
   8 -10   2    0.40    1.50
   8 -10   2    0.80    1.30
   8 -10   2    0.40    1.10
  -9  10  -2    3.90    2.60
  -9  10  -2    2.30    1.80
  -9  10  -2   -1.70    1.50
  -9  10  -2    1.80    1.90
  -9  10  -2    1.00    1.00
  -9  10  -2    0.70    1.70
   9 -10   2    2.20    1.60
   9 -10   2    2.80    1.30
 -10  10  -2    8.80    1.50
 -10  10  -2   20.80    3.50
 -10  10  -2    6.80    2.80
 -10  10  -2    5.70    2.50
 -10  10  -2    9.20    3.20
 -10  10  -2    5.70    2.10
  10 -10   2    4.40    1.50
  10 -10   2   11.70    2.40
 -11  10  -2    2.60    2.60
 -11  10  -2    4.60    2.20
   6   9  -2    6.00    1.90
   6   9  -2    4.40    2.90
   6   9  -2    4.20    1.60
  -6  -9   2   -1.70    2.90
  -6  -9   2    1.10    1.80
   5   9  -2    5.60    1.60
   5   9  -2    3.80    1.70
   5   9  -2    0.90    2.30
   5   9  -2    5.70    1.50
  -5  -9   2    5.80    1.10
  -5  -9   2    5.40    2.10
  -5  -9   2    4.80    2.60
   4   9  -2    6.50    1.40
   4   9  -2    5.40    1.80
   4   9  -2    4.20    2.40
   4   9  -2    1.80    1.00
   4   9  -2    3.80    1.30
  -4  -9   2    4.80    2.20
  -4  -9   2   14.00    3.70
   3   9  -2    6.90    1.50
   3   9  -2    4.00    1.10
   3   9  -2    7.30    2.50
   3   9  -2    8.10    1.60
  -3  -9   2    5.10    2.30
  -3  -9   2    6.50    2.50
   2   9  -2    6.80    1.20
   2   9  -2    4.40    0.90
   2   9  -2    6.80    2.40
   2   9  -2    5.00    0.70
  -2  -9   2    4.30    2.30
  -2  -9   2    2.70    2.00
   1   9  -2    4.70    2.00
   1   9  -2    0.90    0.80
  -1  -9   2    3.10    1.70
  -1  -9   2    0.20    1.50
  -1  -9   2    1.00    1.80
   0   9  -2   -0.70    1.00
   0   9  -2   -0.80    1.20
   0   9  -2   -1.90    1.00
   0  -9   2    1.10    1.80
   0  -9   2   -1.00    1.30
   0  -9   2   -3.20    1.20
   0  -9   2   -1.00    1.30
  -1   9  -2    2.60    1.60
  -1   9  -2   -0.30    1.20
  -1   9  -2    2.90    1.70
   1  -9   2    2.10    1.60
   1  -9   2    2.70    1.80
   1  -9   2    0.00    1.60
   1  -9   2    1.80    1.80
  -2   9  -2  212.58   15.30
  -2   9  -2  231.08   15.40
  -2   9  -2  239.88   15.30
   2  -9   2  229.98   15.40
   2  -9   2  207.78   15.50
   2  -9   2  216.38   15.30
   2  -9   2  197.48   15.20
  -3   9  -2   20.70    2.80
  -3   9  -2   22.70    3.30
  -3   9  -2   20.40    2.40
   3  -9   2   21.30    3.30
   3  -9   2   23.20    3.00
   3  -9   2   21.00    2.90
  -4   9  -2    9.60    1.30
  -4   9  -2    9.40    2.50
  -4   9  -2   10.00    1.40
  -4   9  -2   10.70    1.40
  -4   9  -2    7.00    1.40
  -4   9  -2    6.90    1.10
   4  -9   2   11.80    2.10
   4  -9   2    4.30    2.90
  -5   9  -2   -0.60    0.90
  -5   9  -2    1.80    1.00
  -5   9  -2    2.80    1.90
  -5   9  -2    0.50    1.10
  -5   9  -2    1.40    0.80
  -5   9  -2    0.90    0.60
  -5   9  -2    0.20    1.00
   5  -9   2    0.40    0.50
   5  -9   2    1.20    0.60
   5  -9   2   -0.10    0.50
   5  -9   2    1.10    1.30
   5  -9   2    0.10    1.60
  -6   9  -2    3.40    1.30
  -6   9  -2    2.50    1.30
  -6   9  -2    2.90    1.40
  -6   9  -2    1.50    1.10
  -6   9  -2    0.00    2.00
  -6   9  -2    2.90    1.30
   6  -9   2    2.80    1.00
   6  -9   2    3.50    1.00
   6  -9   2    1.60    1.60
   6  -9   2    2.10    1.30
  -7   9  -2    4.60    1.50
  -7   9  -2    6.70    2.30
  -7   9  -2    6.40    1.50
  -7   9  -2    6.30    1.90
  -7   9  -2    6.90    2.00
  -7   9  -2    8.20    2.00
  -7   9  -2    8.10    2.10
   7  -9   2    9.40    1.70
   7  -9   2   11.30    1.80
   7  -9   2    5.90    2.00
   7  -9   2   10.60    1.80
   7  -9   2   10.40    1.70
  -8   9  -2    0.10    1.00
  -8   9  -2    0.50    1.30
  -8   9  -2    4.70    1.80
  -8   9  -2   -0.10    1.50
  -8   9  -2    0.60    2.10
  -8   9  -2    0.40    1.50
  -8   9  -2    2.00    1.30
   8  -9   2    1.00    1.50
   8  -9   2    0.30    1.10
   8  -9   2   -0.30    1.10
   8  -9   2    2.10    1.30
   8  -9   2    3.00    1.30
  -9   9  -2    2.90    1.30
  -9   9  -2   -1.20    1.50
  -9   9  -2    1.10    1.70
  -9   9  -2    0.70    1.00
  -9   9  -2    1.10    2.00
  -9   9  -2    1.60    1.80
  -9   9  -2    1.30    1.70
   9  -9   2   -1.30    0.90
   9  -9   2    0.40    1.30
 -10   9  -2    1.90    1.20
 -10   9  -2    0.90    2.10
 -10   9  -2    0.10    2.10
 -10   9  -2    2.70    2.30
 -10   9  -2    2.90    2.20
 -10   9  -2    1.70    2.30
  10  -9   2    0.60    1.10
  10  -9   2   -0.50    1.30
 -11   9  -2   -0.50    3.40
 -11   9  -2    2.60    2.50
 -11   9  -2    2.20    3.20
 -11   9  -2    2.50    2.80
  11  -9   2    0.70    1.10
  11  -9   2   -1.20    1.70
   7   8  -2    4.00    2.30
   7   8  -2    0.70    2.20
   7   8  -2    0.50    2.60
   7   8  -2    4.80    2.00
  -7  -8   2    2.30    2.80
  -7  -8   2   -1.10    1.80
   6   8  -2    2.60    1.50
   6   8  -2    4.20    1.80
   6   8  -2   -3.10    2.00
   6   8  -2    3.30    1.60
  -6  -8   2    0.60    1.70
  -6  -8   2    0.00    2.20
   5   8  -2    1.20    1.30
   5   8  -2    0.10    1.40
   5   8  -2   -0.50    1.10
   5   8  -2   -0.90    1.60
   5   8  -2    0.00    1.20
  -5  -8   2   -0.10    1.10
  -5  -8   2    2.00    1.90
  -5  -8   2    2.90    2.00
  -5  -8   2    1.80    1.30
  -5  -8   2    0.30    1.20
   4   8  -2   23.90    2.50
   4   8  -2   21.90    2.60
   4   8  -2   22.70    2.80
   4   8  -2   17.60    3.60
   4   8  -2   20.00    2.30
  -4  -8   2   19.30    2.00
  -4  -8   2   19.60    1.90
  -4  -8   2   20.10    3.70
  -4  -8   2   16.60    3.10
  -4  -8   2   24.10    2.00
  -4  -8   2   18.70    1.90
   3   8  -2   -0.90    0.80
   3   8  -2    2.20    2.00
   3   8  -2    1.00    1.10
   3   8  -2    1.30    0.90
   3   8  -2    0.70    1.10
  -3  -8   2   -1.10    1.50
  -3  -8   2   -0.90    1.50
  -3  -8   2    0.80    0.40
   2   8  -2    0.70    0.80
   2   8  -2   -0.20    0.40
   2   8  -2    3.80    2.00
   2   8  -2   -0.40    0.60
   2   8  -2    0.50    0.70
   2   8  -2    0.20    1.00
  -2  -8   2    1.70    1.60
  -2  -8   2   -0.10    1.80
  -2  -8   2    1.40    1.60
   1   8  -2    4.10    1.00
   1   8  -2    4.30    0.90
   1   8  -2    6.10    2.00
   1   8  -2    3.40    0.60
  -1  -8   2    3.10    1.90
  -1  -8   2    2.90    1.70
  -1  -8   2    4.90    1.70
  -1  -8   2    4.10    1.70
   0   8  -2   28.40    3.50
   0   8  -2   32.90    3.70
   0   8  -2   34.20    3.10
   0  -8   2   37.00    3.60
   0  -8   2   28.40    3.70
   0  -8   2   40.60    3.80
   0  -8   2   29.50    3.70
  -1   8  -2  172.88   11.90
  -1   8  -2  168.88   11.90
  -1   8  -2  180.68   11.60
   1  -8   2  161.68   11.80
   1  -8   2  147.19   11.50
   1  -8   2  151.48   11.60
   1  -8   2  160.48   11.90
  -2   8  -2  485.75   31.60
  -2   8  -2  505.85   31.50
  -2   8  -2  496.65   31.50
   2  -8   2  455.05   31.90
   2  -8   2  463.55   31.50
   2  -8   2  458.95   31.50
   2  -8   2  504.45   31.50
  -3   8  -2   85.59    5.60
  -3   8  -2   85.09    6.80
  -3   8  -2   81.39    5.60
  -3   8  -2   77.09    5.50
  -3   8  -2   79.89    6.10
  -3   8  -2   87.19    5.50
   3  -8   2   78.69    6.40
   3  -8   2   84.49    6.90
   3  -8   2   81.09    6.40
  -4   8  -2  169.98   11.50
  -4   8  -2  155.88   10.70
  -4   8  -2  155.48   10.40
  -4   8  -2  162.68   10.50
  -4   8  -2  156.88   10.50
  -4   8  -2  143.49   10.40
  -4   8  -2  154.88   10.50
   4  -8   2  153.68   11.50
   4  -8   2  156.28   10.10
   4  -8   2  164.18   11.00
   4  -8   2  155.88   10.10
  -5   8  -2  141.59    9.50
  -5   8  -2  149.59   10.20
  -5   8  -2  138.19    9.90
  -5   8  -2  140.39    9.90
  -5   8  -2  143.89    9.90
  -5   8  -2  138.79   11.00
  -5   8  -2  148.69   10.10
  -5   8  -2  133.39   10.00
   5  -8   2  150.68   10.10
   5  -8   2  155.18    9.70
   5  -8   2  138.39   10.60
   5  -8   2  139.99    9.60
   5  -8   2  147.19    9.60
  -6   8  -2   40.60    3.80
  -6   8  -2   39.40    3.90
  -6   8  -2   44.70    3.60
  -6   8  -2   44.70    4.00
  -6   8  -2   44.60    4.00
  -6   8  -2   45.70    4.00
  -6   8  -2   31.60    4.80
   6  -8   2   45.00    3.60
   6  -8   2   45.60    3.60
   6  -8   2   42.20    3.60
   6  -8   2   46.80    3.80
   6  -8   2   37.60    4.20
  -7   8  -2  102.89    7.90
  -7   8  -2   96.59    7.20
  -7   8  -2   90.39    8.50
  -7   8  -2  103.69    7.80
  -7   8  -2  105.19    7.80
  -7   8  -2   87.79    7.70
  -7   8  -2  103.79    7.20
   7  -8   2   90.79    7.10
   7  -8   2  102.59    7.30
   7  -8   2  101.69    6.70
   7  -8   2   95.49    8.30
   7  -8   2  103.19    7.40
  -8   8  -2   17.50    3.70
  -8   8  -2   15.60    3.10
  -8   8  -2   19.40    2.30
  -8   8  -2   29.10    3.50
  -8   8  -2   16.30    3.00
  -8   8  -2   24.30    2.40
   8  -8   2   21.00    2.40
   8  -8   2   19.30    2.70
   8  -8   2   19.50    3.00
   8  -8   2   17.90    2.60
   8  -8   2   19.90    1.90
  -9   8  -2    4.70    2.30
  -9   8  -2    4.10    1.40
  -9   8  -2    5.50    2.50
  -9   8  -2    2.10    1.90
  -9   8  -2    1.50    2.10
  -9   8  -2    3.40    1.40
  -9   8  -2    1.40    2.10
   9  -8   2    3.00    1.00
   9  -8   2    3.10    1.50
   9  -8   2    4.40    1.20
   9  -8   2    1.50    1.60
 -10   8  -2   -0.80    1.80
 -10   8  -2   -0.40    1.80
 -10   8  -2   -2.90    1.90
 -10   8  -2    5.00    2.50
 -10   8  -2   -2.10    2.00
 -10   8  -2   -1.60    1.60
  10  -8   2    0.30    1.60
  10  -8   2    1.30    1.70
  10  -8   2   -1.40    0.70
  10  -8   2    1.10    1.10
 -11   8  -2    5.90    2.90
 -11   8  -2    2.40    2.40
 -11   8  -2    2.30    1.60
 -11   8  -2    6.50    3.00
 -11   8  -2    3.90    2.50
  11  -8   2    0.40    1.80
  11  -8   2    6.10    2.10
  11  -8   2    1.90    1.00
   7   7  -2    8.50    2.30
   7   7  -2    8.10    2.10
   7   7  -2    5.20    2.30
   7   7  -2    5.80    2.50
   7   7  -2    5.00    2.10
  -7  -7   2    3.80    1.70
  -7  -7   2    4.30    2.50
  -7  -7   2    6.80    2.40
  -7  -7   2    6.70    3.30
   6   7  -2    0.50    1.30
   6   7  -2    0.70    1.40
   6   7  -2    3.00    2.20
   6   7  -2    3.10    1.30
   6   7  -2    3.10    1.60
  -6  -7   2    1.40    1.60
  -6  -7   2    2.50    2.00
  -6  -7   2    1.00    1.30
  -6  -7   2   -1.40    1.70
   5   7  -2    0.90    1.10
   5   7  -2   -1.40    1.10
   5   7  -2    2.30    2.10
   5   7  -2   -1.10    1.20
   5   7  -2    2.20    2.10
  -5  -7   2    1.70    1.20
  -5  -7   2   -1.30    0.90
  -5  -7   2   -1.30    1.70
  -5  -7   2   -2.10    1.50
   4   7  -2    8.40    1.60
   4   7  -2   12.40    3.00
   4   7  -2    9.40    1.70
   4   7  -2   10.20    1.90
   4   7  -2   11.30    2.00
  -4  -7   2    9.30    2.50
  -4  -7   2    7.10    1.40
  -4  -7   2    6.80    1.40
  -4  -7   2   12.50    2.60
   3   7  -2   10.10    1.50
   3   7  -2    9.50    1.60
   3   7  -2   10.00    1.60
   3   7  -2    8.10    1.40
   3   7  -2    8.20    2.40
  -3  -7   2    6.80    1.10
  -3  -7   2   10.00    1.30
  -3  -7   2    8.60    1.20
  -3  -7   2    8.60    3.00
  -3  -7   2    6.80    2.00
  -3  -7   2   10.00    1.30
   2   7  -2    0.60    0.50
   2   7  -2   -0.30    0.80
   2   7  -2    0.60    0.90
   2   7  -2    0.10    0.60
   2   7  -2    1.90    1.70
   2   7  -2    0.40    0.60
   2   7  -2    0.20    0.80
  -2  -7   2   -2.90    1.10
  -2  -7   2    0.00    0.20
  -2  -7   2   -0.20    1.60
  -2  -7   2    0.00    0.20
  -2  -7   2   -0.70    1.00
  -2  -7   2   -0.40    1.30
   1   7  -2   18.10    1.50
   1   7  -2   18.70    1.60
   1   7  -2   18.70    1.90
   1   7  -2   17.10    1.60
   1   7  -2   18.50    1.60
   1   7  -2   18.50    2.90
  -1  -7   2   18.90    2.80
  -1  -7   2   21.20    2.70
  -1  -7   2   20.10    3.00
  -1  -7   2   14.60    2.50
   0   7  -2   24.40    2.30
   0   7  -2   28.10    3.00
   0  -7   2   21.20    2.90
   0  -7   2   20.90    2.80
   0  -7   2   21.50    2.90
   0  -7   2   19.60    2.70
  -1   7  -2    7.70    2.20
  -1   7  -2    5.60    1.60
   1  -7   2    7.00    1.70
   1  -7   2    7.00    1.70
   1  -7   2    6.30    1.70
   1  -7   2    4.00    1.50
  -2   7  -2  138.69    9.20
  -2   7  -2  149.79   10.30
  -2   7  -2  147.29   10.40
  -2   7  -2  137.89    9.20
  -2   7  -2  152.08   10.20
  -2   7  -2  138.59   10.40
  -2   7  -2  147.89    9.30
   2  -7   2  159.38   10.60
   2  -7   2  134.29   10.20
   2  -7   2  145.19   10.30
   2  -7   2  166.38   10.40
  -3   7  -2   42.20    3.30
  -3   7  -2   36.50    4.10
  -3   7  -2   50.99    3.70
  -3   7  -2   45.70    3.80
  -3   7  -2   49.10    3.40
  -3   7  -2   40.20    3.20
  -3   7  -2   43.90    3.30
   3  -7   2   52.49    3.90
   3  -7   2   40.10    4.20
  -4   7  -2   13.30    1.90
  -4   7  -2   10.30    1.50
  -4   7  -2   15.20    1.90
  -4   7  -2   12.70    1.50
  -4   7  -2   11.20    1.70
  -4   7  -2   11.20    1.60
  -4   7  -2   12.10    2.50
  -4   7  -2   12.10    1.60
   4  -7   2   12.10    2.30
   4  -7   2   12.40    1.80
   4  -7   2   11.70    1.30
   4  -7   2   13.70    1.40
   4  -7   2   11.70    1.40
  -5   7  -2    8.10    1.80
  -5   7  -2   11.30    1.50
  -5   7  -2    7.90    1.60
  -5   7  -2    5.90    2.30
  -5   7  -2    7.90    1.80
  -5   7  -2   11.30    2.00
  -5   7  -2   10.30    1.80
  -5   7  -2   10.20    1.40
   5  -7   2   11.10    1.50
   5  -7   2   10.10    1.60
   5  -7   2    9.50    1.40
   5  -7   2   10.80    1.60
   5  -7   2   12.30    2.30
  -6   7  -2    2.90    1.60
  -6   7  -2    3.70    1.20
  -6   7  -2    6.10    1.80
  -6   7  -2    3.00    1.60
  -6   7  -2    2.40    2.30
  -6   7  -2    5.90    1.80
   6  -7   2    2.90    1.30
   6  -7   2    4.40    1.30
   6  -7   2    4.50    1.10
   6  -7   2    1.40    1.50
   6  -7   2    3.00    1.10
   6  -7   2    4.10    0.90
   6  -7   2    3.40    1.10
  -7   7  -2    4.30    1.80
  -7   7  -2    4.90    1.90
  -7   7  -2    3.20    1.70
  -7   7  -2    2.10    1.20
  -7   7  -2    2.50    1.90
  -7   7  -2    3.60    1.90
  -7   7  -2    1.30    1.10
   7  -7   2    3.20    1.20
   7  -7   2    2.90    1.10
   7  -7   2    5.50    1.20
   7  -7   2    3.30    1.30
   7  -7   2    1.80    1.50
  -8   7  -2   23.70    2.40
  -8   7  -2   18.50    3.10
  -8   7  -2   16.10    3.00
  -8   7  -2   16.50    3.00
  -8   7  -2   24.50    3.60
  -8   7  -2   15.10    3.30
  -8   7  -2   23.80    3.80
   8  -7   2   16.50    2.10
   8  -7   2   21.70    2.90
   8  -7   2   18.60    2.20
   8  -7   2   22.50    2.50
   8  -7   2   14.10    2.60
   8  -7   2   18.20    2.80
  -9   7  -2   33.30    4.30
  -9   7  -2   26.30    3.90
  -9   7  -2   25.90    4.30
  -9   7  -2   33.10    4.30
  -9   7  -2   31.80    4.30
  -9   7  -2   32.90    3.20
  -9   7  -2   23.40    2.60
   9  -7   2   26.30    2.50
   9  -7   2   25.30    3.30
   9  -7   2   27.60    3.00
   9  -7   2   17.40    3.00
   9  -7   2   25.30    3.30
 -10   7  -2    2.70    3.10
 -10   7  -2    8.30    3.10
 -10   7  -2    2.10    2.30
 -10   7  -2    5.80    1.60
 -10   7  -2    3.80    1.70
 -10   7  -2    2.80    2.40
 -10   7  -2    1.70    2.10
  10  -7   2    6.70    2.10
  10  -7   2    3.90    2.00
  10  -7   2    7.80    2.00
  10  -7   2    5.00    1.20
 -11   7  -2   -1.50    2.00
 -11   7  -2    3.20    3.30
 -11   7  -2   -0.10    2.30
 -11   7  -2   -3.00    2.30
  11  -7   2   -2.70    2.00
  11  -7   2    1.90    2.30
  11  -7   2    0.50    0.90
  11  -7   2    0.30    1.60
 -12   7  -2    3.50    2.40
 -12   7  -2    1.10    1.20
 -12   7  -2    3.10    2.80
 -12   7  -2   -0.80    4.70
  12  -7   2    0.30    0.90
  12  -7   2    0.40    1.80
  12  -7   2   -0.80    2.40
   8   6  -2    9.80    2.30
   8   6  -2    3.30    3.20
   8   6  -2    9.60    2.50
   8   6  -2    9.60    3.20
   8   6  -2   12.20    2.70
  -8  -6   2   10.70    3.20
  -8  -6   2   10.50    3.00
  -8  -6   2    8.20    2.70
  -8  -6   2    2.30    2.20
   7   6  -2    1.60    1.80
   7   6  -2    2.90    1.70
   7   6  -2    0.80    2.30
   7   6  -2   -1.70    1.10
  -7  -6   2    1.90    1.80
  -7  -6   2   -1.20    1.80
  -7  -6   2    1.00    1.60
  -7  -6   2   -1.00    2.20
   6   6  -2    2.00    1.40
   6   6  -2    1.30    1.90
   6   6  -2   -2.10    1.00
   6   6  -2    3.70    1.60
   6   6  -2    3.60    1.70
  -6  -6   2   -0.50    2.00
  -6  -6   2    0.30    1.20
  -6  -6   2   -1.50    1.50
  -6  -6   2    1.10    1.40
  -6  -6   2    0.80    1.60
   5   6  -2    2.30    1.30
   5   6  -2    0.00    1.60
   5   6  -2    2.80    1.30
   5   6  -2    1.20    1.20
  -5  -6   2    3.00    1.30
  -5  -6   2    3.10    1.90
  -5  -6   2    1.50    1.20
  -5  -6   2    1.00    1.20
  -5  -6   2    3.00    1.40
  -5  -6   2    2.60    2.20
   4   6  -2    2.40    1.20
   4   6  -2    2.30    1.10
   4   6  -2    2.10    1.10
   4   6  -2    1.40    1.10
   4   6  -2    0.70    1.70
  -4  -6   2    2.60    0.90
  -4  -6   2    2.10    1.10
  -4  -6   2    0.60    1.70
  -4  -6   2    2.20    1.10
  -4  -6   2   -0.90    1.30
  -4  -6   2    2.50    1.10
   3   6  -2    5.50    1.40
   3   6  -2    5.80    1.30
   3   6  -2    5.30    1.20
   3   6  -2    4.10    1.30
   3   6  -2    3.50    1.70
   3   6  -2    4.40    1.10
  -3  -6   2    5.60    2.30
  -3  -6   2    5.30    1.00
  -3  -6   2    5.50    1.10
  -3  -6   2    7.00    1.20
  -3  -6   2    7.00    1.80
   2   6  -2    7.30    1.20
   2   6  -2    4.80    1.00
   2   6  -2    2.60    1.60
   2   6  -2    4.60    0.70
   2   6  -2    7.30    1.50
   2   6  -2    7.30    1.10
   2   6  -2    4.50    1.10
  -2  -6   2    6.30    0.90
  -2  -6   2    6.70    0.90
  -2  -6   2    4.60    0.80
  -2  -6   2    5.10    2.10
  -2  -6   2    7.90    1.80
  -2  -6   2    9.40    2.60
  -2  -6   2    6.60    1.50
  -2  -6   2    5.10    0.80
   1   6  -2   49.90    3.70
   1   6  -2   48.70    3.50
   1   6  -2   54.59    3.60
   1   6  -2   50.69    4.20
   1   6  -2   58.99    4.90
   1   6  -2   50.09    3.60
   1   6  -2   48.80    3.80
  -1  -6   2   51.09    4.70
  -1  -6   2   51.39    4.60
  -1  -6   2   52.69    4.30
  -1  -6   2   57.49    4.40
   0   6  -2   -0.20    0.90
   0   6  -2    0.70    0.80
   0   6  -2    1.60    1.10
   0   6  -2    0.70    0.70
   0   6  -2    1.20    1.00
   0  -6   2   -0.80    1.00
   0  -6   2    0.00    1.10
   0  -6   2    0.70    1.00
   0  -6   2   -0.40    1.10
  -1   6  -2   10.70    1.80
  -1   6  -2   10.80    1.70
  -1   6  -2   13.40    1.80
  -1   6  -2   13.30    2.00
  -1   6  -2   13.80    1.90
  -1   6  -2   13.60    1.80
  -1   6  -2   14.00    1.90
   1  -6   2   12.10    1.90
   1  -6   2   10.30    1.90
   1  -6   2    9.70    1.70
   1  -6   2   11.60    1.90
  -2   6  -2   43.00    3.50
  -2   6  -2   43.40    2.90
  -2   6  -2   43.00    3.50
  -2   6  -2   41.90    3.70
  -2   6  -2   51.19    4.30
  -2   6  -2   39.30    3.40
  -2   6  -2   41.90    2.80
  -2   6  -2   38.80    2.90
   2  -6   2   51.39    4.20
   2  -6   2   36.10    3.50
   2  -6   2   37.00    3.40
   2  -6   2   36.70    3.60
  -3   6  -2    2.20    1.00
  -3   6  -2    3.20    0.90
  -3   6  -2    2.90    0.90
  -3   6  -2    1.70    1.00
  -3   6  -2    2.50    1.50
  -3   6  -2    3.90    0.80
  -3   6  -2    3.40    1.50
  -3   6  -2    3.10    0.80
  -3   6  -2    2.10    0.80
   3  -6   2    1.80    1.50
   3  -6   2    1.70    1.00
   3  -6   2    2.10    0.60
   3  -6   2    2.60    0.60
   3  -6   2    3.30    0.70
  -4   6  -2   32.70    3.50
  -4   6  -2   29.60    2.80
  -4   6  -2   31.30    2.80
  -4   6  -2   32.10    2.90
  -4   6  -2   29.10    2.60
  -4   6  -2   32.30    2.90
  -4   6  -2   29.50    2.60
  -4   6  -2   37.10    3.00
   4  -6   2   32.30    2.70
   4  -6   2   31.20    2.60
   4  -6   2   33.70    2.60
   4  -6   2   36.20    3.40
   4  -6   2   35.90    2.70
   4  -6   2   37.20    2.70
   4  -6   2   35.40    2.90
  -5   6  -2    0.40    1.60
  -5   6  -2    0.90    0.70
  -5   6  -2    0.10    1.10
  -5   6  -2   -1.00    0.70
  -5   6  -2    0.80    1.20
  -5   6  -2   -0.50    0.90
  -5   6  -2   -0.60    0.90
   5  -6   2   -0.20    0.70
   5  -6   2    0.60    1.00
   5  -6   2   -0.60    0.60
   5  -6   2   -0.30    0.80
   5  -6   2   -0.50    1.00
   5  -6   2   -0.20    0.70
   5  -6   2   -0.60    0.70
  -6   6  -2   18.50    2.50
  -6   6  -2   15.70    1.90
  -6   6  -2   14.80    2.50
  -6   6  -2   17.50    3.10
  -6   6  -2   13.30    2.30
  -6   6  -2   16.40    2.60
  -6   6  -2   19.00    2.00
   6  -6   2   17.80    2.50
   6  -6   2   15.40    1.80
   6  -6   2   19.30    1.90
   6  -6   2   14.60    2.10
   6  -6   2   16.80    2.30
   6  -6   2   19.10    2.30
  -7   6  -2    1.30    1.00
  -7   6  -2    0.00    1.40
  -7   6  -2   -1.90    1.30
  -7   6  -2   -1.50    1.30
  -7   6  -2    2.30    1.60
  -7   6  -2    0.50    1.60
   7  -6   2    1.90    1.10
   7  -6   2    0.30    1.10
   7  -6   2    0.90    1.10
   7  -6   2    0.40    1.10
   7  -6   2   -0.10    0.70
   7  -6   2    0.50    1.10
   7  -6   2    3.30    1.30
  -8   6  -2   46.70    4.40
  -8   6  -2   39.70    4.40
  -8   6  -2   38.20    4.60
  -8   6  -2   34.50    3.60
  -8   6  -2   37.10    4.80
  -8   6  -2   36.70    4.20
   8  -6   2   36.60    3.90
   8  -6   2   35.80    3.10
   8  -6   2   43.10    3.90
   8  -6   2   37.50    3.70
   8  -6   2   33.50    3.60
   8  -6   2   41.00    4.00
   8  -6   2   46.30    4.00
  -9   6  -2   -0.70    1.70
  -9   6  -2    0.90    3.50
  -9   6  -2    0.60    1.60
  -9   6  -2   -1.10    1.70
  -9   6  -2    1.80    2.40
  -9   6  -2    0.50    1.90
   9  -6   2   -0.80    1.20
   9  -6   2    3.50    1.60
   9  -6   2    0.70    1.60
   9  -6   2    1.30    1.60
   9  -6   2    1.90    1.60
 -10   6  -2    8.20    2.10
 -10   6  -2    7.30    3.00
 -10   6  -2    5.20    2.40
 -10   6  -2    5.50    2.60
 -10   6  -2    4.10    2.30
 -10   6  -2    5.50    2.90
  10  -6   2    6.00    2.00
  10  -6   2    6.60    2.00
  10  -6   2    8.00    3.60
  10  -6   2    5.50    2.20
 -11   6  -2    2.90    3.10
 -11   6  -2    3.20    2.90
 -11   6  -2    9.30    3.00
 -11   6  -2    7.70    2.90
  11  -6   2    1.20    2.20
  11  -6   2    4.40    2.90
  11  -6   2    7.90    2.40
  11  -6   2    7.70    2.40
 -12   6  -2    3.10    2.70
 -12   6  -2   -0.20    3.50
 -12   6  -2    3.80    3.10
 -12   6  -2    1.70    1.40
 -12   6  -2    4.90    2.80
  12  -6   2   -2.90    2.10
  12  -6   2    0.20    2.10
  12  -6   2   -1.20    3.50
  12  -6   2    0.50    2.00
   9   5  -2    1.30    2.30
   9   5  -2   13.70    3.30
   9   5  -2    7.00    3.20
   9   5  -2    7.00    3.00
   9   5  -2    4.60    2.40
  -9  -5   2    6.20    2.70
  -9  -5   2    9.90    3.30
  -9  -5   2    3.90    2.60
  -9  -5   2    9.70    2.80
   8   5  -2   16.40    3.30
   8   5  -2   14.20    3.10
   8   5  -2   19.80    3.20
   8   5  -2   13.20    3.40
   8   5  -2   18.40    3.20
  -8  -5   2   16.80    3.70
  -8  -5   2   18.10    2.90
  -8  -5   2   11.80    3.10
   7   5  -2    0.00    1.60
   7   5  -2    0.70    1.40
   7   5  -2    1.20    1.50
   7   5  -2    0.10    1.40
   7   5  -2   -0.50    1.50
  -7  -5   2   -3.90    1.70
  -7  -5   2   -0.60    1.50
   6   5  -2    1.80    1.50
   6   5  -2    1.80    2.10
   6   5  -2    0.70    1.20
   6   5  -2    0.60    2.00
   6   5  -2   -0.40    1.30
  -6  -5   2    1.90    1.80
  -6  -5   2    1.60    2.00
  -6  -5   2    0.90    1.40
  -6  -5   2   -0.50    2.00
   5   5  -2    6.20    1.70
   5   5  -2    7.40    2.50
   5   5  -2    5.00    1.50
   5   5  -2    6.30    1.70
   5   5  -2    6.40    1.80
  -5  -5   2    6.70    1.50
  -5  -5   2    5.70    1.90
  -5  -5   2    6.20    2.20
  -5  -5   2    5.50    1.70
  -5  -5   2    5.60    1.70
   4   5  -2    3.80    1.40
   4   5  -2    2.70    1.70
   4   5  -2    4.00    1.20
   4   5  -2    5.90    1.40
   4   5  -2    4.00    1.30
  -4  -5   2    4.40    1.30
  -4  -5   2    7.30    1.40
  -4  -5   2    3.10    1.70
  -4  -5   2    3.50    1.20
  -4  -5   2    1.90    1.50
  -4  -5   2    4.10    1.20
   3   5  -2  353.26   23.10
   3   5  -2  385.16   23.20
   3   5  -2  357.66   23.20
   3   5  -2  336.27   23.00
   3   5  -2  380.36   24.20
  -3  -5   2  361.66   23.30
  -3  -5   2  353.96   23.00
  -3  -5   2  394.06   24.30
  -3  -5   2  351.26   23.00
  -3  -5   2  318.17   23.40
  -3  -5   2  324.27   22.90
  -3  -5   2  378.06   23.00
   2   5  -2    2.00    0.70
   2   5  -2    2.10    0.90
   2   5  -2    2.10    1.40
   2   5  -2    1.80    0.40
   2   5  -2   -0.50    1.10
   2   5  -2    3.80    0.90
   2   5  -2    1.10    0.90
  -2  -5   2    1.70    0.70
  -2  -5   2    1.70    1.70
  -2  -5   2    1.60    0.60
  -2  -5   2    1.60    0.70
  -2  -5   2    1.70    1.10
  -2  -5   2    6.20    1.90
  -2  -5   2    0.10    0.90
   1   5  -2   44.30    3.30
   1   5  -2   42.20    3.20
   1   5  -2   43.60    3.10
   1   5  -2   49.00    3.70
   1   5  -2   45.20    3.90
   1   5  -2   38.90    3.20
   1   5  -2   47.50    3.70
   1   5  -2   49.50    4.10
   1   5  -2   42.90    3.70
   1   5  -2   42.60    3.30
  -1  -5   2   51.59    3.90
  -1  -5   2   54.69    3.90
  -1  -5   2   44.10    3.00
  -1  -5   2   50.99    4.30
  -1  -5   2   47.30    3.00
   0   5  -2    3.80    1.00
   0   5  -2    4.20    1.10
   0   5  -2    4.20    1.00
   0   5  -2    3.80    0.90
   0   5  -2    3.80    0.40
   0   5  -2    3.80    0.40
   0   5  -2    3.00    0.30
   0   5  -2    4.40    0.40
   0   5  -2    4.80    1.20
   0  -5   2    3.30    1.10
   0  -5   2    4.10    1.20
   0  -5   2    3.70    1.30
   0  -5   2    2.40    1.10
  -1   5  -2   10.90    0.80
  -1   5  -2   13.50    1.70
  -1   5  -2   13.40    1.70
  -1   5  -2   12.20    1.70
  -1   5  -2   13.70    1.70
  -1   5  -2   12.10    1.50
  -1   5  -2   10.90    0.80
  -1   5  -2   14.20    1.90
   1  -5   2   13.60    1.90
   1  -5   2   13.40    1.80
   1  -5   2   12.30    1.80
   1  -5   2    8.80    1.50
  -2   5  -2    1.00    0.80
  -2   5  -2    1.30    0.70
  -2   5  -2    2.00    0.50
  -2   5  -2    2.40    1.00
  -2   5  -2    0.70    0.60
  -2   5  -2    2.20    0.60
  -2   5  -2    1.90    1.00
  -2   5  -2    1.80    0.90
  -2   5  -2    0.80    0.40
   2  -5   2    2.60    1.00
   2  -5   2   -1.30    1.20
   2  -5   2    1.70    0.40
   2  -5   2    1.50    0.30
   2  -5   2    1.10    0.80
   2  -5   2    1.80    0.40
   2  -5   2    1.50    1.00
  -3   5  -2  234.48   16.10
  -3   5  -2  212.98   15.70
  -3   5  -2  254.07   15.80
  -3   5  -2  214.48   15.80
  -3   5  -2  261.07   16.10
  -3   5  -2  250.47   15.90
  -3   5  -2  254.57   16.00
  -3   5  -2  230.08   16.30
  -3   5  -2  232.88   15.60
   3  -5   2  237.18   15.70
   3  -5   2  243.98   15.70
   3  -5   2  257.37   15.90
   3  -5   2  254.57   15.70
   3  -5   2  251.57   15.90
   3  -5   2  274.57   16.60
  -4   5  -2  143.99    9.50
  -4   5  -2  131.69    9.10
  -4   5  -2  143.99    9.60
  -4   5  -2  136.49    9.50
  -4   5  -2  141.59    9.40
  -4   5  -2  137.29    9.80
  -4   5  -2  137.09    9.30
  -4   5  -2  140.89    9.70
  -4   5  -2  132.69    9.50
   4  -5   2  143.19    9.30
   4  -5   2  130.79    9.30
   4  -5   2  152.28    9.90
   4  -5   2  143.49    9.40
   4  -5   2  127.99    9.30
   4  -5   2  132.39    9.80
   4  -5   2  148.99    9.30
  -5   5  -2    3.90    1.40
  -5   5  -2    5.10    1.40
  -5   5  -2    3.50    1.80
  -5   5  -2    3.90    1.50
  -5   5  -2    5.90    1.40
  -5   5  -2    2.60    0.90
   5  -5   2    4.90    1.30
   5  -5   2    6.10    1.20
   5  -5   2    3.70    1.30
   5  -5   2    3.60    1.10
   5  -5   2    2.50    0.80
   5  -5   2    6.50    1.30
   5  -5   2    4.40    1.10
  -6   5  -2   14.50    1.80
  -6   5  -2   12.90    2.30
  -6   5  -2   14.60    2.40
  -6   5  -2   11.20    2.40
  -6   5  -2   12.70    2.30
  -6   5  -2   14.30    2.20
  -6   5  -2   10.40    2.40
   6  -5   2   13.00    2.10
   6  -5   2   11.80    2.00
   6  -5   2   12.90    2.20
   6  -5   2   12.10    2.00
   6  -5   2   13.60    1.90
   6  -5   2   15.50    1.80
   6  -5   2   11.10    1.40
   6  -5   2   15.70    2.10
  -7   5  -2   22.00    3.50
  -7   5  -2   28.00    3.50
  -7   5  -2   24.90    3.60
  -7   5  -2   23.10    2.60
  -7   5  -2   21.10    3.30
   7  -5   2   24.70    2.80
   7  -5   2   27.20    3.00
   7  -5   2   28.50    2.80
   7  -5   2   28.80    3.00
   7  -5   2   21.70    3.00
  -8   5  -2    1.00    2.00
  -8   5  -2   -0.20    1.50
  -8   5  -2    0.60    1.70
  -8   5  -2   -1.00    1.00
  -8   5  -2   -0.10    1.60
  -8   5  -2    0.30    1.80
   8  -5   2    0.20    1.00
   8  -5   2   -1.70    1.20
   8  -5   2    0.10    1.50
   8  -5   2    2.10    1.60
   8  -5   2    1.50    1.70
   8  -5   2    1.90    1.50
  -9   5  -2   28.50    4.60
  -9   5  -2   26.90    4.20
  -9   5  -2   28.10    3.40
  -9   5  -2   25.40    4.00
  -9   5  -2   31.50    4.20
  -9   5  -2   30.30    4.10
   9  -5   2   26.80    3.60
   9  -5   2   19.20    3.20
   9  -5   2   24.20    3.30
   9  -5   2   23.30    3.60
   9  -5   2   22.80    3.20
 -10   5  -2   -2.00    1.80
 -10   5  -2    0.40    2.00
 -10   5  -2    0.00    2.00
 -10   5  -2    1.70    2.30
 -10   5  -2    2.40    1.80
 -10   5  -2    4.20    2.60
  10  -5   2    1.30    2.20
  10  -5   2    2.30    1.90
  10  -5   2    1.40    1.70
  10  -5   2    1.70    1.90
 -11   5  -2   -1.90    4.10
 -11   5  -2    1.00    2.40
 -11   5  -2    3.50    2.50
 -11   5  -2    4.50    3.10
  11  -5   2    1.30    2.10
  11  -5   2    1.40    2.20
  11  -5   2   -5.60    2.70
  11  -5   2    2.10    2.10
 -12   5  -2    1.20    2.70
 -12   5  -2    1.00    2.50
 -12   5  -2   -1.90    2.60
 -12   5  -2   -1.00    1.40
  12  -5   2   -2.00    2.20
  12  -5   2    1.80    2.30
  12  -5   2   -2.80    1.80
  10   4  -2    2.00    2.30
 -10  -4   2    1.30    4.80
   9   4  -2    5.00    3.00
   9   4  -2    7.20    2.20
   9   4  -2    6.50    2.50
   9   4  -2    9.60    2.70
   9   4  -2    4.70    2.30
  -9  -4   2    8.50    2.60
  -9  -4   2    7.10    3.00
  -9  -4   2   10.80    2.90
   8   4  -2    4.50    2.10
   8   4  -2    3.40    1.80
   8   4  -2    3.20    1.80
   8   4  -2    3.60    1.90
   8   4  -2    2.00    1.70
  -8  -4   2    1.90    2.30
  -8  -4   2   -0.60    1.90
  -8  -4   2    4.30    2.30
   7   4  -2   -0.20    1.50
   7   4  -2    1.30    1.90
   7   4  -2   -1.30    1.50
   7   4  -2    0.40    1.40
   7   4  -2    0.00    1.60
  -7  -4   2    1.30    2.00
  -7  -4   2    1.50    1.70
  -7  -4   2   -2.10    1.50
   6   4  -2    4.60    1.60
   6   4  -2    4.90    2.40
   6   4  -2    2.20    1.50
   6   4  -2    9.50    2.10
   6   4  -2    7.20    1.70
  -6  -4   2    7.10    1.90
  -6  -4   2    5.30    1.60
  -6  -4   2    5.90    1.80
  -6  -4   2    1.90    2.00
   5   4  -2    0.60    1.20
   5   4  -2    1.80    1.30
   5   4  -2    0.00    1.20
   5   4  -2    2.60    1.60
   5   4  -2    1.70    1.80
  -5  -4   2    1.60    1.70
  -5  -4   2    0.50    1.30
  -5  -4   2    1.00    1.00
  -5  -4   2    1.30    1.20
   4   4  -2    7.50    2.20
   4   4  -2    5.70    1.50
   4   4  -2    6.50    1.50
   4   4  -2    6.80    1.60
   4   4  -2    8.70    1.60
  -4  -4   2    8.60    1.70
  -4  -4   2    8.50    1.90
  -4  -4   2   11.60    1.70
  -4  -4   2    7.50    1.50
  -4  -4   2    9.60    2.00
  -4  -4   2    6.70    1.90
  -4  -4   2    9.80    1.70
   3   4  -2   53.89    5.00
   3   4  -2   54.49    4.20
   3   4  -2   56.09    4.30
   3   4  -2   52.19    4.30
   3   4  -2   54.29    4.30
  -3  -4   2   58.79    4.20
  -3  -4   2   57.89    4.20
  -3  -4   2   44.90    4.70
  -3  -4   2   56.09    4.20
  -3  -4   2   62.89    4.60
  -3  -4   2   55.69    4.00
  -3  -4   2   49.60    4.10
  -3  -4   2   61.69    5.00
   2   4  -2  133.59    9.50
   2   4  -2  134.49    9.00
   2   4  -2  121.09    8.90
   2   4  -2  125.29    9.30
   2   4  -2  143.99    9.00
   2   4  -2  143.59    9.10
   2   4  -2  132.69    9.00
  -2  -4   2  134.49    8.90
  -2  -4   2  143.09    8.90
  -2  -4   2  140.29    9.80
  -2  -4   2  127.99    9.50
  -2  -4   2  126.39    8.90
  -2  -4   2  153.28    9.50
   1   4  -2    1.50    0.80
   1   4  -2    1.30    0.50
   1   4  -2    1.10    0.60
   1   4  -2    1.10    0.50
   1   4  -2    1.60    0.80
   1   4  -2    1.40    0.70
   1   4  -2    0.90    0.90
   1   4  -2    1.70    0.90
   1   4  -2    0.70    0.60
  -1  -4   2    1.40    0.40
  -1  -4   2    1.50    1.40
  -1  -4   2    1.10    1.00
  -1  -4   2    1.20    0.40
  -1  -4   2    1.20    0.50
  -1  -4   2    1.60    1.00
  -1  -4   2    1.40    0.90
  -1  -4   2    1.40    0.40
   0   4  -2   28.90    2.80
   0   4  -2   30.00    2.10
   0   4  -2   31.40    2.60
   0   4  -2   26.40    2.60
   0   4  -2   29.20    2.00
   0   4  -2   27.20    2.00
   0   4  -2   31.60    2.10
   0   4  -2   33.20    2.60
   0   4  -2   32.20    2.70
   0   4  -2   27.70    2.50
   0  -4   2   34.10    3.10
   0  -4   2   36.70    2.80
   0  -4   2   34.70    2.70
   0  -4   2   30.90    2.80
  -1   4  -2   12.50    1.60
  -1   4  -2   12.40    1.00
  -1   4  -2   11.40    1.40
  -1   4  -2   12.50    1.50
  -1   4  -2   11.10    0.90
  -1   4  -2   11.50    0.90
  -1   4  -2   13.80    1.60
  -1   4  -2   11.40    1.00
  -1   4  -2    9.90    1.30
  -1   4  -2   11.00    1.50
   1  -4   2   10.30    1.60
   1  -4   2   14.40    1.80
   1  -4   2   11.60    1.40
   1  -4   2   12.20    1.60
  -2   4  -2  359.96   21.10
  -2   4  -2  334.47   21.00
  -2   4  -2  300.17   21.00
  -2   4  -2  343.97   21.30
  -2   4  -2  362.26   21.30
  -2   4  -2  337.27   21.40
  -2   4  -2  341.87   21.30
  -2   4  -2  326.57   21.00
   2  -4   2  324.77   20.90
   2  -4   2  348.97   21.20
   2  -4   2  308.37   20.90
   2  -4   2  318.17   21.30
   2  -4   2  302.27   21.10
   2  -4   2  311.37   20.90
  -3   4  -2 2168.28  135.79
  -3   4  -2 1891.11  135.39
  -3   4  -2 2011.80  135.79
  -3   4  -2 2328.17  135.79
  -3   4  -2 2351.06  136.09
  -3   4  -2 2038.00  135.99
  -3   4  -2 2298.97  135.89
  -3   4  -2 2031.70  135.79
   3  -4   2 2148.09  135.59
   3  -4   2 2303.97  135.79
   3  -4   2 2219.28  135.69
   3  -4   2 2235.98  135.79
   3  -4   2 2081.09  135.69
   3  -4   2 2192.48  135.69
  -4   4  -2   24.10    2.30
  -4   4  -2   23.40    2.30
  -4   4  -2   19.50    2.80
  -4   4  -2   19.00    2.20
  -4   4  -2   20.80    2.20
  -4   4  -2   21.90    2.40
  -4   4  -2   23.10    1.90
   4  -4   2   19.50    2.10
   4  -4   2   21.70    2.10
   4  -4   2   23.70    1.80
   4  -4   2   23.50    2.20
   4  -4   2   20.80    2.30
   4  -4   2   22.40    2.10
   4  -4   2   19.20    2.00
  -5   4  -2  104.89    7.50
  -5   4  -2   95.09    7.60
  -5   4  -2   99.89    7.60
  -5   4  -2  103.19    7.20
  -5   4  -2  101.39    7.60
  -5   4  -2  100.79    7.60
   5  -4   2  104.39    7.50
   5  -4   2  101.29    7.10
   5  -4   2  101.89    7.40
   5  -4   2  106.89    7.40
   5  -4   2  113.09    7.50
   5  -4   2  109.99    7.50
   5  -4   2  103.79    7.40
  -6   4  -2   30.80    3.20
  -6   4  -2   26.30    3.00
  -6   4  -2   24.10    2.80
  -6   4  -2   22.20    3.10
  -6   4  -2   20.30    2.90
  -6   4  -2   24.60    2.60
   6  -4   2   27.30    2.50
   6  -4   2   22.40    2.70
   6  -4   2   27.90    2.70
   6  -4   2   24.80    2.50
   6  -4   2   27.50    2.80
   6  -4   2   27.00    2.80
   6  -4   2   25.20    2.70
  -7   4  -2   -0.10    1.70
  -7   4  -2    4.20    1.80
  -7   4  -2    2.90    1.30
  -7   4  -2    2.70    1.80
  -7   4  -2    1.60    1.70
  -7   4  -2    0.40    1.50
   7  -4   2    4.00    1.40
   7  -4   2    0.60    1.90
   7  -4   2    4.30    1.50
   7  -4   2    2.60    1.50
   7  -4   2    1.20    1.40
   7  -4   2    2.30    1.10
   7  -4   2    3.30    1.70
  -8   4  -2  116.59    8.50
  -8   4  -2   90.89    8.60
  -8   4  -2  127.49    9.10
  -8   4  -2  125.19    9.10
  -8   4  -2   97.89    8.70
  -8   4  -2   87.09    8.40
   8  -4   2  120.09    8.30
   8  -4   2  106.09    8.40
   8  -4   2  108.99    8.40
   8  -4   2  113.09    8.60
   8  -4   2  107.69    8.40
   8  -4   2  108.99    7.80
  -9   4  -2  152.58   10.50
  -9   4  -2  122.79    9.70
  -9   4  -2  138.09   11.00
  -9   4  -2  134.69   10.40
  -9   4  -2  114.49    9.80
   9  -4   2  122.19    9.40
   9  -4   2  108.89    9.40
   9  -4   2  132.59    9.80
   9  -4   2  109.29    9.50
   9  -4   2  126.29    9.60
 -10   4  -2   -1.90    2.20
 -10   4  -2   -1.50    1.60
 -10   4  -2    0.70    2.10
 -10   4  -2   -0.20    2.40
  10  -4   2   -0.60    1.90
  10  -4   2    3.40    2.00
  10  -4   2    1.10    1.10
  10  -4   2    0.20    2.10
 -11   4  -2   -1.20    2.20
 -11   4  -2    7.40    3.40
 -11   4  -2    2.60    2.00
 -11   4  -2   -2.40    1.30
 -11   4  -2    1.40    2.50
  11  -4   2   -1.70    1.90
  11  -4   2    0.20    1.60
  11  -4   2    2.10    2.00
 -12   4  -2    4.50    2.40
 -12   4  -2    1.70    3.50
 -12   4  -2    5.70    2.10
 -12   4  -2   -0.40    3.20
  12  -4   2   -1.50    2.00
  12  -4   2    0.50    1.90
  12  -4   2    1.90    2.50
  10   3  -2    1.50    2.00
  10   3  -2   -3.70    2.20
  10   3  -2   -3.80    1.90
 -10  -3   2    2.40    2.60
 -10  -3   2    3.40    2.80
 -10  -3   2    1.50    2.30
   9   3  -2    3.60    2.10
   9   3  -2   -1.00    1.70
   9   3  -2    2.80    2.00
   9   3  -2    4.80    2.30
   9   3  -2    4.50    2.60
  -9  -3   2    4.50    2.40
  -9  -3   2    3.00    2.20
  -9  -3   2    1.00    2.10
   8   3  -2    4.40    2.00
   8   3  -2    3.00    1.70
   8   3  -2   -1.20    1.60
   8   3  -2    2.80    2.30
   8   3  -2    6.90    1.90
  -8  -3   2    2.10    2.00
  -8  -3   2    4.30    1.80
  -8  -3   2    5.90    2.30
   7   3  -2    2.90    1.60
   7   3  -2    1.20    1.40
   7   3  -2    0.90    1.70
   7   3  -2    1.50    1.70
   7   3  -2    0.10    1.90
  -7  -3   2    0.70    1.50
  -7  -3   2    3.70    1.90
  -7  -3   2    1.00    1.70
  -7  -3   2   -0.10    1.60
  -7  -3   2   -0.60    1.50
  -7  -3   2    2.20    1.90
   6   3  -2    4.00    1.70
   6   3  -2    3.00    1.80
   6   3  -2    3.80    1.40
   6   3  -2    8.30    1.90
   6   3  -2    5.20    1.60
  -6  -3   2    5.90    1.80
  -6  -3   2    2.90    1.80
  -6  -3   2    5.60    1.80
  -6  -3   2    3.80    1.80
  -6  -3   2    4.20    1.70
  -6  -3   2    3.80    1.70
   5   3  -2    3.40    1.40
   5   3  -2    4.30    1.50
   5   3  -2    4.30    2.30
   5   3  -2    5.40    1.50
   5   3  -2    5.20    1.50
  -5  -3   2    3.60    1.50
  -5  -3   2    3.40    1.40
  -5  -3   2    4.60    1.30
  -5  -3   2    4.00    1.70
  -5  -3   2    4.20    1.70
  -5  -3   2    3.10    1.30
   4   3  -2   41.10    3.50
   4   3  -2   45.60    4.40
   4   3  -2   41.50    3.40
   4   3  -2   42.00    3.60
   4   3  -2   41.50    4.10
  -4  -3   2   39.90    3.40
  -4  -3   2   33.40    3.80
  -4  -3   2   33.90    3.30
  -4  -3   2   43.10    3.50
  -4  -3   2   31.90    3.60
   3   3  -2  417.36   28.70
   3   3  -2  419.46   27.90
   3   3  -2  467.15   28.60
   3   3  -2  431.96   27.70
   3   3  -2  441.86   27.80
   3   3  -2  421.16   27.80
  -3  -3   2  441.66   28.30
  -3  -3   2  399.66   27.40
  -3  -3   2  432.96   28.30
  -3  -3   2  459.25   27.70
  -3  -3   2  417.86   27.70
  -3  -3   2  428.26   27.70
  -3  -3   2  442.56   28.40
   2   3  -2  271.27   16.70
   2   3  -2  270.37   16.30
   2   3  -2  220.58   16.00
   2   3  -2  257.47   16.30
   2   3  -2  236.18   15.90
   2   3  -2  243.08   15.60
   2   3  -2  259.27   16.00
   2   3  -2  234.48   16.00
  -2  -3   2  230.28   15.90
  -2  -3   2  244.48   15.90
  -2  -3   2  247.58   16.30
  -2  -3   2  241.48   16.40
  -2  -3   2  241.88   16.50
  -2  -3   2  270.17   16.00
  -2  -3   2  244.38   15.90
   1   3  -2  972.10   63.49
   1   3  -2 1038.50   63.39
   1   3  -2  925.91   63.79
   1   3  -2 1023.00   63.39
   1   3  -2  985.60   63.39
   1   3  -2  964.00   63.79
   1   3  -2 1082.89   63.69
   1   3  -2  996.80   63.39
  -1  -3   2  981.70   63.79
  -1  -3   2  975.10   63.29
  -1  -3   2 1069.39   63.59
  -1  -3   2  948.01   63.89
  -1  -3   2 1008.50   63.29
  -1  -3   2 1073.29   63.29
  -1  -3   2 1092.59   63.89
   0   3  -2   88.59    5.90
   0   3  -2   84.89    5.90
   0   3  -2   90.79    6.20
   0   3  -2   86.19    5.90
   0   3  -2   90.19    6.30
   0   3  -2   88.69    6.20
   0   3  -2   98.79    6.30
   0   3  -2   91.39    6.50
   0   3  -2   96.19    6.40
   0  -3   2   95.59    6.30
   0  -3   2   87.19    5.90
   0  -3   2   89.79    5.80
   0  -3   2   92.49    5.80
   0  -3   2   97.29    5.80
   0  -3   2  101.59    6.40
  -1   3  -2   87.09    5.50
  -1   3  -2   86.79    5.50
  -1   3  -2   84.79    5.90
  -1   3  -2   89.99    5.80
  -1   3  -2   89.29    5.60
  -1   3  -2   89.49    5.50
  -1   3  -2   75.39    5.80
  -1   3  -2   85.09    5.70
  -1   3  -2   90.89    5.90
  -1   3  -2   74.29    5.50
   1  -3   2   78.99    5.40
   1  -3   2   80.59    5.80
   1  -3   2   87.39    6.20
   1  -3   2   85.99    5.50
   1  -3   2   83.19    5.70
   1  -3   2   79.79    5.40
  -2   3  -2  385.26   24.20
  -2   3  -2  373.06   24.70
  -2   3  -2  370.16   24.70
  -2   3  -2  353.86   24.80
  -2   3  -2  388.46   24.50
  -2   3  -2  394.06   24.60
  -2   3  -2  382.66   24.60
  -2   3  -2  412.06   24.60
   2  -3   2  389.36   24.40
   2  -3   2  359.76   24.50
   2  -3   2  416.56   24.70
   2  -3   2  397.66   24.50
   2  -3   2  375.56   24.50
   2  -3   2  402.56   24.50
  -3   3  -2   78.59    6.10
  -3   3  -2   89.19    6.20
  -3   3  -2   88.39    6.20
  -3   3  -2   90.39    6.20
  -3   3  -2   87.59    5.80
  -3   3  -2   88.89    6.20
   3  -3   2   87.09    5.70
   3  -3   2   88.79    6.10
   3  -3   2   86.09    6.20
   3  -3   2   87.69    5.80
   3  -3   2   89.79    6.20
   3  -3   2   89.29    6.10
   3  -3   2   90.99    6.10
  -4   3  -2   65.29    5.10
  -4   3  -2   67.79    5.50
  -4   3  -2   70.59    5.30
  -4   3  -2   67.29    5.40
  -4   3  -2   72.19    5.60
  -4   3  -2   70.29    5.50
   4  -3   2   79.59    5.40
   4  -3   2   72.89    5.40
   4  -3   2   81.89    5.50
   4  -3   2   75.59    5.10
   4  -3   2   77.59    5.30
   4  -3   2   73.59    5.40
   4  -3   2   71.59    5.30
  -5   3  -2   25.20    2.80
  -5   3  -2   23.50    2.70
  -5   3  -2   22.40    2.60
  -5   3  -2   23.20    2.80
  -5   3  -2   26.00    2.40
  -5   3  -2   21.60    2.30
   5  -3   2   27.80    2.80
   5  -3   2   25.70    2.30
   5  -3   2   25.90    2.60
   5  -3   2   25.40    2.40
   5  -3   2   24.40    2.60
   5  -3   2   23.00    2.60
   5  -3   2   25.30    2.60
  -6   3  -2   27.70    3.00
  -6   3  -2   25.10    2.70
  -6   3  -2   24.60    3.40
  -6   3  -2   25.30    3.30
  -6   3  -2   24.70    3.20
   6  -3   2   24.50    2.30
   6  -3   2   28.20    2.70
   6  -3   2   26.40    3.10
   6  -3   2   20.40    2.70
   6  -3   2   23.90    2.70
   6  -3   2   23.40    2.70
   6  -3   2   24.30    3.00
  -7   3  -2    7.10    2.20
  -7   3  -2    5.70    2.10
  -7   3  -2   10.10    2.00
  -7   3  -2    6.40    2.10
  -7   3  -2    6.10    1.90
  -7   3  -2    6.90    2.00
   7  -3   2    7.40    1.80
   7  -3   2    9.10    1.90
   7  -3   2    8.50    2.00
   7  -3   2    7.30    2.00
   7  -3   2    6.50    1.30
   7  -3   2    5.90    1.70
   7  -3   2    7.60    1.90
  -8   3  -2  136.69   10.80
  -8   3  -2  143.19   10.80
  -8   3  -2  145.29   10.90
  -8   3  -2  148.79   10.70
  -8   3  -2  158.88   11.00
  -8   3  -2  124.39   10.40
   8  -3   2  148.09   10.40
   8  -3   2  151.58   10.60
   8  -3   2  124.89    9.30
   8  -3   2  126.59   10.10
   8  -3   2  127.39   10.30
   8  -3   2  147.69   10.30
   8  -3   2  154.28   10.60
   8  -3   2  134.29    9.40
  -9   3  -2  112.49    9.20
  -9   3  -2  116.89    8.90
  -9   3  -2   99.89    9.00
  -9   3  -2  120.79    9.50
  -9   3  -2  122.79    9.40
   9  -3   2   95.19    9.90
   9  -3   2  117.19    8.80
   9  -3   2   98.89    7.50
   9  -3   2  102.49    8.50
   9  -3   2  105.29    8.50
   9  -3   2  102.39    8.60
 -10   3  -2    1.60    2.00
 -10   3  -2    2.70    2.90
 -10   3  -2    3.00    2.30
  10  -3   2    1.60    2.00
  10  -3   2    2.80    2.40
  10  -3   2    3.60    2.40
  10  -3   2    1.20    1.70
 -11   3  -2   -2.20    2.20
 -11   3  -2    3.20    3.00
 -11   3  -2    2.00    1.90
  11  -3   2   -2.70    1.70
  11  -3   2    2.30    2.30
  11  -3   2    5.20    2.70
 -12   3  -2    3.00    2.30
 -12   3  -2    2.80    2.20
 -12   3  -2   -2.00    2.80
  12  -3   2    0.80    2.30
  12  -3   2   -1.80    2.10
  12  -3   2   -3.20    2.50
  11   2  -2   -0.40    2.20
  11   2  -2    1.50    2.20
  11   2  -2    0.00    3.60
 -11  -2   2   -3.30    2.40
 -11  -2   2    0.90    2.00
 -11  -2   2   -2.90    3.60
  10   2  -2    1.60    2.10
  10   2  -2   -1.70    2.00
  10   2  -2    1.20    2.50
  10   2  -2   -0.20    1.40
 -10  -2   2   -0.80    1.80
 -10  -2   2    1.80    2.40
 -10  -2   2   -1.30    2.50
   9   2  -2    4.90    2.10
   9   2  -2    0.00    1.90
   9   2  -2    0.90    1.90
   9   2  -2   -1.50    1.50
   9   2  -2    1.40    2.00
  -9  -2   2    0.60    2.40
  -9  -2   2    1.50    2.00
  -9  -2   2    0.70    1.80
   8   2  -2    2.80    1.90
   8   2  -2    1.80    1.60
   8   2  -2    5.90    3.30
   8   2  -2    4.20    1.90
   8   2  -2    0.50    1.70
  -8  -2   2    2.40    0.60
  -8  -2   2    5.10    2.10
  -8  -2   2    0.90    1.80
  -8  -2   2    3.70    1.80
  -8  -2   2    2.30    1.90
  -8  -2   2    3.60    3.00
   7   2  -2   21.60    3.20
   7   2  -2   20.10    3.60
   7   2  -2   21.70    3.20
   7   2  -2   27.00    3.30
   7   2  -2   22.80    3.30
  -7  -2   2   17.80    3.10
  -7  -2   2   19.60    3.50
  -7  -2   2   23.10    3.30
  -7  -2   2   23.10    3.50
  -7  -2   2   22.50    1.80
  -7  -2   2   25.20    3.50
   6   2  -2   -2.70    1.20
   6   2  -2    1.00    1.20
   6   2  -2   -0.50    1.20
   6   2  -2    0.20    1.50
   6   2  -2    0.10    1.10
  -6  -2   2   -0.30    1.80
  -6  -2   2    0.50    1.40
  -6  -2   2    0.60    1.40
  -6  -2   2    0.60    1.20
  -6  -2   2   -0.20    1.40
  -6  -2   2   -1.00    1.20
  -6  -2   2    0.70    0.50
   5   2  -2   -0.70    1.10
   5   2  -2   -1.00    1.10
   5   2  -2    1.60    1.20
   5   2  -2   -0.30    1.00
   5   2  -2    0.70    1.10
  -5  -2   2   -2.20    0.90
  -5  -2   2    1.20    1.10
  -5  -2   2   -0.30    0.40
  -5  -2   2    0.30    1.30
  -5  -2   2   -1.70    1.10
  -5  -2   2    0.50    1.20
  -5  -2   2   -0.80    1.20
   4   2  -2    9.40    1.70
   4   2  -2   10.60    1.60
   4   2  -2   11.50    1.80
   4   2  -2    8.60    1.90
   4   2  -2   10.00    1.50
   4   2  -2    7.90    1.60
  -4  -2   2    7.50    2.00
  -4  -2   2    9.40    1.70
  -4  -2   2    9.20    1.70
  -4  -2   2   11.80    1.90
  -4  -2   2    9.30    1.60
  -4  -2   2    7.60    0.70
  -4  -2   2    9.30    1.70
  -4  -2   2   10.10    0.90
   3   2  -2   11.50    1.50
   3   2  -2    8.10    1.40
   3   2  -2    8.90    1.40
   3   2  -2    9.50    1.40
   3   2  -2   10.80    2.20
   3   2  -2   10.60    1.40
   3   2  -2    8.00    1.40
  -3  -2   2    9.30    0.90
  -3  -2   2    7.70    1.70
  -3  -2   2   10.40    1.50
  -3  -2   2   11.10    1.50
  -3  -2   2    9.00    1.50
  -3  -2   2   10.60    1.50
  -3  -2   2    9.90    1.60
  -3  -2   2    8.00    0.90
   2   2  -2    2.20    0.80
   2   2  -2    2.10    0.80
   2   2  -2    2.20    0.80
   2   2  -2    1.50    0.80
   2   2  -2    2.00    0.80
   2   2  -2    3.50    1.00
   2   2  -2    3.10    1.30
   2   2  -2    1.60    0.50
  -2  -2   2    2.50    0.80
  -2  -2   2    2.40    0.80
  -2  -2   2    2.20    0.80
  -2  -2   2    2.20    0.60
  -2  -2   2    2.00    1.00
  -2  -2   2    2.00    1.00
   1   2  -2  422.56   23.50
   1   2  -2  360.56   23.30
   1   2  -2  393.56   23.30
   1   2  -2  360.96   23.50
  -1  -2   2  355.36   23.30
  -1  -2   2  376.66   23.30
  -1  -2   2  357.06   23.60
  -1  -2   2  335.27   23.20
  -1  -2   2  347.27   23.20
  -1  -2   2  366.86   23.20
   0   2  -2  886.01   51.09
   0   2  -2  774.42   51.09
   0   2  -2  885.41   51.29
   0   2  -2  779.02   51.09
   0   2  -2  814.72   51.29
   0   2  -2  859.61   51.29
   0   2  -2  829.62   51.09
   0   2  -2  781.12   51.49
   0   2  -2  838.12   51.19
   0  -2   2  751.52   50.99
   0  -2   2  826.62   51.09
   0  -2   2  885.91   51.19
   0  -2   2  764.52   50.99
   0  -2   2  737.83   51.19
   0  -2   2  859.21   51.39
   0  -2   2  750.72   51.39
  -1   2  -2    9.30    1.10
  -1   2  -2   10.10    1.10
  -1   2  -2    7.70    0.90
  -1   2  -2   10.90    1.00
  -1   2  -2    8.10    0.70
  -1   2  -2    8.90    1.10
  -1   2  -2    8.80    0.90
  -1   2  -2   10.20    1.10
  -1   2  -2   11.70    1.30
   1  -2   2    8.70    0.80
   1  -2   2    9.20    1.20
   1  -2   2   11.30    1.20
   1  -2   2   10.60    1.00
   1  -2   2    7.70    0.90
   1  -2   2   10.40    1.40
   1  -2   2   10.50    1.00
   1  -2   2   11.80    1.30
  -2   2  -2  221.48   14.10
  -2   2  -2  214.98   14.10
  -2   2  -2  192.58   14.10
  -2   2  -2  218.88   14.30
  -2   2  -2  222.78   14.10
   2  -2   2  228.38   14.20
   2  -2   2  199.98   14.00
   2  -2   2  234.78   14.10
   2  -2   2  230.68   14.10
   2  -2   2  204.08   14.20
   2  -2   2  223.68   13.80
  -3   2  -2  154.78   11.40
  -3   2  -2  176.88   11.70
  -3   2  -2  163.48   11.70
  -3   2  -2  160.98   11.60
  -3   2  -2  172.58   11.70
  -3   2  -2  182.68   11.90
   3  -2   2  172.38   11.70
   3  -2   2  190.68   11.50
   3  -2   2  156.28   11.60
   3  -2   2  193.58   11.70
   3  -2   2  189.48   11.70
   3  -2   2  193.18   11.70
  -4   2  -2  174.38   12.80
  -4   2  -2  181.78   12.70
  -4   2  -2  183.88   12.70
  -4   2  -2  174.88   12.70
  -4   2  -2  174.98   12.50
   4  -2   2  181.98   12.70
   4  -2   2  191.88   12.40
   4  -2   2  203.98   12.30
   4  -2   2  198.88   12.70
   4  -2   2  189.38   12.60
   4  -2   2  203.78   12.70
   4  -2   2  195.78   12.70
  -5   2  -2   22.90    2.80
  -5   2  -2   29.50    2.90
  -5   2  -2   25.50    2.80
  -5   2  -2   23.30    2.60
  -5   2  -2   24.30    2.80
   5  -2   2   28.60    2.70
   5  -2   2   27.40    2.60
   5  -2   2   27.90    2.70
   5  -2   2   21.70    2.60
   5  -2   2   26.80    2.80
   5  -2   2   27.90    3.00
   5  -2   2   25.20    2.30
  -6   2  -2   21.60    3.10
  -6   2  -2   24.40    2.90
  -6   2  -2   21.10    3.10
  -6   2  -2   24.50    3.20
  -6   2  -2   28.60    3.50
   6  -2   2   26.10    2.10
   6  -2   2   22.30    4.10
   6  -2   2   22.50    3.00
   6  -2   2   23.60    2.10
   6  -2   2   23.50    2.70
   6  -2   2   29.80    2.90
  -7   2  -2    0.40    1.60
  -7   2  -2    1.60    1.40
  -7   2  -2    0.40    1.60
  -7   2  -2    4.20    1.90
  -7   2  -2    2.20    1.80
   7  -2   2    1.70    0.80
   7  -2   2    3.30    1.70
   7  -2   2    5.00    1.80
   7  -2   2   -3.40    1.80
   7  -2   2   -0.20    1.20
   7  -2   2   -0.40    1.10
   7  -2   2    2.70    1.50
   7  -2   2    0.80    0.70
  -8   2  -2   50.79    5.10
  -8   2  -2   40.30    4.20
  -8   2  -2   40.40    4.60
  -8   2  -2   39.40    4.60
  -8   2  -2   42.40    4.80
   8  -2   2   42.70    4.30
   8  -2   2   40.20    4.20
   8  -2   2   46.80    4.20
   8  -2   2   42.10    4.40
   8  -2   2   37.00    4.40
   8  -2   2   41.00    4.20
  -9   2  -2    1.90    2.20
  -9   2  -2    3.00    2.50
  -9   2  -2    3.00    1.80
  -9   2  -2    3.00    2.30
  -9   2  -2    0.00    2.10
   9  -2   2    2.90    2.20
   9  -2   2    2.50    1.80
   9  -2   2    2.10    1.20
   9  -2   2    0.40    1.60
   9  -2   2    1.40    1.90
   9  -2   2    3.00    2.00
 -10   2  -2    2.50    2.90
 -10   2  -2   12.10    3.30
 -10   2  -2   -0.70    2.10
 -10   2  -2    4.60    3.00
 -10   2  -2    0.50    1.80
  10  -2   2    2.30    1.80
  10  -2   2    5.30    2.40
  10  -2   2    4.60    2.30
  10  -2   2    4.10    2.30
 -11   2  -2    0.30    1.80
 -11   2  -2    0.60    2.60
 -11   2  -2    1.00    3.90
 -11   2  -2   -0.60    1.90
  11  -2   2    3.90    2.20
  11  -2   2   -0.20    2.20
  11  -2   2    1.80    2.20
  11   1  -2    1.00    2.50
  11   1  -2   -0.70    2.20
  11   1  -2   -3.40    2.60
  11   1  -2   -3.20    2.30
 -11  -1   2   -0.90    0.70
 -11  -1   2   -0.80    2.50
 -11  -1   2   -2.40    1.80
 -11  -1   2    0.60    2.90
  10   1  -2   -2.40    1.80
  10   1  -2    1.40    2.10
  10   1  -2   -0.30    1.60
  10   1  -2    1.10    2.30
 -10  -1   2    1.30    2.40
 -10  -1   2    3.00    2.30
 -10  -1   2   -0.10    1.00
 -10  -1   2   -0.30    1.70
   9   1  -2    0.10    1.70
   9   1  -2   -0.10    1.80
   9   1  -2   -3.50    1.50
   9   1  -2    0.90    1.50
  -9  -1   2    0.00    0.90
  -9  -1   2    1.00    1.70
  -9  -1   2   -0.60    1.80
  -9  -1   2   -0.40    2.20
   8   1  -2   25.40    3.70
   8   1  -2   26.60    3.60
   8   1  -2   29.40    3.80
   8   1  -2   33.40    3.60
   8   1  -2   27.30    4.10
  -8  -1   2   24.70    4.50
  -8  -1   2   29.80    4.10
  -8  -1   2   28.70    4.10
  -8  -1   2   31.90    3.80
  -8  -1   2   24.20    4.10
  -8  -1   2   30.00    2.70
   7   1  -2    8.40    2.10
   7   1  -2    6.10    2.10
   7   1  -2   10.60    2.30
   7   1  -2    5.70    1.90
   7   1  -2   11.30    2.30
  -7  -1   2    8.10    2.50
  -7  -1   2    7.20    1.40
  -7  -1   2   11.30    2.40
  -7  -1   2    9.10    2.00
  -7  -1   2    6.70    2.30
  -7  -1   2    8.20    2.50
   6   1  -2   -0.40    1.20
   6   1  -2    0.80    1.40
   6   1  -2   -1.60    1.40
   6   1  -2   -1.10    1.10
  -6  -1   2   -0.40    0.70
  -6  -1   2    3.60    1.70
  -6  -1   2    0.30    1.30
  -6  -1   2   -1.40    1.50
  -6  -1   2    0.80    1.60
  -6  -1   2    1.40    1.20
  -6  -1   2   -2.00    1.20
   5   1  -2   41.20    3.60
   5   1  -2   44.40    3.70
   5   1  -2   40.80    3.90
   5   1  -2   37.60    3.70
   5   1  -2   42.30    4.10
  -5  -1   2   41.20    3.70
  -5  -1   2   30.50    3.80
  -5  -1   2   42.00    3.10
  -5  -1   2   45.20    3.60
  -5  -1   2   37.90    3.60
  -5  -1   2   37.70    3.80
   4   1  -2  112.29    9.10
   4   1  -2  112.59    7.60
   4   1  -2  101.69    7.50
   4   1  -2  117.39    7.70
  -4  -1   2   90.69    7.50
  -4  -1   2  109.79    7.70
  -4  -1   2  101.29    7.90
  -4  -1   2  109.99    7.70
  -4  -1   2  104.99    7.50
  -4  -1   2  106.19    7.10
   3   1  -2  255.77   16.10
   3   1  -2  250.17   15.90
   3   1  -2  249.38   16.70
   3   1  -2  250.97   16.20
   3   1  -2  252.37   16.30
   3   1  -2  251.77   16.30
   3   1  -2  271.97   16.30
  -3  -1   2  241.78   16.20
  -3  -1   2  242.08   15.90
  -3  -1   2  235.68   16.60
  -3  -1   2  258.97   16.30
  -3  -1   2  251.87   16.30
  -3  -1   2  245.08   16.30
  -3  -1   2  223.48   16.20
   2   1  -2 6818.82  456.95
   1   1  -2  715.23   48.50
   1   1  -2  715.23   48.50
   1   1  -2  787.92   48.50
   1   1  -2  735.33   48.80
   1   1  -2  835.52   48.50
   1   1  -2  756.62   48.70
   1   1  -2  808.52   48.40
   1   1  -2  791.02   48.40
  -1  -1   2  798.52   48.40
  -1  -1   2  836.82   48.50
  -1  -1   2  697.83   48.50
  -1  -1   2  760.82   48.40
   0   1  -2  174.78   11.80
   0   1  -2  189.38   11.90
   0   1  -2  186.58   11.70
   0   1  -2  193.88   11.80
   0  -1   2  186.88   11.70
   0  -1   2  168.68   11.70
  -1   1  -2  155.48    9.40
  -1   1  -2  131.99    9.50
  -1   1  -2  137.49    9.50
  -1   1  -2  145.49    9.50
   1  -1   2  148.49    9.50
   1  -1   2  151.78    9.50
   1  -1   2  139.89    9.50
   1  -1   2  157.58    9.50
   1  -1   2  144.29    9.70
  -2   1  -2  302.17   19.50
  -2   1  -2  278.57   19.40
  -2   1  -2  304.57   19.50
  -2   1  -2  315.97   19.70
  -2   1  -2  266.77   19.40
   2  -1   2  299.37   19.60
   2  -1   2  323.27   19.40
   2  -1   2  288.97   19.40
   2  -1   2  327.87   19.30
   2  -1   2  288.87   19.40
   2  -1   2  332.97   19.50
   2  -1   2  303.07   19.00
   2  -1   2  302.67   19.30
  -3   1  -2  261.37   17.10
  -3   1  -2  251.97   17.10
  -3   1  -2  266.87   17.10
  -3   1  -2  249.88   17.10
   3  -1   2  253.97   17.00
   3  -1   2  263.67   17.00
   3  -1   2  256.27   16.70
   3  -1   2  276.87   17.10
   3  -1   2  277.67   16.50
   3  -1   2  261.07   17.10
   3  -1   2  245.68   17.00
  -4   1  -2  547.65   36.90
  -4   1  -2  581.74   37.00
  -4   1  -2  535.85   36.90
  -4   1  -2  557.04   37.00
  -4   1  -2  554.74   36.90
   4  -1   2  587.94   36.90
   4  -1   2  592.34   36.90
   4  -1   2  597.54   36.90
   4  -1   2  545.65   36.40
   4  -1   2  614.14   36.90
   4  -1   2  614.54   36.30
  -5   1  -2    8.50    1.90
  -5   1  -2    5.90    1.70
  -5   1  -2   10.20    1.90
  -5   1  -2    9.40    1.90
  -5   1  -2    9.80    1.80
   5  -1   2    9.10    1.80
   5  -1   2   10.60    1.80
   5  -1   2   10.10    1.80
   5  -1   2    7.70    1.10
   5  -1   2    7.30    1.00
   5  -1   2    9.60    1.90
   5  -1   2    9.80    1.70
   5  -1   2   11.10    1.80
  -6   1  -2   -2.20    1.90
  -6   1  -2    0.20    1.90
  -6   1  -2    3.50    1.50
  -6   1  -2   -0.70    1.30
   6  -1   2   -0.30    1.10
   6  -1   2   -0.80    1.00
   6  -1   2    0.00    1.00
   6  -1   2    0.00    0.60
   6  -1   2   -0.90    0.50
   6  -1   2   -0.20    1.20
   6  -1   2   -1.70    0.90
   6  -1   2    0.00    1.20
  -7   1  -2    0.90    1.60
  -7   1  -2    0.80    1.40
  -7   1  -2    1.80    2.00
  -7   1  -2    5.70    2.10
   7  -1   2   -0.70    1.20
   7  -1   2   -0.20    1.40
   7  -1   2   -1.70    1.10
   7  -1   2   -0.60    1.40
   7  -1   2   -2.70    1.30
   7  -1   2   -0.50    1.10
   7  -1   2    1.10    0.80
  -8   1  -2   -2.40    1.60
  -8   1  -2    0.80    1.30
  -8   1  -2   -2.10    1.60
  -8   1  -2   -0.20    1.80
  -8   1  -2    2.60    2.10
   8  -1   2    0.90    1.50
   8  -1   2   -1.30    1.30
   8  -1   2    2.50    1.60
   8  -1   2   -0.10    1.40
   8  -1   2    0.60    1.70
   8  -1   2    0.20    0.80
   8  -1   2   -0.30    1.50
  -9   1  -2   16.20    3.40
  -9   1  -2   12.70    2.70
  -9   1  -2   11.90    2.30
  -9   1  -2    6.60    2.60
  -9   1  -2   10.40    3.10
   9  -1   2    8.90    2.50
   9  -1   2   11.50    2.70
   9  -1   2   10.80    2.80
   9  -1   2    7.80    2.80
   9  -1   2   12.60    3.00
   9  -1   2    6.20    2.30
 -10   1  -2    2.20    2.50
 -10   1  -2    3.10    2.10
 -10   1  -2    0.70    2.30
  10  -1   2    5.20    2.20
  10  -1   2   -2.20    2.10
  10  -1   2    1.40    2.10
  10  -1   2    0.50    2.30
 -11   1  -2   -1.70    2.50
 -11   1  -2    5.90    3.20
 -11   1  -2   -0.90    2.00
 -11   1  -2    1.50    1.90
  11  -1   2    2.10    2.40
  11  -1   2   -0.30    2.30
  11  -1   2    3.00    1.90
  11   0  -2    0.80    2.40
  11   0  -2    4.50    3.00
  11   0  -2   -1.00    2.30
 -11   0   2    0.60    2.40
 -11   0   2    2.50    2.70
 -11   0   2    1.90    1.60
 -11   0   2    2.00    2.00
  10   0  -2    3.70    2.50
  10   0  -2    4.40    2.50
  10   0  -2    5.50    2.20
  10   0  -2    0.30    2.00
 -10   0   2    4.20    1.60
 -10   0   2    1.70    1.80
 -10   0   2   -1.50    2.50
   9   0  -2    3.50    1.90
   9   0  -2    3.40    2.00
   9   0  -2    2.20    1.80
   9   0  -2    2.00    1.80
   9   0  -2    1.10    2.80
  -9   0   2    2.50    2.20
  -9   0   2    5.30    2.50
  -9   0   2    0.90    1.30
  -9   0   2    1.70    2.10
  -9   0   2    2.60    2.20
  -9   0   2    3.20    1.70
   8   0  -2   15.30    2.90
   8   0  -2   22.00    3.20
   8   0  -2   13.60    2.80
   8   0  -2   19.90    3.40
   8   0  -2   18.00    2.90
  -8   0   2   31.50    3.90
  -8   0   2   21.70    3.50
  -8   0   2   20.90    3.80
  -8   0   2   17.10    2.60
  -8   0   2   23.60    3.60
  -8   0   2   20.70    3.50
   7   0  -2   29.10    3.40
   7   0  -2   27.00    3.80
   7   0  -2   31.70    3.40
   7   0  -2   34.80    3.40
   7   0  -2   27.00    3.50
  -7   0   2   26.00    3.80
  -7   0   2   32.30    4.00
  -7   0   2   28.30    3.80
  -7   0   2   29.20    3.00
  -7   0   2   35.50    3.00
  -7   0   2   23.70    3.60
  -7   0   2   31.80    3.50
   6   0  -2   82.49    6.90
   6   0  -2   89.29    6.80
   6   0  -2   88.59    7.70
   6   0  -2   85.19    6.70
   6   0  -2   91.09    6.60
  -6   0   2   84.89    6.80
  -6   0   2   84.79    6.70
  -6   0   2  101.49    7.00
  -6   0   2   72.69    6.60
  -6   0   2   80.19    5.50
  -6   0   2   77.59    6.90
  -6   0   2   90.89    6.40
  -6   0   2   88.29    6.20
   5   0  -2  297.87   22.00
   5   0  -2  365.96   22.10
   5   0  -2  335.17   22.00
   5   0  -2  360.56   22.40
   5   0  -2  350.16   22.00
  -5   0   2  330.87   22.00
  -5   0   2  350.36   21.70
  -5   0   2  319.47   21.10
  -5   0   2  351.56   22.20
  -5   0   2  343.57   22.40
  -5   0   2  316.57   21.60
  -5   0   2  318.67   22.00
  -5   0   2  310.27   22.00
   4   0  -2  116.69    7.70
   4   0  -2   94.49    7.00
   4   0  -2  103.49    7.10
   4   0  -2  100.59    7.10
   4   0  -2   89.99    6.70
  -4   0   2   92.69    7.10
  -4   0   2  102.09    6.80
  -4   0   2   94.89    7.10
  -4   0   2  103.89    7.10
  -4   0   2   99.09    7.40
  -4   0   2   92.89    7.10
   3   0  -2   55.79    4.30
   3   0  -2   55.59    3.70
   3   0  -2   53.39    4.00
   3   0  -2   46.10    3.50
   3   0  -2   51.49    3.90
   3   0  -2   50.19    3.90
   3   0  -2   48.10    3.90
  -3   0   2   56.79    4.40
  -3   0   2   51.19    3.90
  -3   0   2   52.59    4.00
  -3   0   2   51.89    3.90
  -3   0   2   43.10    3.60
  -3   0   2   53.69    4.00
  -3   0   2   46.50    3.70
   2   0  -2 8869.11  630.44
   2   0  -2 9999.00  629.64
  -2   0   2 9745.53  599.74
  -2   0   2 9450.46  600.04
  -1   0   2 1223.18   76.69
   0   0  -2   47.50    3.40
   0   0  -2   50.99    3.40
   0   0   2   47.10    3.40
   0   0   2   48.40    3.30
  -1   0  -2  226.18   13.30
  -1   0  -2  204.18   13.20
  -1   0  -2  213.28   13.30
  -1   0  -2  183.78   13.20
  -1   0  -2  179.18   13.00
  -1   0  -2  186.88   13.40
   1   0   2  230.08   13.30
   1   0   2  207.18   13.20
   1   0   2  186.78   13.40
   1   0   2  229.58   13.30
   1   0   2  210.38   13.20
  -2   0  -2  181.88   11.70
  -2   0  -2  172.68   11.40
  -2   0  -2  179.98   11.70
  -2   0  -2  161.28   11.70
  -2   0  -2  154.58   11.60
   2   0   2  179.78   11.70
   2   0   2  182.58   12.00
   2   0   2  182.88   11.30
   2   0   2  192.38   11.70
   2   0   2  190.18   11.70
   2   0   2  170.68   11.60
  -3   0  -2  787.22   49.99
  -3   0  -2  767.82   49.90
  -3   0  -2  776.32   49.90
  -3   0  -2  775.92   49.90
   3   0   2  773.32   49.90
   3   0   2  750.12   50.19
   3   0   2  778.32   49.90
   3   0   2  830.82   49.90
   3   0   2  867.41   49.50
   3   0   2  742.13   49.80
  -4   0  -2  329.97   22.30
  -4   0  -2  341.67   22.40
  -4   0  -2  328.17   22.20
  -4   0  -2  384.96   22.50
   4   0   2  320.77   22.20
   4   0   2  319.17   22.90
   4   0   2  364.36   22.40
   4   0   2  338.27   22.20
   4   0   2  360.96   21.80
   4   0   2  328.97   21.50
   4   0   2  293.47   22.30
   4   0   2  368.26   22.30
  -5   0  -2    9.30    2.00
  -5   0  -2   10.40    2.00
  -5   0  -2    9.90    2.10
  -5   0  -2   10.30    2.10
   5   0   2    9.20    2.00
   5   0   2   12.60    2.20
   5   0   2   12.60    2.00
   5   0   2   10.60    1.40
   5   0   2   10.70    1.00
   5   0   2    8.20    1.80
   5   0   2    9.30    1.90
   5   0   2   11.20    1.90
  -6   0  -2    2.10    1.80
  -6   0  -2    2.70    1.50
  -6   0  -2    3.50    1.80
  -6   0  -2    2.10    1.90
   6   0   2    4.00    1.60
   6   0   2    2.80    0.90
   6   0   2    2.40    1.40
   6   0   2    2.40    1.50
   6   0   2    3.30    1.80
   6   0   2    4.10    1.40
   6   0   2    2.30    0.40
   6   0   2   -0.70    1.60
  -7   0  -2   67.69    6.20
  -7   0  -2   75.09    6.20
  -7   0  -2   66.39    6.20
  -7   0  -2   73.79    6.10
  -7   0  -2   82.79    6.50
   7   0   2   61.79    5.80
   7   0   2   63.19    6.10
   7   0   2   72.99    6.30
   7   0   2   86.49    8.00
   7   0   2   59.89    5.10
   7   0   2   82.89    6.00
   7   0   2   58.09    5.80
  -8   0  -2   22.30    2.80
  -8   0  -2   20.10    4.40
  -8   0  -2   22.70    3.50
  -8   0  -2   22.20    3.60
  -8   0  -2   19.50    3.50
  -8   0  -2   21.30    3.60
   8   0   2   17.70    3.20
   8   0   2   19.90    3.20
   8   0   2   23.20    3.50
   8   0   2   17.80    3.10
   8   0   2   19.80    3.10
  -9   0  -2    1.20    2.30
  -9   0  -2    3.70    2.20
  -9   0  -2    2.40    1.50
  -9   0  -2    1.50    2.10
   9   0   2    3.50    2.80
   9   0   2    6.70    2.50
   9   0   2    3.90    2.20
   9   0   2    6.10    2.10
   9   0   2    3.70    2.10
 -10   0  -2   17.10    3.80
 -10   0  -2   17.90    3.70
 -10   0  -2   12.50    3.20
 -10   0  -2   13.20    2.40
  10   0   2   10.40    3.10
  10   0   2   16.30    3.10
  10   0   2   17.10    3.80
  10   0   2   13.10    3.10
 -11   0  -2   -0.20    3.30
 -11   0  -2    5.40    2.40
 -11   0  -2    2.40    1.70
 -11   0  -2    1.10    2.80
  11   0   2    1.30    2.20
  11   0   2   -0.70    2.40
  11   0   2    4.40    2.30
  12  -1  -2   -2.30    2.60
  12  -1  -2    0.80    2.40
  12  -1  -2    1.60    2.20
 -12   1   2    5.90    6.40
 -12   1   2   -0.90    1.90
 -12   1   2    3.00    1.90
 -12   1   2    6.20    3.00
  11  -1  -2    2.50    2.00
  11  -1  -2    0.20    2.00
  11  -1  -2    2.60    2.60
  11  -1  -2    0.00    2.40
 -11   1   2    3.10    1.80
 -11   1   2    2.40    2.40
 -11   1   2    0.30    2.40
 -11   1   2    3.70    1.90
  10  -1  -2    1.10    1.90
  10  -1  -2    4.90    2.30
  10  -1  -2    2.00    2.20
  10  -1  -2    0.80    1.80
 -10   1   2   -0.30    1.50
 -10   1   2    1.90    2.30
 -10   1   2    0.20    1.50
 -10   1   2   -0.40    2.10
   9  -1  -2    1.10    1.70
   9  -1  -2    2.40    1.90
   9  -1  -2    1.30    1.70
   9  -1  -2    0.60    1.70
   9  -1  -2    2.30    1.80
  -9   1   2    2.30    2.10
  -9   1   2    2.80    2.10
  -9   1   2    1.90    1.60
  -9   1   2    0.20    1.80
  -9   1   2    1.00    2.00
  -9   1   2    2.50    2.20
  -9   1   2    2.30    1.30
   8  -1  -2    6.10    2.20
   8  -1  -2   10.70    2.40
   8  -1  -2   10.10    2.40
   8  -1  -2   12.10    2.40
   8  -1  -2    7.50    2.10
  -8   1   2    9.70    2.00
  -8   1   2    8.70    2.50
  -8   1   2    9.30    1.80
  -8   1   2   14.30    2.90
  -8   1   2    8.60    2.60
  -8   1   2    6.20    2.50
  -8   1   2    5.60    2.30
   7  -1  -2   35.60    3.60
   7  -1  -2   33.00    3.40
   7  -1  -2   28.40    3.20
   7  -1  -2   27.10    3.20
   7  -1  -2   24.90    3.70
  -7   1   2   29.70    4.00
  -7   1   2   31.80    3.10
  -7   1   2   35.00    3.00
  -7   1   2   25.40    3.70
  -7   1   2   28.00    3.70
  -7   1   2   27.80    3.70
  -7   1   2   31.00    3.50
  -7   1   2   29.60    2.30
   6  -1  -2  175.38   12.60
   6  -1  -2  189.88   12.70
   6  -1  -2  196.78   12.80
   6  -1  -2  170.98   12.80
   6  -1  -2  187.88   14.00
  -6   1   2  182.18   11.90
  -6   1   2  169.48   12.80
  -6   1   2  192.58   12.90
  -6   1   2  202.08   12.60
  -6   1   2  179.88   12.10
  -6   1   2  199.08   12.90
  -6   1   2  163.58   12.90
  -6   1   2  167.78   12.80
   5  -1  -2  295.67   19.10
   5  -1  -2  269.97   18.70
   5  -1  -2  288.87   18.90
   5  -1  -2  257.27   19.70
   5  -1  -2  297.17   18.80
  -5   1   2  288.97   18.20
  -5   1   2  254.87   18.20
  -5   1   2  265.47   18.80
  -5   1   2  284.27   19.10
  -5   1   2  297.77   18.70
  -5   1   2  288.37   18.90
  -5   1   2  281.77   18.90
  -5   1   2  320.27   19.10
   4  -1  -2   66.09    5.10
   4  -1  -2   64.69    4.90
   4  -1  -2   68.19    5.00
   4  -1  -2   57.99    4.80
   4  -1  -2   75.39    5.10
   4  -1  -2   63.99    4.80
  -4   1   2   58.99    5.10
  -4   1   2   63.69    4.80
  -4   1   2   70.39    4.50
  -4   1   2   62.99    5.00
  -4   1   2   55.89    4.90
  -4   1   2   65.79    5.00
  -4   1   2   65.69    5.00
  -4   1   2   66.29    4.40
   3  -1  -2  139.09    8.40
   3  -1  -2  120.19    8.30
   3  -1  -2  109.19    8.20
   3  -1  -2  131.09    8.40
   3  -1  -2  127.89    8.60
  -3   1   2  116.69    8.50
  -3   1   2  125.29    8.40
  -3   1   2  119.29    8.30
  -3   1   2  121.09    8.30
  -3   1   2  129.49    8.30
  -3   1   2  118.29    7.80
  -3   1   2  112.89    8.30
   2  -1  -2 3892.61  273.17
   2  -1  -2 3943.01  247.58
  -2   1   2 3764.82  272.67
   1  -1  -2 1469.65  100.49
   1  -1  -2 1817.12  123.09
  -1   1   2 1786.32  123.69
  -1   1   2 1483.35  100.19
   0  -1  -2  233.38   14.80
   0  -1  -2  244.68   14.80
   0  -1  -2  223.58   14.80
   0  -1  -2  210.18   14.80
   0  -1  -2  230.68   14.80
   0  -1  -2  238.08   14.90
   0   1   2  211.58   14.80
   0   1   2  225.98   15.00
   0   1   2  206.78   14.80
   0   1   2  255.17   15.00
   0   1   2  246.18   14.80
   0   1   2  248.18   14.90
  -1  -1  -2   16.60    1.70
  -1  -1  -2   20.50    1.80
  -1  -1  -2   19.40    1.80
  -1  -1  -2   22.30    1.80
  -1  -1  -2   21.20    1.80
  -1  -1  -2   19.30    1.80
   1   1   2   20.30    1.80
   1   1   2   19.60    1.80
   1   1   2   20.40    1.90
   1   1   2   20.50    2.00
   1   1   2   19.20    1.60
   1   1   2   19.00    1.80
   1   1   2   22.70    1.70
  -2  -1  -2    3.30    0.90
  -2  -1  -2    2.50    0.90
  -2  -1  -2    3.60    0.80
  -2  -1  -2    2.30    0.90
  -2  -1  -2    2.90    1.00
  -2  -1  -2    2.10    0.70
   2   1   2    3.20    0.70
   2   1   2    3.00    1.00
   2   1   2    2.10    1.00
   2   1   2    2.90    0.90
   2   1   2    3.70    0.90
  -3  -1  -2   38.50    3.80
  -3  -1  -2   44.30    3.90
  -3  -1  -2   42.90    3.90
  -3  -1  -2   50.09    3.90
   3   1   2   51.89    4.00
   3   1   2   49.40    3.90
   3   1   2   47.40    3.90
   3   1   2   55.49    3.90
   3   1   2   54.49    3.60
   3   1   2   52.69    4.30
  -4  -1  -2  490.95   29.30
  -4  -1  -2  407.46   29.10
  -4  -1  -2  433.26   29.20
   4   1   2  421.96   29.10
   4   1   2  450.75   29.20
   4   1   2  470.95   28.70
   4   1   2  474.55   29.10
   4   1   2  443.96   29.10
  -5  -1  -2   20.50    2.70
  -5  -1  -2   16.20    2.60
  -5  -1  -2   21.80    2.90
  -5  -1  -2   20.80    2.80
   5   1   2   22.10    2.90
   5   1   2   19.30    2.60
   5   1   2   20.50    2.80
   5   1   2   18.00    1.40
   5   1   2   20.10    2.60
   5   1   2   19.40    2.00
   5   1   2   18.60    2.50
  -6  -1  -2    1.00    1.60
  -6  -1  -2    0.10    1.40
  -6  -1  -2    2.30    1.70
  -6  -1  -2    3.40    1.70
   6   1   2    0.30    1.30
   6   1   2    0.20    1.20
   6   1   2   -1.70    1.40
   6   1   2    0.00    1.40
   6   1   2    0.80    0.90
   6   1   2   -0.20    1.40
  -7  -1  -2    7.80    2.40
  -7  -1  -2    5.50    2.30
  -7  -1  -2    9.00    1.60
  -7  -1  -2    8.10    2.30
  -7  -1  -2    9.70    2.50
   7   1   2    7.40    2.20
   7   1   2    7.40    2.00
   7   1   2    7.20    1.90
   7   1   2    7.20    2.30
   7   1   2    6.50    1.90
  -8  -1  -2    0.20    1.00
  -8  -1  -2    1.70    2.20
  -8  -1  -2   -2.10    1.80
  -8  -1  -2    0.50    2.20
  -8  -1  -2   -1.80    1.70
   8   1   2   -0.50    1.60
   8   1   2    0.50    1.60
   8   1   2    0.60    1.60
   8   1   2    2.80    1.40
   8   1   2    3.10    1.70
  -9  -1  -2   18.00    3.40
  -9  -1  -2   20.70    3.90
  -9  -1  -2   11.70    3.50
  -9  -1  -2   12.00    2.00
   9   1   2   19.00    3.40
   9   1   2   13.80    3.00
   9   1   2    8.70    2.90
   9   1   2   15.90    2.90
 -10  -1  -2    9.10    1.80
 -10  -1  -2   19.10    4.10
 -10  -1  -2   10.40    2.50
 -10  -1  -2   12.20    3.80
 -10  -1  -2   11.70    3.50
  10   1   2    6.60    4.30
  10   1   2   12.30    3.20
  10   1   2    4.70    2.80
  10   1   2   14.60    3.10
  12  -2  -2    5.50    3.10
  12  -2  -2    5.80    2.40
  12  -2  -2    2.60    2.30
 -12   2   2    2.80    2.10
 -12   2   2    4.50    3.10
 -12   2   2    7.20    1.90
 -12   2   2    7.10    3.50
  11  -2  -2    2.60    2.30
  11  -2  -2    1.40    2.70
  11  -2  -2    5.40    2.20
 -11   2   2    4.70    2.10
 -11   2   2    2.20    1.40
 -11   2   2    1.80    2.20
 -11   2   2    7.20    3.30
  10  -2  -2    0.00    2.40
  10  -2  -2    0.20    1.60
  10  -2  -2   -0.70    1.50
 -10   2   2    0.50    1.80
 -10   2   2    3.50    2.60
 -10   2   2   -1.00    2.20
 -10   2   2    1.50    2.50
 -10   2   2   -1.30    1.10
   9  -2  -2    9.60    2.60
   9  -2  -2   12.00    2.50
   9  -2  -2   17.10    3.00
   9  -2  -2   11.50    2.70
   9  -2  -2   13.40    2.70
  -9   2   2   11.50    2.90
  -9   2   2    8.20    2.80
  -9   2   2   11.30    3.00
  -9   2   2   14.00    3.10
  -9   2   2    9.50    1.80
  -9   2   2   12.90    2.50
  -9   2   2   12.00    2.90
   8  -2  -2    6.40    2.10
   8  -2  -2    4.00    1.70
   8  -2  -2    4.40    1.80
   8  -2  -2    3.70    1.70
   8  -2  -2    5.10    2.00
  -8   2   2    2.20    1.80
  -8   2   2    5.40    2.00
  -8   2   2    6.80    2.40
  -8   2   2    2.00    1.90
  -8   2   2    4.50    1.00
  -8   2   2    2.20    1.10
  -8   2   2    6.70    2.10
  -8   2   2    4.00    2.10
   7  -2  -2   11.50    2.40
   7  -2  -2   13.20    2.50
   7  -2  -2   12.80    2.50
   7  -2  -2   12.80    2.30
   7  -2  -2   12.80    2.40
  -7   2   2   14.70    2.40
  -7   2   2   12.80    1.60
  -7   2   2   17.00    2.80
  -7   2   2    9.70    1.50
  -7   2   2   14.40    2.70
  -7   2   2    9.80    2.30
  -7   2   2   12.00    2.40
  -7   2   2   16.40    2.60
   6  -2  -2   93.39    6.70
   6  -2  -2   80.29    6.60
   6  -2  -2   89.19    6.50
   6  -2  -2   86.09    6.60
   6  -2  -2   94.49    6.60
  -6   2   2   82.39    6.70
  -6   2   2   87.69    6.00
  -6   2   2   84.89    7.90
  -6   2   2   77.09    5.80
  -6   2   2   92.89    6.60
  -6   2   2   75.79    6.90
  -6   2   2   80.59    6.60
  -6   2   2   80.89    7.20
   5  -2  -2   55.29    4.40
   5  -2  -2   56.59    4.40
   5  -2  -2   42.90    4.40
   5  -2  -2   58.29    4.40
   5  -2  -2   54.09    4.40
  -5   2   2   48.00    3.60
  -5   2   2   54.89    4.40
  -5   2   2   47.00    4.50
  -5   2   2   54.29    4.50
  -5   2   2   55.39    4.00
  -5   2   2   61.19    4.70
  -5   2   2   50.29    4.50
  -5   2   2   59.59    4.50
   4  -2  -2   96.19    6.50
   4  -2  -2   83.69    6.40
   4  -2  -2   89.89    6.70
   4  -2  -2   85.19    6.40
   4  -2  -2   91.49    6.50
   4  -2  -2   90.99    6.50
  -4   2   2   89.29    6.60
  -4   2   2   82.99    5.70
  -4   2   2   97.39    6.60
  -4   2   2   97.19    6.20
  -4   2   2   83.49    6.40
  -4   2   2   88.39    6.50
  -4   2   2   98.09    6.70
  -4   2   2   88.09    6.50
   3  -2  -2   59.89    4.70
   3  -2  -2   60.19    4.50
   3  -2  -2   56.19    4.20
   3  -2  -2   59.19    4.40
   3  -2  -2   68.49    4.50
   3  -2  -2   57.69    4.50
  -3   2   2   65.79    4.60
  -3   2   2   62.59    4.60
  -3   2   2   60.99    4.60
  -3   2   2   55.79    4.50
  -3   2   2   61.09    4.60
  -3   2   2   59.89    4.50
   2  -2  -2  109.09    7.10
   2  -2  -2  102.99    7.10
   2  -2  -2   97.79    7.10
   2  -2  -2  106.39    7.30
   2  -2  -2  104.79    7.10
   2  -2  -2   99.69    6.80
  -2   2   2  101.89    7.30
  -2   2   2  112.99    7.10
  -2   2   2  104.39    7.10
  -2   2   2  109.39    7.10
  -2   2   2  108.69    6.90
   1  -2  -2  284.07   19.20
   1  -2  -2  309.97   19.20
   1  -2  -2  280.67   19.20
   1  -2  -2  330.67   19.30
   1  -2  -2  284.87   19.40
  -1   2   2  307.47   19.30
  -1   2   2  306.97   19.20
  -1   2   2  308.57   19.30
  -1   2   2  302.67   19.20
  -1   2   2  276.07   19.20
  -1   2   2  325.17   19.50
   0  -2  -2    0.80    0.30
   0  -2  -2    1.80    0.60
   0  -2  -2    2.40    0.70
   0  -2  -2    1.40    0.60
   0  -2  -2    2.00    0.90
   0  -2  -2    1.60    0.70
   0   2   2    1.30    0.60
   0   2   2    2.00    0.40
   0   2   2    0.90    0.60
   0   2   2    1.20    0.70
   0   2   2    0.70    0.60
   0   2   2    0.60    0.70
   0   2   2    2.20    0.70
   0   2   2    1.10    0.60
  -1  -2  -2  123.69    8.80
  -1  -2  -2  138.29    8.50
  -1  -2  -2  114.09    8.60
  -1  -2  -2  134.99    9.40
  -1  -2  -2  131.79    8.80
  -1  -2  -2  119.49    8.80
   1   2   2  141.99    8.90
   1   2   2  123.59    8.80
   1   2   2  137.89    8.80
   1   2   2  131.29    8.80
   1   2   2  144.69    8.70
   1   2   2  146.99    8.90
  -2  -2  -2    0.60    0.90
  -2  -2  -2   -0.20    0.70
  -2  -2  -2    1.20    0.80
  -2  -2  -2    0.80    0.70
  -2  -2  -2    0.50    0.80
  -2  -2  -2    0.00    0.80
   2   2   2    0.50    0.70
   2   2   2   -0.20    0.70
   2   2   2    0.50    0.80
   2   2   2    0.10    0.70
   2   2   2    0.60    0.70
  -3  -2  -2   10.30    1.70
  -3  -2  -2   10.70    1.60
  -3  -2  -2    8.00    1.50
  -3  -2  -2   12.00    1.30
  -3  -2  -2   10.60    1.70
  -3  -2  -2    8.20    1.70
   3   2   2    9.60    1.50
   3   2   2   13.40    1.60
   3   2   2    8.00    1.70
   3   2   2   12.20    1.70
   3   2   2   10.20    1.60
   3   2   2    9.60    1.60
  -4  -2  -2    8.90    1.70
  -4  -2  -2   12.00    2.00
  -4  -2  -2    9.60    1.30
  -4  -2  -2   10.00    2.00
  -4  -2  -2    9.30    1.80
   4   2   2   12.80    2.10
   4   2   2    9.00    1.80
   4   2   2   15.20    2.00
   4   2   2   10.90    2.00
   4   2   2    9.80    1.80
  -5  -2  -2   67.59    5.60
  -5  -2  -2   57.89    5.50
  -5  -2  -2   70.49    4.80
  -5  -2  -2   57.29    5.20
   5   2   2   65.09    5.40
   5   2   2   73.89    5.40
   5   2   2   65.69    5.50
   5   2   2   75.49    5.60
   5   2   2   71.59    5.90
   5   2   2   59.49    4.20
   5   2   2   68.09    5.10
  -6  -2  -2   28.50    3.70
  -6  -2  -2   22.60    3.50
  -6  -2  -2   23.40    3.40
  -6  -2  -2   22.80    2.20
  -6  -2  -2   20.30    3.20
   6   2   2   21.80    3.00
   6   2   2   22.40    3.20
   6   2   2   28.90    3.40
   6   2   2   21.00    3.40
   6   2   2   23.30    3.00
  -7  -2  -2    2.40    2.00
  -7  -2  -2    1.40    1.70
  -7  -2  -2    0.90    0.80
  -7  -2  -2    0.90    1.80
  -7  -2  -2    2.20    2.60
  -7  -2  -2    2.00    0.90
   7   2   2   -0.50    1.60
   7   2   2    0.50    1.30
   7   2   2    4.00    1.80
   7   2   2   -0.10    1.70
   7   2   2    0.50    1.30
  -8  -2  -2    6.30    1.10
  -8  -2  -2    2.80    2.30
  -8  -2  -2    3.50    2.40
  -8  -2  -2    3.50    1.00
  -8  -2  -2    5.20    2.40
   8   2   2    4.10    1.80
   8   2   2    7.70    2.40
   8   2   2    3.80    1.90
   8   2   2    2.20    1.90
   8   2   2    3.40    2.10
  -9  -2  -2   17.50    3.80
  -9  -2  -2   17.50    1.50
  -9  -2  -2   14.70    1.50
  -9  -2  -2   12.50    3.20
  -9  -2  -2   18.10    3.70
   9   2   2   14.50    3.20
   9   2   2   18.00    3.50
   9   2   2   13.40    3.10
 -10  -2  -2    1.60    2.80
 -10  -2  -2   -0.60    2.50
 -10  -2  -2   -1.30    2.50
  10   2   2    0.70    1.90
  10   2   2    2.60    2.20
  10   2   2   -6.30    2.50
  10   2   2   -0.20    2.30
  12  -3  -2   16.00    3.90
  12  -3  -2   14.50    3.20
  12  -3  -2   10.60    3.10
 -12   3   2   14.20    3.10
 -12   3   2   14.30    2.10
 -12   3   2   15.80    3.90
 -12   3   2   14.90    4.10
  11  -3  -2    4.70    2.80
  11  -3  -2    0.90    2.40
  11  -3  -2    5.90    2.40
  11  -3  -2    1.00    2.00
 -11   3   2    4.90    2.10
 -11   3   2    1.80    2.20
 -11   3   2    3.00    1.40
 -11   3   2    2.20    3.30
  10  -3  -2    1.50    2.00
  10  -3  -2    1.30    2.20
  10  -3  -2    1.30    2.20
  10  -3  -2   -1.60    2.50
 -10   3   2   -1.40    2.40
 -10   3   2    0.00    2.40
 -10   3   2    1.10    2.10
 -10   3   2   -0.10    1.00
 -10   3   2    0.10    2.00
 -10   3   2   -0.90    1.60
   9  -3  -2    2.30    1.70
   9  -3  -2    0.80    1.50
   9  -3  -2    6.40    2.20
   9  -3  -2    2.50    2.00
   9  -3  -2    0.40    1.90
  -9   3   2    3.40    1.10
  -9   3   2    3.10    2.30
  -9   3   2    1.90    1.90
  -9   3   2    1.00    2.70
  -9   3   2    4.30    2.00
  -9   3   2    3.10    2.00
  -9   3   2    4.30    1.20
  -9   3   2    3.00    2.40
   8  -3  -2   39.50    4.30
   8  -3  -2   42.30    4.40
   8  -3  -2   41.70    4.10
   8  -3  -2   43.80    4.10
   8  -3  -2   37.00    4.10
  -8   3   2   45.90    4.60
  -8   3   2   40.60    3.50
  -8   3   2   38.00    4.40
  -8   3   2   44.50    4.60
  -8   3   2   40.80    4.20
  -8   3   2   42.50    3.20
  -8   3   2   39.80    4.50
  -8   3   2   37.10    4.50
   7  -3  -2   13.50    2.30
   7  -3  -2   15.20    2.50
   7  -3  -2   11.40    2.30
   7  -3  -2   15.40    2.70
   7  -3  -2   20.30    2.70
  -7   3   2   13.40    1.80
  -7   3   2   13.70    2.60
  -7   3   2   14.50    1.40
  -7   3   2   13.40    2.60
  -7   3   2   13.10    2.80
  -7   3   2   18.90    3.00
  -7   3   2    6.80    2.10
  -7   3   2   13.50    2.50
   6  -3  -2  223.48   14.90
   6  -3  -2  216.48   15.10
   6  -3  -2  219.18   14.90
   6  -3  -2  230.98   15.00
   6  -3  -2  233.28   15.00
  -6   3   2  227.78   15.10
  -6   3   2  203.38   15.10
  -6   3   2  219.58   15.10
  -6   3   2  232.58   15.20
  -6   3   2  230.58   14.70
  -6   3   2  196.68   13.90
  -6   3   2  219.08   15.10
  -6   3   2  216.58   15.20
   5  -3  -2   13.70    2.00
   5  -3  -2   12.60    2.00
   5  -3  -2   11.00    1.90
   5  -3  -2   16.20    2.00
   5  -3  -2   17.90    2.30
  -5   3   2   15.20    2.30
  -5   3   2   11.70    2.10
  -5   3   2   16.20    1.70
  -5   3   2   13.00    2.10
  -5   3   2   13.10    2.10
  -5   3   2   13.80    2.10
  -5   3   2   12.10    2.30
   4  -3  -2   59.49    4.30
   4  -3  -2   54.39    4.30
   4  -3  -2   56.89    3.90
   4  -3  -2   56.79    4.80
   4  -3  -2   53.99    4.50
   4  -3  -2   55.09    4.30
  -4   3   2   57.49    4.30
  -4   3   2   56.89    4.70
  -4   3   2   61.49    4.50
  -4   3   2   57.49    4.40
  -4   3   2   53.99    4.70
  -4   3   2   58.29    4.50
  -4   3   2   46.50    4.30
   3  -3  -2   92.19    6.40
   3  -3  -2   83.99    6.10
   3  -3  -2   85.19    5.50
   3  -3  -2   84.69    5.50
   3  -3  -2   90.79    6.10
   3  -3  -2   89.69    6.10
   3  -3  -2   82.79    6.00
  -3   3   2   74.89    6.20
  -3   3   2   85.19    6.10
  -3   3   2   86.69    6.20
  -3   3   2   84.59    6.10
  -3   3   2  100.29    6.20
   2  -3  -2  168.78   10.50
   2  -3  -2  154.38   10.90
   2  -3  -2  158.78   10.70
   2  -3  -2  166.68   10.70
  -2   3   2  170.38   10.70
  -2   3   2  164.58   10.70
  -2   3   2  162.78   10.70
  -2   3   2  158.98   10.70
  -2   3   2  160.48   11.10
  -2   3   2  163.68   10.90
  -2   3   2  159.78   10.60
   1  -3  -2   82.49    5.60
   1  -3  -2   68.19    5.30
   1  -3  -2   84.29    5.30
   1  -3  -2   78.99    5.70
   1  -3  -2   86.29    5.40
   1  -3  -2   79.39    5.30
   1  -3  -2   78.19    5.30
  -1   3   2   80.39    5.40
  -1   3   2   70.39    5.30
  -1   3   2   83.29    5.40
  -1   3   2   74.89    5.30
  -1   3   2   74.69    5.60
  -1   3   2   81.19    5.20
  -1   3   2   72.59    5.40
   0  -3  -2  368.86   23.30
   0  -3  -2  401.56   23.70
   0  -3  -2  354.66   23.20
   0  -3  -2  337.57   23.10
   0  -3  -2  358.86   23.30
   0  -3  -2  378.36   23.30
   0   3   2  392.56   23.30
   0   3   2  347.47   23.30
   0   3   2  360.96   23.40
   0   3   2  361.66   23.30
   0   3   2  388.96   23.40
   0   3   2  333.27   23.40
  -1  -3  -2    0.80    0.70
  -1  -3  -2   -0.30    0.60
  -1  -3  -2    0.70    0.50
  -1  -3  -2    0.60    0.60
  -1  -3  -2    2.60    0.80
  -1  -3  -2    0.70    0.90
   1   3   2    0.30    0.60
   1   3   2    1.00    0.80
   1   3   2    0.60    0.70
   1   3   2    0.30    0.60
   1   3   2   -0.20    0.60
   1   3   2    1.10    0.80
  -2  -3  -2   27.20    2.70
  -2  -3  -2   27.00    2.40
  -2  -3  -2   32.00    2.30
  -2  -3  -2   24.70    2.50
  -2  -3  -2   28.50    2.60
  -2  -3  -2   30.30    2.60
   2   3   2   33.20    2.70
   2   3   2   28.70    2.70
   2   3   2   28.60    2.40
   2   3   2   30.30    2.60
   2   3   2   28.60    2.60
  -3  -3  -2   66.09    4.80
  -3  -3  -2   55.39    4.60
  -3  -3  -2   63.49    4.80
  -3  -3  -2   57.99    4.60
  -3  -3  -2   59.49    5.30
  -3  -3  -2   61.69    4.80
  -3  -3  -2   58.49    4.20
   3   3   2   66.69    4.70
   3   3   2   52.69    4.80
   3   3   2   64.49    4.70
   3   3   2   55.99    4.60
   3   3   2   62.39    5.50
   3   3   2   61.09    4.60
   3   3   2   54.19    4.20
  -4  -3  -2    9.70    1.80
  -4  -3  -2   12.30    2.10
  -4  -3  -2   11.20    2.00
  -4  -3  -2    9.20    1.20
  -4  -3  -2    6.70    2.10
  -4  -3  -2    8.60    1.80
  -4  -3  -2    9.80    2.00
   4   3   2    9.00    1.90
   4   3   2   10.00    1.90
   4   3   2    9.70    1.80
   4   3   2   11.50    2.40
   4   3   2   15.20    2.10
  -5  -3  -2   40.00    4.30
  -5  -3  -2   55.49    4.70
  -5  -3  -2   53.99    4.80
  -5  -3  -2   54.19    4.70
  -5  -3  -2   44.60    4.90
  -5  -3  -2   52.49    3.60
   5   3   2   49.50    4.50
   5   3   2   45.70    5.00
   5   3   2   48.90    3.40
   5   3   2   58.69    4.60
   5   3   2   48.60    4.50
   5   3   2   54.89    4.60
  -6  -3  -2    4.50    1.80
  -6  -3  -2    4.50    0.80
  -6  -3  -2    2.00    1.80
  -6  -3  -2    2.30    0.70
  -6  -3  -2    4.80    1.90
  -6  -3  -2    4.90    2.80
   6   3   2    2.00    1.40
   6   3   2    5.60    2.10
   6   3   2    4.40    1.70
   6   3   2    2.90    1.70
   6   3   2    2.10    1.70
  -7  -3  -2    0.20    1.90
  -7  -3  -2   -2.10    1.70
  -7  -3  -2    0.00    2.20
   7   3   2    1.90    1.60
   7   3   2    0.50    1.50
   7   3   2    0.20    1.50
   7   3   2    2.50    1.90
  -8  -3  -2    5.60    2.50
  -8  -3  -2    1.20    2.50
  -8  -3  -2    7.20    3.00
   8   3   2    3.60    2.00
   8   3   2    6.90    2.10
   8   3   2    6.80    3.40
   8   3   2    3.00    2.20
   8   3   2    2.10    2.10
  -9  -3  -2    2.40    2.40
  -9  -3  -2    2.90    2.70
  -9  -3  -2    0.00    2.20
   9   3   2    1.60    2.00
   9   3   2    1.00    1.60
   9   3   2    7.70    2.80
   9   3   2    0.30    2.30
  12  -4  -2    2.50    2.40
  12  -4  -2    1.20    2.90
  12  -4  -2    9.40    3.20
  12  -4  -2    6.20    2.40
 -12   4   2    2.10    1.00
 -12   4   2    1.90    1.90
 -12   4   2    4.00    3.00
 -12   4   2    7.10    2.90
  11  -4  -2   -0.10    1.60
  11  -4  -2    3.90    2.90
  11  -4  -2   -0.20    1.60
  11  -4  -2   -0.20    2.10
 -11   4   2   -2.00    2.70
 -11   4   2   -3.30    1.80
 -11   4   2    1.40    2.00
 -11   4   2    1.70    3.10
 -11   4   2   -2.10    0.90
  10  -4  -2    2.40    2.30
  10  -4  -2    2.30    1.60
  10  -4  -2    2.90    2.00
  10  -4  -2    5.50    2.10
  10  -4  -2    3.30    2.10
 -10   4   2    2.20    2.10
 -10   4   2   14.20    3.50
 -10   4   2    3.70    2.60
 -10   4   2    4.90    0.90
 -10   4   2    1.90    1.40
 -10   4   2    3.30    2.50
 -10   4   2    6.00    2.40
 -10   4   2    5.80    2.70
   9  -4  -2    9.20    2.40
   9  -4  -2   14.50    2.70
   9  -4  -2   13.40    2.90
   9  -4  -2    8.60    2.10
   9  -4  -2   12.30    3.10
   9  -4  -2   11.10    2.60
  -9   4   2   15.40    3.10
  -9   4   2   14.30    2.10
  -9   4   2   10.20    1.20
  -9   4   2   13.70    3.00
  -9   4   2   14.70    2.90
  -9   4   2   18.70    3.40
  -9   4   2   11.50    3.00
  -9   4   2   12.30    2.90
   8  -4  -2   58.19    5.50
   8  -4  -2   57.99    5.50
   8  -4  -2   65.59    5.40
   8  -4  -2   56.09    5.10
   8  -4  -2   58.89    5.20
  -8   4   2   62.09    5.70
  -8   4   2   54.79    5.50
  -8   4   2   59.19    5.40
  -8   4   2   59.59    5.60
  -8   4   2   57.89    4.80
  -8   4   2   61.99    5.70
  -8   4   2   57.49    5.60
   7  -4  -2  141.29    9.90
   7  -4  -2  135.29   10.00
   7  -4  -2  133.29    9.80
   7  -4  -2  141.49   10.00
   7  -4  -2  143.49   10.00
  -7   4   2  136.29   10.20
  -7   4   2  120.09   10.00
  -7   4   2  131.99   10.20
  -7   4   2  132.19    9.60
  -7   4   2  140.29   10.20
  -7   4   2  134.89   10.10
  -7   4   2  145.59   10.20
   6  -4  -2   19.30    2.50
   6  -4  -2   14.90    2.30
   6  -4  -2   18.30    2.30
   6  -4  -2   20.80    2.80
  -6   4   2   16.90    2.60
  -6   4   2   17.60    2.30
  -6   4   2   17.20    2.70
  -6   4   2   18.20    2.60
  -6   4   2   16.50    2.60
  -6   4   2   19.90    2.80
  -6   4   2   15.80    2.40
   5  -4  -2   72.89    6.00
   5  -4  -2   71.19    5.50
   5  -4  -2   77.39    5.00
   5  -4  -2   77.79    5.70
  -5   4   2   69.49    5.80
  -5   4   2   74.29    5.70
  -5   4   2   77.69    5.90
  -5   4   2   79.49    6.20
  -5   4   2   64.59    5.70
  -5   4   2   74.99    6.10
  -5   4   2   73.29    5.80
   4  -4  -2    6.40    1.20
   4  -4  -2    7.90    1.60
   4  -4  -2    9.50    1.40
   4  -4  -2    9.70    1.50
   4  -4  -2    8.90    1.50
  -4   4   2    9.90    1.50
  -4   4   2    7.50    1.40
  -4   4   2    9.40    1.70
  -4   4   2    7.80    1.90
  -4   4   2    7.60    1.50
  -4   4   2    6.30    1.40
  -4   4   2    8.60    1.60
   3  -4  -2   55.19    4.60
   3  -4  -2   59.89    4.30
   3  -4  -2   56.39    4.20
   3  -4  -2   62.09    4.00
   3  -4  -2   56.59    4.20
  -3   4   2   55.29    4.40
  -3   4   2   56.79    4.30
  -3   4   2   52.59    4.20
  -3   4   2   62.49    4.80
  -3   4   2   52.99    4.20
  -3   4   2   58.69    4.80
   2  -4  -2   13.30    1.40
   2  -4  -2   14.10    1.40
   2  -4  -2   13.30    1.40
   2  -4  -2   11.30    1.70
   2  -4  -2   13.40    1.90
   2  -4  -2   12.50    1.40
   2  -4  -2   14.90    1.40
  -2   4   2   16.10    1.90
  -2   4   2   11.30    1.50
  -2   4   2   11.90    1.40
  -2   4   2   12.90    1.50
  -2   4   2   13.10    1.50
  -2   4   2   12.50    1.90
  -2   4   2   14.40    1.30
  -2   4   2   12.80    1.50
   1  -4  -2 1431.46   97.79
   1  -4  -2 1640.94   98.09
   1  -4  -2 1455.55   97.79
   1  -4  -2 1549.54   97.79
   1  -4  -2 1532.35   97.79
   1  -4  -2 1580.54   98.29
  -1   4   2 1514.35   97.79
  -1   4   2 1558.14   98.09
  -1   4   2 1615.84   97.89
  -1   4   2 1523.75   97.89
  -1   4   2 1673.43   98.19
  -1   4   2 1546.95   97.79
  -1   4   2 1638.74   97.99
   0  -4  -2  678.03   42.70
   0  -4  -2  665.33   42.70
   0  -4  -2  689.93   43.10
   0  -4  -2  685.63   42.70
   0  -4  -2  668.93   43.20
   0  -4  -2  632.74   42.70
   0  -4  -2  610.14   42.60
   0  -4  -2  698.73   42.90
   0   4   2  684.63   42.60
   0   4   2  673.83   42.70
   0   4   2  693.73   43.00
   0   4   2  663.63   42.70
   0   4   2  712.63   42.80
   0   4   2  669.33   42.90
   0   4   2  702.83   42.70
  -1  -4  -2   50.19    3.90
  -1  -4  -2   57.09    4.50
  -1  -4  -2   51.19    4.10
  -1  -4  -2   55.99    4.00
  -1  -4  -2   49.80    4.00
  -1  -4  -2   50.19    4.00
  -1  -4  -2   57.29    4.00
  -1  -4  -2   57.69    4.60
   1   4   2   60.09    4.20
   1   4   2   57.59    4.20
   1   4   2   56.29    4.00
   1   4   2   55.09    4.10
   1   4   2   48.70    4.00
   1   4   2   56.19    4.10
   1   4   2   53.79    4.20
  -2  -4  -2   18.50    2.00
  -2  -4  -2   15.90    2.70
  -2  -4  -2   18.00    1.90
  -2  -4  -2   18.00    1.70
  -2  -4  -2   19.70    2.00
  -2  -4  -2   16.90    2.00
  -2  -4  -2   18.50    2.40
  -2  -4  -2   15.70    1.80
   2   4   2   20.90    1.70
   2   4   2   19.10    2.00
   2   4   2   17.60    1.80
   2   4   2   18.00    1.90
   2   4   2   18.10    2.60
   2   4   2   16.10    2.10
   2   4   2   17.70    2.00
   2   4   2   19.40    2.10
  -3  -4  -2   91.59    7.10
  -3  -4  -2   98.79    6.60
  -3  -4  -2  103.89    7.20
  -3  -4  -2  109.69    8.10
  -3  -4  -2   89.89    7.00
  -3  -4  -2   83.39    7.20
  -3  -4  -2  108.19    7.10
   3   4   2  102.49    7.20
   3   4   2   83.79    7.10
   3   4   2  101.09    7.20
   3   4   2   99.49    6.80
   3   4   2  121.29    9.00
   3   4   2   95.49    7.10
  -4  -4  -2   -2.40    1.30
  -4  -4  -2    0.40    1.10
  -4  -4  -2    1.30    0.60
  -4  -4  -2    3.00    2.00
  -4  -4  -2    0.60    1.10
  -4  -4  -2    0.90    1.10
  -4  -4  -2   -0.10    1.00
  -4  -4  -2    0.90    1.30
   4   4   2    1.20    1.30
   4   4   2   -0.20    1.20
   4   4   2    0.70    1.50
   4   4   2   -0.30    1.00
   4   4   2    2.10    0.70
   4   4   2   -0.30    1.00
  -5  -4  -2  332.17   21.70
  -5  -4  -2  306.57   21.80
  -5  -4  -2  311.87   22.40
  -5  -4  -2  348.57   21.90
   5   4   2  367.06   21.80
   5   4   2  329.97   21.80
   5   4   2  312.47   20.50
   5   4   2  301.77   22.60
   5   4   2  283.77   21.60
   5   4   2  345.67   21.80
  -6  -4  -2   16.50    3.50
  -6  -4  -2   12.70    2.70
  -6  -4  -2   14.80    2.80
  -6  -4  -2   11.70    2.50
   6   4   2   17.50    2.60
   6   4   2   10.90    2.60
   6   4   2   11.90    3.30
  -7  -4  -2   -0.30    2.20
  -7  -4  -2    2.80    2.00
  -7  -4  -2    4.50    2.30
   7   4   2    2.20    2.00
   7   4   2   -0.30    1.70
   7   4   2   -0.40    1.50
   7   4   2    1.90    1.90
   7   4   2    1.40    1.50
  -8  -4  -2    4.10    2.40
  -8  -4  -2   10.00    3.30
  -8  -4  -2    7.30    2.70
   8   4   2    1.90    2.50
   8   4   2    6.80    2.20
   8   4   2    3.40    2.20
   8   4   2    6.00    3.10
   8   4   2    8.50    2.70
  -9  -4  -2    0.70    1.70
  -9  -4  -2    0.40    2.50
  -9  -4  -2   -2.80    2.90
  -9  -4  -2    6.60    3.20
   9   4   2    3.50    2.20
   9   4   2    0.10    3.20
   9   4   2    1.90    3.50
  12  -5  -2   -1.80    1.90
  12  -5  -2    6.10    2.80
 -12   5   2    0.30    2.20
 -12   5   2    2.60    2.70
 -12   5   2    2.20    2.80
  11  -5  -2    1.90    2.50
  11  -5  -2    1.20    1.80
  11  -5  -2    4.80    2.30
 -11   5   2   -1.00    2.30
 -11   5   2    1.00    2.20
 -11   5   2    5.60    2.60
 -11   5   2    0.50    2.70
  10  -5  -2   -1.50    1.50
  10  -5  -2    1.40    2.10
  10  -5  -2    0.40    1.50
 -10   5   2    3.60    2.60
 -10   5   2   -3.40    2.00
 -10   5   2   -3.30    1.70
 -10   5   2   -2.70    3.10
   9  -5  -2    0.40    1.40
   9  -5  -2   -0.80    1.10
   9  -5  -2    0.20    1.60
   9  -5  -2    1.50    1.90
  -9   5   2    2.30    2.10
  -9   5   2    1.70    2.00
  -9   5   2    4.20    2.10
  -9   5   2   -2.30    1.40
  -9   5   2   -2.50    1.90
  -9   5   2    5.10    2.20
   8  -5  -2    1.30    1.20
   8  -5  -2   -0.80    1.20
   8  -5  -2    1.70    2.00
   8  -5  -2   -1.00    1.40
  -8   5   2    2.10    1.90
  -8   5   2    0.40    1.60
  -8   5   2    2.20    1.60
  -8   5   2    0.20    2.00
  -8   5   2    2.50    2.00
  -8   5   2   -0.40    1.10
   7  -5  -2    3.00    1.50
   7  -5  -2    0.30    1.10
   7  -5  -2    0.80    0.70
   7  -5  -2    0.50    1.10
   7  -5  -2    8.40    2.40
   7  -5  -2    0.20    1.40
  -7   5   2    0.90    1.50
  -7   5   2    0.00    1.40
  -7   5   2   -0.80    1.40
  -7   5   2    2.10    1.70
  -7   5   2    0.50    1.50
  -7   5   2   -0.50    1.50
   6  -5  -2    9.00    1.60
   6  -5  -2    8.00    0.70
   6  -5  -2   10.00    1.90
   6  -5  -2    9.40    1.70
  -6   5   2    6.30    1.70
  -6   5   2    3.50    1.70
  -6   5   2    7.20    1.90
  -6   5   2    9.10    1.90
  -6   5   2   12.20    2.00
  -6   5   2    8.10    1.90
   5  -5  -2  236.78   15.40
   5  -5  -2  244.38   15.30
   5  -5  -2  245.98   15.40
   5  -5  -2  219.88   15.20
  -5   5   2  228.18   15.40
  -5   5   2  242.48   15.70
  -5   5   2  203.18   15.80
  -5   5   2  221.28   15.50
  -5   5   2  218.68   15.50
  -5   5   2  233.68   15.50
  -5   5   2  226.68   15.40
   4  -5  -2  164.98   11.80
   4  -5  -2  176.28   11.80
   4  -5  -2  181.88   11.80
   4  -5  -2  179.18   12.30
  -4   5   2  178.18   12.00
  -4   5   2  186.28   12.00
  -4   5   2  168.78   12.20
  -4   5   2  171.48   12.20
  -4   5   2  188.38   12.00
   3  -5  -2    2.30    0.90
   3  -5  -2    1.60    0.80
   3  -5  -2    2.90    0.90
   3  -5  -2    1.80    0.70
   3  -5  -2    1.60    1.00
   3  -5  -2    1.70    0.80
   3  -5  -2    0.80    1.00
  -3   5   2    2.00    1.00
  -3   5   2    3.30    0.90
  -3   5   2    1.50    1.10
  -3   5   2    3.10    1.10
  -3   5   2    1.70    0.90
  -3   5   2    0.80    0.80
   2  -5  -2   64.79    4.50
   2  -5  -2   62.09    4.40
   2  -5  -2   65.09    4.50
   2  -5  -2   58.39    4.90
   2  -5  -2   64.39    4.70
   2  -5  -2   55.39    5.00
   2  -5  -2   62.59    4.50
  -2   5   2   60.59    5.00
  -2   5   2   58.99    4.50
  -2   5   2   66.39    5.00
  -2   5   2   63.09    4.60
  -2   5   2   64.09    4.60
  -2   5   2   70.29    4.60
  -2   5   2   68.29    4.60
  -2   5   2   59.79    5.10
   1  -5  -2    4.40    1.20
   1  -5  -2    4.80    0.90
   1  -5  -2    5.40    1.70
   1  -5  -2    4.10    0.80
   1  -5  -2    4.50    0.90
   1  -5  -2    6.40    1.40
  -1   5   2    4.30    1.20
  -1   5   2    4.80    1.10
  -1   5   2    5.30    0.90
  -1   5   2    4.30    0.90
  -1   5   2    3.70    0.90
  -1   5   2    4.20    1.00
  -1   5   2    5.30    1.00
   0  -5  -2   39.00    3.80
   0  -5  -2   41.50    3.40
   0  -5  -2   44.00    3.30
   0  -5  -2   46.30    3.40
   0  -5  -2   39.80    3.30
   0  -5  -2   51.09    3.70
   0  -5  -2   57.99    4.70
   0   5   2   46.30    3.80
   0   5   2   47.80    3.40
   0   5   2   47.30    3.50
   0   5   2   44.50    4.30
   0   5   2   44.90    3.60
   0   5   2   45.50    3.50
   0   5   2   48.50    3.60
  -1  -5  -2   47.80    3.80
  -1  -5  -2   50.19    3.80
  -1  -5  -2   47.40    3.70
  -1  -5  -2   49.00    3.70
  -1  -5  -2   47.60    4.40
  -1  -5  -2   48.70    4.30
  -1  -5  -2   57.79    3.90
  -1  -5  -2   48.70    3.70
   1   5   2   51.49    3.80
   1   5   2   45.00    3.80
   1   5   2   46.30    3.90
   1   5   2   49.20    3.90
   1   5   2   52.89    4.00
   1   5   2   48.00    3.80
  -2  -5  -2   20.90    3.20
  -2  -5  -2   20.90    2.20
  -2  -5  -2   22.20    2.00
  -2  -5  -2   20.30    2.20
  -2  -5  -2   24.10    2.20
  -2  -5  -2   17.00    2.70
  -2  -5  -2   21.70    2.20
  -2  -5  -2   23.20    2.30
   2   5   2   19.20    2.10
   2   5   2   18.50    2.20
   2   5   2   20.50    2.20
   2   5   2   21.40    2.20
   2   5   2   22.50    1.90
   2   5   2   18.80    2.20
   2   5   2   20.30    3.20
  -3  -5  -2    4.60    1.30
  -3  -5  -2    5.90    1.60
  -3  -5  -2    6.20    1.90
  -3  -5  -2    4.70    1.40
  -3  -5  -2    6.40    1.50
  -3  -5  -2    5.10    2.60
  -3  -5  -2    4.70    1.20
  -3  -5  -2    5.90    0.90
   3   5   2    5.90    1.40
   3   5   2    5.10    1.50
   3   5   2    4.00    2.00
   3   5   2    6.10    1.60
   3   5   2    4.90    1.10
   3   5   2    5.00    1.50
  -4  -5  -2   55.99    4.60
  -4  -5  -2   52.89    4.40
  -4  -5  -2   49.50    4.80
  -4  -5  -2   45.70    4.40
  -4  -5  -2   66.79    5.90
  -4  -5  -2   47.70    4.30
   4   5   2   49.00    4.50
   4   5   2   46.40    4.40
   4   5   2   49.70    4.40
   4   5   2   53.99    4.40
   4   5   2   50.09    5.30
   4   5   2   46.80    3.80
  -5  -5  -2  123.59    9.30
  -5  -5  -2  107.49    7.90
  -5  -5  -2  102.89    8.10
   5   5   2  108.79    9.40
   5   5   2  109.89    8.00
   5   5   2   93.19    6.90
   5   5   2  103.99    8.00
   5   5   2  103.39    8.00
   5   5   2   93.49    8.50
  -6  -5  -2   19.80    3.20
  -6  -5  -2   22.60    4.30
  -6  -5  -2   12.90    2.50
   6   5   2   16.50    2.80
   6   5   2   18.50    2.90
   6   5   2   13.30    3.10
   6   5   2   14.70    2.90
   6   5   2   19.50    3.00
  -7  -5  -2   -0.50    1.50
  -7  -5  -2   -2.00    1.80
  -7  -5  -2    1.20    2.40
  -7  -5  -2   -2.00    1.60
   7   5   2    2.50    1.70
   7   5   2   -2.00    1.70
   7   5   2   -0.40    1.50
   7   5   2    2.20    1.80
   7   5   2    7.10    2.00
  -8  -5  -2    4.80    2.50
  -8  -5  -2    4.50    1.90
  -8  -5  -2    1.80    2.60
  -8  -5  -2   -0.40    2.60
   8   5   2    7.30    2.60
   8   5   2    0.20    1.70
   8   5   2    7.00    2.40
   8   5   2    0.80    2.20
   8   5   2    1.60    2.10
  12  -6  -2    2.30    2.40
  12  -6  -2    0.50    1.90
  12  -6  -2    0.20    1.30
  12  -6  -2    6.50    3.00
  12  -6  -2   -2.40    2.30
 -12   6   2    7.40    3.20
 -12   6   2    2.50    3.80
 -12   6   2    0.90    2.90
 -12   6   2   -4.10    3.80
  11  -6  -2    0.00    3.60
  11  -6  -2    1.10    1.10
  11  -6  -2    5.30    2.10
 -11   6   2   -0.80    2.00
 -11   6   2    0.60    2.50
 -11   6   2    1.20    2.40
 -11   6   2    3.00    2.30
 -11   6   2    3.30    2.70
  10  -6  -2    3.20    1.90
  10  -6  -2    1.30    1.30
  10  -6  -2    3.70    2.20
  10  -6  -2    1.70    0.90
  10  -6  -2    3.10    2.30
 -10   6   2    3.30    2.20
 -10   6   2    2.40    2.60
 -10   6   2    2.90    2.20
 -10   6   2    7.10    2.80
 -10   6   2    3.10    2.50
 -10   6   2    3.50    2.30
   9  -6  -2   -0.50    1.40
   9  -6  -2    0.50    0.70
   9  -6  -2    0.50    1.60
   9  -6  -2    0.10    1.80
   9  -6  -2    0.80    1.00
  -9   6   2    0.00    1.90
  -9   6   2   -1.80    1.50
  -9   6   2    1.80    1.90
  -9   6   2   -0.50    2.20
  -9   6   2    0.60    1.70
  -9   6   2    0.90    1.90
   8  -6  -2   13.90    2.60
   8  -6  -2   17.20    1.50
   8  -6  -2   15.10    2.70
   8  -6  -2   19.60    1.60
  -8   6   2   13.70    2.80
  -8   6   2   24.40    3.20
  -8   6   2   25.60    3.70
  -8   6   2   21.30    3.40
  -8   6   2   18.50    3.10
  -8   6   2   16.90    3.00
   7  -6  -2    4.60    1.50
   7  -6  -2    2.20    1.50
   7  -6  -2    1.00    1.40
   7  -6  -2    2.10    1.30
  -7   6   2    0.10    1.60
  -7   6   2    4.30    1.70
  -7   6   2    1.50    1.40
  -7   6   2    1.00    1.50
  -7   6   2    2.10    1.80
  -7   6   2    3.00    1.60
   6  -6  -2    0.70    1.20
   6  -6  -2   -0.30    1.00
   6  -6  -2   -0.50    1.00
   6  -6  -2   -0.10    0.80
  -6   6   2   -0.20    1.70
  -6   6   2    1.30    1.30
  -6   6   2    1.10    1.60
  -6   6   2    0.60    1.20
  -6   6   2    0.90    1.20
  -6   6   2    1.00    1.30
   5  -6  -2   18.50    2.40
   5  -6  -2   20.40    2.20
   5  -6  -2   19.40    2.10
   5  -6  -2   19.60    2.20
   5  -6  -2   18.10    2.50
  -5   6   2   24.00    2.70
  -5   6   2   21.20    2.40
  -5   6   2   23.10    2.50
  -5   6   2   17.40    3.00
  -5   6   2   19.30    2.50
  -5   6   2   21.30    2.60
   4  -6  -2   55.69    4.70
   4  -6  -2   60.39    5.00
   4  -6  -2   57.49    4.30
   4  -6  -2   54.29    4.30
   4  -6  -2   62.09    4.60
   4  -6  -2   63.99    4.20
   4  -6  -2   56.39    4.30
  -4   6   2   51.69    4.40
  -4   6   2   48.70    4.90
  -4   6   2   58.29    4.50
  -4   6   2   60.09    4.90
  -4   6   2   55.59    4.40
  -4   6   2   52.49    4.40
  -4   6   2   56.79    4.40
   3  -6  -2    7.20    1.30
   3  -6  -2    8.50    1.20
   3  -6  -2    6.50    1.10
   3  -6  -2    5.00    1.50
   3  -6  -2    5.00    1.00
   3  -6  -2    8.50    1.80
   3  -6  -2    8.10    1.20
  -3   6   2    6.00    1.20
  -3   6   2    9.50    1.30
  -3   6   2    6.10    1.60
  -3   6   2    5.80    1.60
  -3   6   2    6.40    1.20
  -3   6   2    5.20    0.80
   2  -6  -2   10.30    1.20
   2  -6  -2   11.40    1.30
   2  -6  -2   11.90    1.90
   2  -6  -2   10.40    2.10
   2  -6  -2   13.90    1.90
   2  -6  -2   10.40    1.30
  -2   6   2    9.80    1.40
  -2   6   2   10.80    1.50
  -2   6   2   11.00    1.40
  -2   6   2   14.00    1.60
  -2   6   2   13.30    2.10
  -2   6   2   14.00    1.70
  -2   6   2   10.30    1.50
   1  -6  -2    2.80    1.20
   1  -6  -2    0.70    0.50
   1  -6  -2    1.20    0.70
   1  -6  -2   -0.10    0.60
   1  -6  -2    0.30    1.10
   1  -6  -2    1.90    1.10
   1  -6  -2    0.90    0.60
   1  -6  -2    0.80    0.90
  -1   6   2    1.20    0.80
  -1   6   2    1.10    1.10
  -1   6   2    0.90    0.80
  -1   6   2    1.40    0.80
  -1   6   2    1.20    0.70
  -1   6   2    1.80    0.70
   0  -6  -2   94.39    7.30
   0  -6  -2   97.69    6.80
   0  -6  -2   83.69    6.50
   0  -6  -2   94.59    6.30
   0  -6  -2  101.79    6.30
   0  -6  -2  100.09    7.50
   0  -6  -2   92.89    6.30
   0   6   2   86.39    6.60
   0   6   2   93.79    6.50
   0   6   2   93.09    6.90
   0   6   2   78.89    6.30
   0   6   2   88.59    6.40
   0   6   2   91.29    6.50
   0   6   2   98.99    6.50
  -1  -6  -2    6.90    2.00
  -1  -6  -2    6.40    1.20
  -1  -6  -2    6.40    1.30
  -1  -6  -2    5.50    1.20
  -1  -6  -2    6.10    1.20
  -1  -6  -2    8.30    1.40
  -1  -6  -2    4.80    1.70
   1   6   2    6.50    1.30
   1   6   2    6.60    1.30
   1   6   2    8.80    1.40
   1   6   2    6.70    1.30
   1   6   2    8.90    1.60
   1   6   2    7.90    1.40
  -2  -6  -2    1.20    0.80
  -2  -6  -2    0.60    0.90
  -2  -6  -2    0.70    1.00
  -2  -6  -2   -0.40    0.90
  -2  -6  -2   -0.30    0.70
  -2  -6  -2   -0.90    1.30
  -2  -6  -2    1.10    0.80
  -2  -6  -2    1.70    1.70
   2   6   2   -0.60    1.20
   2   6   2    0.10    1.00
   2   6   2    1.80    1.20
   2   6   2   -0.10    0.90
   2   6   2    1.10    1.00
   2   6   2   -1.40    0.80
   2   6   2    0.60    0.70
  -3  -6  -2   -1.30    1.00
  -3  -6  -2    3.40    1.30
  -3  -6  -2    1.40    2.30
  -3  -6  -2   -1.40    1.40
  -3  -6  -2    0.40    0.90
  -3  -6  -2    0.00    0.90
  -3  -6  -2    2.00    1.20
   3   6   2    1.80    1.20
   3   6   2    0.40    1.30
   3   6   2    2.20    1.30
   3   6   2    1.90    1.20
   3   6   2    1.50    1.60
   3   6   2    0.20    0.90
  -4  -6  -2   -0.80    1.10
  -4  -6  -2   -0.80    1.10
  -4  -6  -2    0.80    1.10
  -4  -6  -2    0.60    2.20
  -4  -6  -2   -1.40    1.10
  -4  -6  -2   -2.00    1.10
  -4  -6  -2    0.10    1.60
   4   6   2    0.30    1.40
   4   6   2   -1.70    0.80
   4   6   2   -0.10    1.00
   4   6   2   -0.40    0.80
   4   6   2    3.30    1.70
   4   6   2   -1.20    1.10
  -5  -6  -2    8.10    3.10
  -5  -6  -2    6.30    1.90
  -5  -6  -2    7.40    1.90
  -5  -6  -2   11.10    2.20
  -5  -6  -2    5.30    2.90
   5   6   2    9.20    2.10
   5   6   2    8.40    2.10
   5   6   2    8.40    2.20
   5   6   2    4.20    1.70
   5   6   2    6.80    2.50
   5   6   2    7.80    1.10
  -6  -6  -2    5.80    2.20
  -6  -6  -2    0.70    2.20
  -6  -6  -2    2.20    1.90
  -6  -6  -2    1.60    2.00
   6   6   2    3.10    1.80
   6   6   2    6.40    2.10
   6   6   2    4.20    1.90
   6   6   2    0.70    2.00
   6   6   2    0.70    1.50
  -7  -6  -2    3.10    2.20
  -7  -6  -2    0.30    3.50
  -7  -6  -2    1.00    2.60
  -7  -6  -2    2.60    1.90
   7   6   2   -2.40    1.50
   7   6   2    3.90    2.40
   7   6   2    1.70    2.00
   7   6   2    1.60    1.90
   7   6   2    1.50    2.00
  12  -7  -2    3.00    1.10
  12  -7  -2    2.40    2.30
  12  -7  -2   -1.40    2.40
 -12   7   2    2.50    2.20
 -12   7   2    2.40    2.80
 -12   7   2   -3.90    3.50
 -12   7   2    4.10    2.70
  11  -7  -2    1.70    2.50
  11  -7  -2    2.70    1.20
  11  -7  -2    2.70    0.80
 -11   7   2    4.00    2.60
 -11   7   2    0.50    2.40
 -11   7   2    4.10    2.90
 -11   7   2    4.20    2.60
 -11   7   2    4.50    2.60
  10  -7  -2    9.30    2.30
 -10   7   2   11.10    2.90
 -10   7   2    6.30    2.60
 -10   7   2    8.40    3.00
 -10   7   2    4.50    2.70
 -10   7   2    6.30    2.40
 -10   7   2    8.40    3.10
   9  -7  -2   -1.00    1.40
   9  -7  -2   -1.80    1.40
  -9   7   2   -1.10    1.80
  -9   7   2    1.10    2.00
  -9   7   2    1.00    1.80
  -9   7   2    2.80    2.10
  -9   7   2   -0.40    1.60
  -9   7   2   -0.10    2.00
   8  -7  -2    1.60    1.50
   8  -7  -2    0.20    1.30
   8  -7  -2   -1.60    1.20
   8  -7  -2   -1.10    1.10
  -8   7   2   -1.70    1.40
  -8   7   2   -0.70    1.80
  -8   7   2   -0.10    1.90
  -8   7   2   -1.70    1.50
  -8   7   2   -0.70    1.50
  -8   7   2    0.60    1.70
   7  -7  -2   54.39    4.70
   7  -7  -2   57.39    4.90
  -7   7   2   58.39    5.10
  -7   7   2   55.99    5.20
  -7   7   2   59.19    5.30
  -7   7   2   63.79    5.50
  -7   7   2   53.49    5.10
  -7   7   2   58.89    5.70
   6  -7  -2  151.78   10.20
   6  -7  -2  151.28   10.10
   6  -7  -2  134.69   10.10
   6  -7  -2  145.89   10.40
  -6   7   2  130.19   11.10
  -6   7   2  131.09   10.30
  -6   7   2  142.09   10.30
  -6   7   2  156.58   10.80
  -6   7   2  139.39   10.40
  -6   7   2  161.68   10.50
   5  -7  -2  397.36   27.00
   5  -7  -2  406.76   27.10
   5  -7  -2  464.15   27.20
   5  -7  -2  396.96   27.50
   5  -7  -2  437.76   27.20
  -5   7   2  421.96   27.40
  -5   7   2  432.96   27.30
  -5   7   2  398.16   27.30
  -5   7   2  419.96   27.30
   4  -7  -2   20.10    2.70
   4  -7  -2   18.20    1.90
   4  -7  -2   19.10    1.90
   4  -7  -2   20.70    1.90
   4  -7  -2   18.60    1.90
   4  -7  -2   18.00    2.00
  -4   7   2   19.00    2.40
  -4   7   2   21.60    2.20
  -4   7   2   17.20    2.00
  -4   7   2   18.20    2.20
  -4   7   2   14.80    2.80
   3  -7  -2   59.99    5.20
   3  -7  -2   65.49    4.40
   3  -7  -2   66.09    4.40
   3  -7  -2   65.79    4.40
   3  -7  -2   55.69    4.80
  -3   7   2   65.99    4.60
  -3   7   2   62.29    4.60
  -3   7   2   52.89    4.50
  -3   7   2   58.19    5.30
  -3   7   2   61.09    4.80
  -3   7   2   57.09    4.30
   2  -7  -2    4.60    0.80
   2  -7  -2    3.50    1.30
   2  -7  -2    5.80    0.80
   2  -7  -2    6.20    1.50
   2  -7  -2    7.30    1.00
   2  -7  -2    3.90    0.90
   2  -7  -2    6.10    1.70
  -2   7   2    3.80    0.90
  -2   7   2    3.20    1.40
  -2   7   2    4.10    1.00
  -2   7   2    4.50    1.00
  -2   7   2    4.20    1.10
  -2   7   2    3.70    1.10
  -2   7   2    4.60    1.00
   1  -7  -2    6.10    1.70
   1  -7  -2    6.20    0.90
   1  -7  -2    5.70    0.80
   1  -7  -2    3.70    0.70
   1  -7  -2    1.40    1.60
   1  -7  -2    3.80    1.30
   1  -7  -2    4.00    0.70
  -1   7   2    5.40    1.20
  -1   7   2    4.90    1.50
  -1   7   2    5.50    1.10
  -1   7   2    3.50    0.90
  -1   7   2    3.30    1.00
  -1   7   2    3.60    1.00
   0  -7  -2    7.40    2.20
   0  -7  -2   10.80    2.30
   0  -7  -2    7.10    1.50
   0  -7  -2   10.00    1.30
   0  -7  -2    9.70    1.10
   0  -7  -2   10.60    1.20
   0  -7  -2    8.20    1.10
   0   7   2   10.70    1.50
   0   7   2    9.90    2.50
   0   7   2    9.70    1.40
   0   7   2    8.20    1.30
   0   7   2    7.20    1.40
  -1  -7  -2   20.30    2.10
  -1  -7  -2   23.90    2.50
  -1  -7  -2   24.40    3.50
  -1  -7  -2   24.30    2.10
  -1  -7  -2   25.30    3.40
  -1  -7  -2   27.40    2.30
  -1  -7  -2   26.40    2.20
   1   7   2   21.80    2.30
   1   7   2   23.80    2.40
   1   7   2   19.80    2.30
   1   7   2   22.70    2.40
   1   7   2   24.80    3.40
  -2  -7  -2   13.70    2.20
  -2  -7  -2   12.80    3.40
  -2  -7  -2   11.40    3.50
  -2  -7  -2   18.40    2.10
  -2  -7  -2   16.40    1.80
  -2  -7  -2   14.40    1.90
   2   7   2   16.90    1.70
   2   7   2   12.20    2.10
   2   7   2   16.30    2.10
   2   7   2   14.80    3.20
   2   7   2   12.90    2.00
   2   7   2   11.80    2.10
  -3  -7  -2    1.00    1.90
  -3  -7  -2   -0.20    0.90
  -3  -7  -2    0.40    1.60
  -3  -7  -2    1.70    1.20
  -3  -7  -2    0.60    1.00
  -3  -7  -2    2.30    1.30
  -3  -7  -2    0.20    1.20
   3   7   2    1.40    1.10
   3   7   2    0.00    2.00
   3   7   2   -0.90    2.80
   3   7   2   -1.20    1.10
   3   7   2   -0.40    1.00
  -4  -7  -2   -1.70    1.20
  -4  -7  -2   -0.40    1.00
  -4  -7  -2    3.20    1.40
  -4  -7  -2   -2.30    1.60
  -4  -7  -2    1.10    1.30
  -4  -7  -2   -1.10    1.60
   4   7   2    0.70    1.30
   4   7   2   -0.10    1.20
   4   7   2    3.50    1.60
   4   7   2    1.30    1.10
   4   7   2   -0.20    1.80
   4   7   2    1.90    1.40
  -5  -7  -2    3.00    1.50
  -5  -7  -2    2.40    2.70
  -5  -7  -2    0.90    1.60
  -5  -7  -2    4.10    1.90
   5   7   2    2.10    1.70
   5   7   2    2.00    1.80
   5   7   2    0.80    0.90
   5   7   2    2.10    1.50
   5   7   2    4.70    1.60
   5   7   2    2.90    1.50
  -6  -7  -2    0.90    1.70
  -6  -7  -2    1.60    2.60
  -6  -7  -2    2.80    1.70
  -6  -7  -2   -0.80    2.20
   6   7   2    2.20    2.20
   6   7   2    0.70    1.80
   6   7   2   -0.50    1.40
   6   7   2    2.00    1.90
   6   7   2   -0.70    1.60
  -7  -7  -2    1.10    1.70
  -7  -7  -2   -0.10    2.70
   7   7   2   -0.90    2.00
   7   7   2   -0.20    1.50
   7   7   2   -2.40    1.60
  12  -8  -2   -4.20    3.00
  12  -8  -2   -2.40    1.90
 -12   8   2   -3.70    2.90
 -12   8   2    0.20    3.60
 -12   8   2   -1.80    2.10
  11  -8  -2    1.80    2.00
  11  -8  -2   -1.70    1.80
 -11   8   2    4.30    2.90
 -11   8   2    2.90    2.50
 -11   8   2   -2.80    2.20
 -11   8   2    2.60    2.30
 -11   8   2   -1.70    2.60
 -11   8   2    2.30    2.80
  10  -8  -2   -1.30    1.60
  10  -8  -2   -1.00    1.60
 -10   8   2    3.50    2.20
 -10   8   2   -0.40    1.90
 -10   8   2    1.90    2.10
 -10   8   2    0.10    1.90
 -10   8   2    4.70    2.40
 -10   8   2   -0.10    2.20
   9  -8  -2    3.70    1.70
   9  -8  -2    1.40    2.20
   9  -8  -2    5.50    1.80
  -9   8   2    4.40    2.20
  -9   8   2    6.10    2.50
  -9   8   2    4.40    2.40
  -9   8   2    1.70    2.10
  -9   8   2    3.20    2.10
  -9   8   2    5.50    2.10
   8  -8  -2    7.50    1.80
   8  -8  -2    7.50    1.80
   8  -8  -2    7.40    1.90
  -8   8   2    8.40    2.30
  -8   8   2    2.30    2.00
  -8   8   2    7.60    2.20
  -8   8   2    7.80    2.20
  -8   8   2    2.60    2.20
  -8   8   2    5.10    2.40
   7  -8  -2   -0.30    1.30
   7  -8  -2    1.70    1.30
   7  -8  -2    1.50    1.30
   7  -8  -2    0.00    1.20
   7  -8  -2    1.00    1.00
  -7   8   2   -0.80    1.40
  -7   8   2    0.90    1.40
  -7   8   2   -0.50    1.40
  -7   8   2    0.60    1.50
  -7   8   2    1.90    2.10
  -7   8   2    0.00    1.40
   6  -8  -2  186.28   12.80
   6  -8  -2  183.58   12.80
   6  -8  -2  183.18   12.90
   6  -8  -2  203.08   13.50
  -6   8   2  206.98   13.20
  -6   8   2  185.18   13.10
  -6   8   2  177.58   13.10
  -6   8   2  175.78   13.10
  -6   8   2  199.58   14.10
  -6   8   2  196.48   13.60
   5  -8  -2  210.18   14.10
   5  -8  -2  218.28   14.20
   5  -8  -2  218.58   14.10
   5  -8  -2  206.08   14.10
   5  -8  -2  208.68   14.80
  -5   8   2  234.98   15.10
  -5   8   2  226.28   14.50
  -5   8   2  215.78   14.40
  -5   8   2  194.18   14.30
  -5   8   2  195.78   15.20
  -5   8   2  212.08   14.40
   4  -8  -2    0.00    1.30
   4  -8  -2   -0.50    0.90
   4  -8  -2   -0.50    0.60
   4  -8  -2    1.10    0.70
   4  -8  -2    0.10    0.70
   4  -8  -2    2.00    0.90
  -4   8   2    0.60    0.90
  -4   8   2    1.00    0.90
  -4   8   2    0.80    1.00
  -4   8   2   -0.20    0.80
  -4   8   2   -0.90    1.50
   3  -8  -2   14.30    1.60
   3  -8  -2   14.40    2.20
   3  -8  -2   14.00    1.40
   3  -8  -2   19.20    3.00
   3  -8  -2   17.00    1.40
   3  -8  -2   13.40    1.30
  -3   8   2   13.50    1.60
  -3   8   2   15.40    1.70
  -3   8   2   12.80    1.60
  -3   8   2   15.70    1.90
  -3   8   2   11.00    2.40
  -3   8   2   13.00    1.70
   2  -8  -2    2.80    1.70
   2  -8  -2    3.00    0.60
   2  -8  -2    2.30    1.30
   2  -8  -2    3.80    0.60
  -2   8   2    1.90    1.40
  -2   8   2    4.40    1.10
  -2   8   2    3.50    0.90
  -2   8   2    2.80    1.10
  -2   8   2    2.20    1.10
   1  -8  -2    0.80    0.40
   1  -8  -2    0.60    0.30
   1  -8  -2    0.60    1.40
   1  -8  -2    1.30    1.80
  -1   8   2    0.80    1.20
  -1   8   2    1.30    0.90
  -1   8   2   -0.40    0.60
  -1   8   2    2.50    1.60
  -1   8   2    0.30    0.90
  -1   8   2    1.30    0.80
   0  -8  -2  122.99   10.20
   0  -8  -2  138.69    8.50
   0  -8  -2  121.29    8.10
   0  -8  -2  118.49    9.50
   0  -8  -2  116.49    8.80
   0   8   2  132.99    8.60
   0   8   2  139.99    9.00
   0   8   2  129.09    8.60
   0   8   2  106.79    8.40
   0   8   2  122.49    8.60
  -1  -8  -2   10.90    1.40
  -1  -8  -2   13.20    1.90
  -1  -8  -2   12.80    1.30
  -1  -8  -2   11.10    1.20
  -1  -8  -2   10.40    2.70
  -1  -8  -2    9.00    2.60
  -1  -8  -2   11.00    2.00
   1   8   2    9.60    1.60
   1   8   2    8.10    2.60
   1   8   2   11.50    1.90
   1   8   2   11.40    1.80
   1   8   2   13.00    1.90
   1   8   2   11.40    1.70
  -2  -8  -2    0.00    0.80
  -2  -8  -2   -2.80    1.40
  -2  -8  -2    2.80    0.90
  -2  -8  -2    1.60    1.50
  -2  -8  -2    1.30    1.40
   2   8   2    2.10    0.80
   2   8   2    0.40    1.70
   2   8   2    1.10    1.50
   2   8   2    2.10    1.00
   2   8   2    0.30    1.00
   2   8   2    2.20    1.40
  -3  -8  -2    2.90    1.90
  -3  -8  -2    0.20    1.80
  -3  -8  -2    0.80    1.40
  -3  -8  -2    1.30    1.20
  -3  -8  -2    2.00    2.10
   3   8   2    3.40    1.30
   3   8   2    0.30    1.00
   3   8   2    2.30    1.30
   3   8   2    2.10    1.40
   3   8   2   -0.50    1.80
  -4  -8  -2    9.60    3.00
  -4  -8  -2    9.70    3.00
  -4  -8  -2    7.40    1.60
  -4  -8  -2    6.70    1.90
   4   8   2    9.90    2.90
   4   8   2    9.70    1.90
   4   8   2    6.80    1.90
   4   8   2    8.60    1.90
   4   8   2    9.70    2.10
  -5  -8  -2    6.50    3.30
  -5  -8  -2    1.20    1.60
  -5  -8  -2    0.10    1.40
   5   8   2    0.70    1.50
   5   8   2    0.40    1.60
   5   8   2    1.50    1.50
   5   8   2    3.30    2.40
  -6  -8  -2    4.10    2.70
  -6  -8  -2    4.10    1.80
  -6  -8  -2    0.80    2.10
   6   8   2    2.10    2.00
   6   8   2    0.60    3.00
   6   8   2   -0.90    2.00
   6   8   2    1.30    2.10
  11  -9  -2   -2.60    1.20
  11  -9  -2   -0.40    1.80
  11  -9  -2   -3.20    1.90
 -11   9   2    3.70    3.20
 -11   9   2    1.70    2.40
 -11   9   2   -4.70    2.20
 -11   9   2   -1.30    2.30
 -11   9   2   -3.70    2.50
 -11   9   2   -2.60    2.10
  10  -9  -2    1.10    1.70
  10  -9  -2    2.00    1.70
  10  -9  -2    5.70    1.90
 -10   9   2    1.80    2.20
 -10   9   2    4.80    2.40
 -10   9   2    8.00    3.70
 -10   9   2    2.40    2.10
 -10   9   2    3.00    2.50
 -10   9   2    2.90    2.60
   9  -9  -2    2.70    1.70
   9  -9  -2    0.10    1.30
   9  -9  -2    2.10    1.50
  -9   9   2    0.10    2.00
  -9   9   2    1.00    2.00
  -9   9   2    4.80    2.20
  -9   9   2    1.70    1.90
  -9   9   2   -1.00    1.80
  -9   9   2    0.40    1.70
   8  -9  -2    0.10    1.30
   8  -9  -2   -0.20    1.20
   8  -9  -2    1.90    1.60
  -8   9   2   -0.20    1.60
  -8   9   2   -1.60    1.50
  -8   9   2   -0.70    1.50
  -8   9   2    1.70    1.70
  -8   9   2   -2.60    1.20
  -8   9   2   -2.70    1.70
   7  -9  -2    3.10    1.80
   7  -9  -2    2.40    1.30
   7  -9  -2    3.70    1.30
  -7   9   2    2.80    2.10
  -7   9   2    5.50    1.70
  -7   9   2    4.20    1.80
  -7   9   2    2.10    2.00
  -7   9   2    4.90    1.60
  -7   9   2    2.90    1.60
   6  -9  -2    5.00    1.30
   6  -9  -2    5.30    1.30
   6  -9  -2    5.60    1.40
   6  -9  -2    5.00    1.30
  -6   9   2    1.60    1.40
  -6   9   2    5.90    2.40
  -6   9   2    6.50    1.80
  -6   9   2    3.60    1.90
  -6   9   2    5.10    1.60
  -6   9   2    4.50    1.50
   5  -9  -2    9.00    3.60
   5  -9  -2   12.20    1.60
   5  -9  -2   12.30    1.50
   5  -9  -2    9.60    1.40
   5  -9  -2   14.00    2.00
   5  -9  -2    9.50    1.40
  -5   9   2   10.80    1.90
  -5   9   2    6.20    2.20
  -5   9   2    7.80    1.60
  -5   9   2   14.70    2.10
  -5   9   2    8.90    2.40
  -5   9   2    9.50    1.70
   4  -9  -2   38.30    2.70
   4  -9  -2   34.80    3.50
   4  -9  -2   39.10    3.30
   4  -9  -2   36.00    2.80
   4  -9  -2   41.00    2.90
  -4   9   2   38.70    3.20
  -4   9   2   42.50    3.40
  -4   9   2   34.20    3.20
  -4   9   2   36.70    4.20
  -4   9   2   30.30    3.10
   3  -9  -2   45.70    4.40
   3  -9  -2   36.80    3.90
  -3   9   2   46.00    4.30
  -3   9   2   42.80    3.40
  -3   9   2   41.80    3.30
  -3   9   2   42.20    3.40
  -3   9   2   40.70    3.40
  -3   9   2   37.60    3.30
   2  -9  -2    2.60    2.00
   2  -9  -2    2.70    1.60
  -2   9   2    3.70    1.30
  -2   9   2    4.60    1.10
  -2   9   2    2.70    1.10
  -2   9   2    3.10    0.90
  -2   9   2    3.70    1.50
   1  -9  -2    1.90    2.00
   1  -9  -2    0.40    1.70
  -1   9   2    1.20    1.30
  -1   9   2    0.90    0.90
  -1   9   2    1.00    0.80
  -1   9   2    0.60    0.70
   0  -9  -2   37.70    4.60
   0  -9  -2   46.40    5.00
   0  -9  -2   43.30    4.10
   0   9   2   39.40    3.50
   0   9   2   48.90    3.80
   0   9   2   48.00    5.20
   0   9   2   48.80    4.20
   0   9   2   50.09    3.70
   0   9   2   47.70    4.70
  -1  -9  -2   -0.20    1.20
  -1  -9  -2    0.20    1.80
  -1  -9  -2    2.70    2.00
   1   9   2    1.00    0.80
   1   9   2    0.50    1.10
   1   9   2    0.00    0.90
   1   9   2    1.80    1.00
   1   9   2   -1.00    0.90
   1   9   2   -0.50    1.80
  -2  -9  -2    1.90    0.70
  -2  -9  -2    3.80    1.50
  -2  -9  -2    2.80    2.20
  -2  -9  -2    1.60    0.70
  -2  -9  -2    0.60    2.00
   2   9   2    3.60    2.20
   2   9   2    0.30    1.00
   2   9   2    1.90    1.20
   2   9   2    2.20    1.20
   2   9   2    0.10    1.20
  -3  -9  -2    2.10    2.30
  -3  -9  -2    2.20    1.40
  -3  -9  -2   -1.30    1.60
  -3  -9  -2    0.20    1.00
  -3  -9  -2   -0.20    0.90
   3   9   2    3.00    2.10
   3   9   2   -0.10    1.10
   3   9   2   -1.30    0.90
   3   9   2    3.00    1.50
   3   9   2    0.40    1.40
  -4  -9  -2   -1.00    1.80
  -4  -9  -2   -1.30    1.90
  -4  -9  -2    0.50    1.50
  -4  -9  -2    1.60    1.20
   4   9   2   -1.50    1.30
   4   9   2    1.30    2.20
   4   9   2   -0.80    1.40
   4   9   2   -0.30    1.20
   4   9   2   -1.20    1.10
  -5  -9  -2    0.80    1.70
   5   9   2   -0.40    1.40
   5   9   2   -1.50    1.90
   5   9   2    5.40    2.00
  11 -10  -2    6.20    2.00
  11 -10  -2    4.20    2.10
 -11  10   2    8.20    2.90
 -11  10   2    7.40    2.60
 -11  10   2    2.10    2.50
  10 -10  -2    4.10    1.90
  10 -10  -2    3.30    1.90
  10 -10  -2    1.30    1.70
 -10  10   2    4.60    2.40
 -10  10   2    4.00    2.70
 -10  10   2   -5.20    2.40
 -10  10   2    0.90    2.30
 -10  10   2    1.80    2.00
 -10  10   2    2.80    2.10
   9 -10  -2   -1.90    1.40
   9 -10  -2    1.60    1.40
   9 -10  -2   -0.10    1.60
  -9  10   2    0.70    1.70
  -9  10   2    0.70    1.70
  -9  10   2    1.10    1.90
  -9  10   2    2.60    2.40
  -9  10   2   -2.30    1.80
  -9  10   2   -1.20    2.20
   8 -10  -2    1.30    1.30
   8 -10  -2    2.00    1.60
   8 -10  -2    4.30    1.30
  -8  10   2    3.40    1.60
  -8  10   2    0.60    1.70
  -8  10   2    0.30    1.50
  -8  10   2    2.20    1.90
  -8  10   2    1.40    1.50
   7 -10  -2    0.60    1.70
   7 -10  -2    0.90    1.10
   7 -10  -2    1.20    1.00
  -7  10   2    0.50    1.20
  -7  10   2    1.90    1.50
  -7  10   2    0.50    1.30
  -7  10   2    0.00    1.70
  -7  10   2    1.00    1.20
  -7  10   2    0.00    1.80
   6 -10  -2    3.60    1.00
   6 -10  -2    2.60    1.10
   6 -10  -2    1.70    1.90
  -6  10   2   -0.50    1.80
  -6  10   2    1.60    1.20
  -6  10   2    0.20    1.00
  -6  10   2    2.20    2.00
  -6  10   2    2.50    1.10
  -6  10   2    3.50    1.40
   5 -10  -2   14.00    1.40
   5 -10  -2   14.50    2.90
   5 -10  -2   12.00    2.20
   5 -10  -2   15.00    1.40
  -5  10   2   14.20    2.00
  -5  10   2   19.30    2.40
  -5  10   2   11.70    3.90
  -5  10   2   16.70    2.20
  -5  10   2   14.60    2.00
  -5  10   2   14.80    2.90
   4 -10  -2   12.00    2.70
   4 -10  -2   13.20    2.40
  -4  10   2   13.30    1.80
  -4  10   2    9.40    1.50
  -4  10   2   12.30    2.60
  -4  10   2   11.00    1.60
  -4  10   2   14.90    2.80
   3 -10  -2    0.80    1.60
   3 -10  -2    0.60    1.60
  -3  10   2   -0.20    0.90
  -3  10   2    2.20    0.90
  -3  10   2    0.40    1.60
  -3  10   2    0.60    0.90
  -3  10   2    0.60    0.70
  -3  10   2    0.60    0.90
   2 -10  -2    9.20    2.60
   2 -10  -2    8.40    2.90
  -2  10   2    7.40    1.20
  -2  10   2    8.90    1.40
  -2  10   2    8.10    2.10
  -2  10   2    7.20    1.70
  -2  10   2    8.80    1.20
   1 -10  -2    3.80    2.20
   1 -10  -2    5.00    2.30
  -1  10   2    5.40    1.70
  -1  10   2    5.80    1.30
  -1  10   2    4.60    1.80
  -1  10   2    5.20    1.30
  -1  10   2    3.60    0.90
   0 -10  -2    7.80    2.80
   0 -10  -2   11.00    2.90
   0  10   2   10.10    3.00
   0  10   2    9.90    1.40
   0  10   2   13.30    1.60
   0  10   2   11.50    2.10
   0  10   2   15.10    1.80
   0  10   2   14.50    2.70
   0  10   2   12.30    1.70
  -1 -10  -2    0.50    1.40
  -1 -10  -2    2.40    2.10
  -1 -10  -2   -0.50    1.90
   1  10   2    1.00    0.80
   1  10   2    1.60    2.20
   1  10   2    0.00    1.00
   1  10   2    1.50    0.90
   1  10   2    0.00    1.10
   1  10   2   -1.40    0.80
  -2 -10  -2    2.00    2.10
  -2 -10  -2    0.20    1.30
  -2 -10  -2    1.30    2.20
   2  10   2    4.20    2.30
   2  10   2    2.10    1.30
   2  10   2    1.80    1.40
   2  10   2    2.10    1.00
   2  10   2   -0.40    0.90
  -3 -10  -2    1.30    2.20
  -3 -10  -2   -2.20    1.30
  -3 -10  -2   -1.50    2.10
   3  10   2    1.20    1.20
   3  10   2    2.80    2.20
   3  10   2   -1.10    1.40
   3  10   2    1.10    1.40
   3  10   2   -1.70    0.90
  10 -11  -2   13.50    2.70
 -10  11   2   13.90    3.10
 -10  11   2   10.90    2.90
 -10  11   2   11.20    3.70
 -10  11   2   14.60    4.00
 -10  11   2   14.30    4.10
   9 -11  -2    4.90    2.20
   9 -11  -2    2.20    2.40
   9 -11  -2    1.90    1.40
  -9  11   2    2.40    1.90
  -9  11   2    4.10    1.90
  -9  11   2    0.20    2.00
  -9  11   2   -5.00    2.40
  -9  11   2    0.40    2.40
  -9  11   2    0.00    1.90
   8 -11  -2    5.90    1.50
   8 -11  -2    2.20    1.40
   8 -11  -2    3.90    2.10
  -8  11   2    0.10    1.50
  -8  11   2    0.80    2.40
  -8  11   2    1.00    1.50
  -8  11   2    3.70    1.70
  -8  11   2    2.70    1.70
   7 -11  -2    4.00    1.20
   7 -11  -2    2.80    2.10
   7 -11  -2    3.20    1.00
  -7  11   2    4.00    1.60
  -7  11   2    0.40    2.60
  -7  11   2    3.80    1.50
  -7  11   2    1.90    1.20
  -7  11   2    2.70    1.70
  -7  11   2    6.40    2.70
   6 -11  -2    3.60    0.80
   6 -11  -2    5.80    2.30
   6 -11  -2    3.80    0.70
  -6  11   2   -0.50    1.70
  -6  11   2    6.80    1.60
  -6  11   2    3.00    1.60
  -6  11   2    1.20    1.00
  -6  11   2    7.00    2.50
  -6  11   2    3.50    1.60
   5 -11  -2   36.60    4.80
   5 -11  -2   34.10    3.40
  -5  11   2   34.20    4.60
  -5  11   2   28.10    2.90
  -5  11   2   30.90    3.00
  -5  11   2   32.40    4.40
  -5  11   2   29.80    2.80
  -5  11   2   31.80    2.80
   4 -11  -2   20.30    3.70
   4 -11  -2   24.90    3.30
  -4  11   2   22.20    2.30
  -4  11   2   24.50    2.10
  -4  11   2   22.10    3.60
  -4  11   2   25.30    2.40
  -4  11   2   19.10    2.00
   3 -11  -2    1.10    1.90
   3 -11  -2    0.10    1.50
  -3  11   2    1.40    0.90
  -3  11   2    0.70    0.60
  -3  11   2    0.60    1.20
  -3  11   2   -0.60    0.90
  -3  11   2    0.00    0.80
  -3  11   2    1.10    0.60
  -3  11   2    1.20    1.70
   2 -11  -2    2.10    1.90
   2 -11  -2   -0.60    1.70
  -2  11   2    0.40    0.50
  -2  11   2   -0.30    1.20
  -2  11   2    0.80    1.20
  -2  11   2    1.00    0.70
  -2  11   2    0.90    0.50
  -2  11   2    2.10    0.80
   1 -11  -2    2.50    2.20
   1 -11  -2   -0.30    1.80
  -1  11   2   -0.80    1.60
  -1  11   2    0.50    0.50
  -1  11   2   -0.80    1.40
  -1  11   2    0.70    0.80
  -1  11   2   -0.10    0.50
  -1  11   2   -2.50    1.30
   0 -11  -2   11.40    3.00
   0 -11  -2    6.70    2.90
   0  11   2    8.80    1.80
   0  11   2    9.50    1.50
   0  11   2   10.90    3.20
   0  11   2   12.40    1.50
   0  11   2   15.20    2.90
   0  11   2   12.30    1.30
  -1 -11  -2    2.70    2.60
  -1 -11  -2    4.70    2.80
   1  11   2    6.00    1.30
   1  11   2    1.50    0.80
   1  11   2    4.50    1.10
   1  11   2    7.70    2.30
   1  11   2    4.00    1.40
   1  11   2    2.00    1.10
  -2 -11  -2   13.50    3.60
  -2 -11  -2    9.10    3.50
  -2 -11  -2   12.70    2.50
   2  11   2   16.90    1.80
   2  11   2   13.40    2.10
   2  11   2   14.10    3.90
   2  11   2   17.80    2.20
   2  11   2   11.80    1.70
   9 -12  -2    0.80    1.80
  -9  12   2    1.20    2.50
  -9  12   2   -1.40    1.50
  -9  12   2   -1.50    1.30
  -9  12   2    0.10    1.90
   8 -12  -2    1.50    1.10
   8 -12  -2    3.30    2.10
  -8  12   2   -1.10    1.30
  -8  12   2    3.90    2.00
  -8  12   2    0.80    2.40
  -8  12   2    1.60    1.70
  -8  12   2   -0.70    1.30
   7 -12  -2    7.30    2.40
  -7  12   2    5.60    2.70
  -7  12   2    4.60    1.60
  -7  12   2    2.00    3.00
  -7  12   2    1.90    1.30
  -7  12   2    5.50    1.60
  -7  12   2    7.20    1.50
   6 -12  -2    5.80    2.40
  -6  12   2    3.40    1.50
  -6  12   2    4.80    1.40
  -6  12   2    5.40    2.50
  -6  12   2    3.00    1.10
  -6  12   2    3.90    1.20
   5 -12  -2    7.30    2.70
  -5  12   2   11.10    1.50
  -5  12   2   10.90    1.40
  -5  12   2   12.50    1.70
  -5  12   2   12.80    3.10
  -5  12   2    9.50    1.70
   4 -12  -2   23.90    3.60
   4 -12  -2   26.80    4.20
  -4  12   2   21.00    2.00
  -4  12   2   21.60    2.10
  -4  12   2   23.80    2.10
  -4  12   2   20.60    3.30
  -4  12   2   22.00    1.80
   3 -12  -2    0.60    2.00
   3 -12  -2    3.40    1.80
  -3  12   2    1.40    1.80
  -3  12   2    1.10    1.30
  -3  12   2   -2.30    1.10
   2 -12  -2    0.10    1.80
   2 -12  -2    0.40    2.20
  -2  12   2    4.80    2.50
  -2  12   2   -1.90    1.40
  -2  12   2   -0.90    2.20
  -2  12   2    0.20    1.30
   1 -12  -2    0.10    1.80
   1 -12  -2    0.40    2.10
  -1  12   2    0.60    2.10
  -1  12   2   -1.30    1.50
  -1  12   2   -1.10    1.80
  -1  12   2   -0.20    1.40
   0 -12  -2    1.90    2.50
   0 -12  -2    2.70    2.60
   0  12   2    3.90    1.50
   0  12   2    4.80    2.60
   7 -13  -2    3.50    2.00
  -7  13   2    5.20    2.70
  -7  13   2    2.20    1.80
  -7  13   2    0.90    1.50
   6 -13  -2    0.90    2.10
  -6  13   2    1.70    2.60
  -6  13   2    0.80    0.80
  -6  13   2   -1.20    1.00
  -6  13   2    1.90    1.10
  -6  13   2    0.20    0.80
   5 -13  -2    2.60    2.20
  -5  13   2    5.90    2.70
  -5  13   2    1.00    0.80
   4 -13  -2   -0.90    1.80
   4 -13  -2    0.40    1.70
  -4  13   2    4.00    2.30
   3 -13  -2    6.20    2.40
   3 -13  -2    7.30    2.90
  -3  13   2    7.80    2.70
  -3  13   2    5.70    2.40
  -3  13   2    7.40    1.60
   0  13  -3    2.10    2.00
   0  13  -3    1.90    1.40
   0 -13   3    2.50    2.00
  -1  13  -3    3.20    2.00
  -1  13  -3    2.90    2.20
  -1  13  -3    0.70    1.50
   1 -13   3    1.80    1.90
   1 -13   3    2.40    2.30
   1 -13   3    2.80    2.20
  -2  13  -3    2.30    2.30
  -2  13  -3    0.90    1.70
   2 -13   3    1.70    1.80
   2 -13   3    3.00    2.20
  -3  13  -3    2.30    1.80
  -3  13  -3    4.80    2.10
  -3  13  -3    4.40    1.80
   3 -13   3   -0.60    1.90
  -4  13  -3    1.10    1.90
  -4  13  -3    1.10    1.50
   4 -13   3    1.00    1.70
  -5  13  -3   -1.50    1.90
  -5  13  -3   -1.70    0.70
  -5  13  -3    0.90    1.40
  -5  13  -3   -3.40    1.30
   5 -13   3   -1.30    1.50
  -6  13  -3    2.10    2.50
  -6  13  -3    5.10    1.50
  -6  13  -3    0.10    1.50
   6 -13   3   -2.20    1.60
  -7  13  -3    0.30    0.80
  -7  13  -3    0.40    1.10
  -7  13  -3    3.00    2.50
  -7  13  -3    2.90    1.20
  -7  13  -3   -0.20    0.80
  -7  13  -3   -1.40    0.70
  -7  13  -3    1.50    1.00
   7 -13   3    0.80    1.70
  -8  13  -3   -0.30    1.60
  -8  13  -3   -0.10    1.30
  -8  13  -3   -0.90    2.20
   8 -13   3   -2.50    1.20
   2  12  -3   -1.10    2.20
   2  12  -3    0.20    2.00
  -2 -12   3    2.20    2.50
  -2 -12   3   -1.50    1.60
   1  12  -3    0.10    2.10
   1  12  -3    0.40    2.00
  -1 -12   3    2.80    2.50
  -1 -12   3    2.20    2.00
   0  12  -3    3.80    2.10
   0  12  -3    5.40    1.50
   0  12  -3    0.90    2.10
   0 -12   3    4.90    2.20
   0 -12   3    6.20    2.70
   0 -12   3    4.20    2.60
  -1  12  -3    1.80    1.50
  -1  12  -3    1.40    1.80
   1 -12   3    2.20    2.20
   1 -12   3    2.80    2.00
   1 -12   3    2.20    1.90
  -2  12  -3    0.80    1.40
  -2  12  -3    0.40    1.20
  -2  12  -3   -2.00    1.40
   2 -12   3   -0.80    2.00
   2 -12   3    2.10    2.10
  -3  12  -3    3.10    1.60
  -3  12  -3    1.20    2.50
  -3  12  -3    2.20    1.50
   3 -12   3    1.10    1.90
   3 -12   3    2.60    2.00
  -4  12  -3   -0.10    1.90
  -4  12  -3    3.20    1.60
   4 -12   3    3.40    1.90
   4 -12   3    3.50    2.10
  -5  12  -3    1.40    1.20
  -5  12  -3   -1.50    0.70
  -5  12  -3   -1.00    1.70
   5 -12   3   -1.00    1.50
   5 -12   3    2.10    1.90
  -6  12  -3   18.70    2.20
  -6  12  -3   15.00    2.30
  -6  12  -3   18.80    2.10
  -6  12  -3   22.60    1.90
  -6  12  -3   18.30    1.80
  -6  12  -3   16.90    3.70
  -6  12  -3   21.10    2.10
   6 -12   3   16.00    3.30
   6 -12   3   12.80    2.70
  -7  12  -3    4.90    2.60
  -7  12  -3    3.50    0.90
  -7  12  -3    4.80    1.50
  -7  12  -3    3.70    1.00
  -7  12  -3    5.70    1.40
  -7  12  -3    6.70    1.80
  -7  12  -3    4.80    1.30
   7 -12   3    4.80    1.80
   7 -12   3    2.90    2.10
  -8  12  -3    2.10    2.70
  -8  12  -3    4.90    1.80
  -8  12  -3    3.30    1.40
  -8  12  -3    1.40    1.40
  -8  12  -3    1.90    2.30
   8 -12   3    2.20    0.90
   8 -12   3    6.40    1.80
  -9  12  -3    6.80    2.30
  -9  12  -3    7.20    2.10
  -9  12  -3    8.10    2.50
  -9  12  -3    3.50    2.50
   9 -12   3    6.60    1.70
   3  11  -3    1.00    2.20
   3  11  -3    1.00    2.10
  -3 -11   3    0.00    1.80
  -3 -11   3    0.40    2.10
   2  11  -3   -1.70    1.90
   2  11  -3    0.20    1.90
  -2 -11   3    0.20    2.00
  -2 -11   3    0.70    1.90
   1  11  -3   -0.30    0.90
   1  11  -3    1.50    1.90
   1  11  -3    0.10    1.60
  -1 -11   3    4.60    2.30
  -1 -11   3   -3.00    1.50
   0  11  -3    0.50    1.60
   0  11  -3    1.30    1.90
   0  11  -3   -1.70    0.90
   0 -11   3   -0.30    1.90
   0 -11   3    0.20    1.70
   0 -11   3    1.60    1.90
  -1  11  -3   -0.80    1.40
  -1  11  -3    3.80    1.60
  -1  11  -3    0.30    1.30
   1 -11   3   -0.60    1.60
   1 -11   3    0.40    1.70
   1 -11   3   -1.30    1.60
   1 -11   3   -1.80    1.40
  -2  11  -3    6.60    1.80
  -2  11  -3    6.10    1.90
  -2  11  -3    2.60    1.30
   2 -11   3    4.30    2.00
   2 -11   3    1.20    1.70
   2 -11   3    5.50    2.20
   2 -11   3    4.90    2.20
  -3  11  -3    0.00    1.30
  -3  11  -3    0.80    1.70
  -3  11  -3   -2.60    1.00
   3 -11   3   -0.50    1.40
   3 -11   3   -0.10    1.70
  -4  11  -3    1.80    1.30
   4 -11   3    0.60    1.80
   4 -11   3   -2.80    1.10
  -5  11  -3    1.80    1.20
  -5  11  -3    4.70    0.80
  -5  11  -3    4.60    0.80
  -5  11  -3    4.40    1.80
  -5  11  -3    3.50    2.40
  -5  11  -3    3.50    1.10
  -5  11  -3    6.10    1.10
   5 -11   3    5.70    2.00
   5 -11   3    3.90    2.10
  -6  11  -3    0.50    0.90
  -6  11  -3   -0.80    1.90
  -6  11  -3   -0.80    0.90
  -6  11  -3    2.20    0.90
  -6  11  -3    0.20    0.90
  -6  11  -3   -0.90    1.10
   6 -11   3    0.40    1.90
   6 -11   3    2.50    1.70
  -7  11  -3   16.50    1.60
  -7  11  -3   18.30    2.70
  -7  11  -3   16.50    2.40
  -7  11  -3   21.10    2.80
  -7  11  -3   15.00    2.60
  -7  11  -3   17.70    3.80
  -7  11  -3   17.50    1.60
   7 -11   3   17.50    3.20
   7 -11   3   17.70    1.70
   7 -11   3   17.00    2.70
   7 -11   3   15.90    1.60
  -8  11  -3    1.20    1.70
  -8  11  -3    1.40    1.40
  -8  11  -3    1.50    2.20
  -8  11  -3    0.80    1.60
  -8  11  -3    0.90    1.50
   8 -11   3    0.10    1.80
   8 -11   3    1.90    1.40
   8 -11   3    2.00    1.30
   8 -11   3    1.90    1.30
  -9  11  -3    0.90    1.80
  -9  11  -3    3.50    2.00
  -9  11  -3    4.60    2.70
  -9  11  -3    3.20    2.10
  -9  11  -3   -0.60    1.80
   9 -11   3    1.40    2.10
   9 -11   3   -2.30    1.10
   9 -11   3   -0.40    1.00
 -10  11  -3    3.40    2.00
 -10  11  -3    1.90    2.80
 -10  11  -3    3.90    2.30
  10 -11   3    3.10    1.30
  10 -11   3    2.50    1.80
   5  10  -3    0.20    1.50
   5  10  -3   -0.10    2.50
   5  10  -3    3.10    1.40
  -5 -10   3    0.40    2.10
   4  10  -3    3.00    1.00
   4  10  -3   -1.20    1.90
   4  10  -3    1.50    1.20
   4  10  -3    4.20    1.40
   4  10  -3    1.80    1.00
  -4 -10   3   -0.60    1.70
  -4 -10   3    1.60    2.60
   3  10  -3    1.90    1.00
   3  10  -3    3.10    2.40
   3  10  -3    1.80    0.70
   3  10  -3    1.40    0.90
   3  10  -3    0.20    1.90
   3  10  -3    2.10    0.70
  -3 -10   3    0.40    2.10
  -3 -10   3    0.10    1.90
   2  10  -3    4.30    2.10
   2  10  -3    0.90    2.00
  -2 -10   3    1.40    2.00
  -2 -10   3   -0.10    2.00
   1  10  -3    0.80    0.90
   1  10  -3    3.10    2.10
   1  10  -3   -0.60    1.50
  -1 -10   3    5.10    1.80
  -1 -10   3    1.00    1.80
   0  10  -3    2.90    1.90
   0  10  -3    4.50    1.40
   0  10  -3    5.60    2.10
   0 -10   3    1.00    1.70
   0 -10   3    1.10    1.90
   0 -10   3    6.20    2.20
   0 -10   3    5.50    2.00
  -1  10  -3    2.10    1.20
  -1  10  -3    0.60    1.30
  -1  10  -3    2.50    1.50
   1 -10   3    1.30    1.70
   1 -10   3    0.00    1.60
   1 -10   3    1.20    1.40
   1 -10   3   -1.60    1.50
  -2  10  -3    2.30    1.50
  -2  10  -3    2.20    1.40
  -2  10  -3    1.90    1.50
   2 -10   3    3.60    2.50
   2 -10   3    0.90    1.50
   2 -10   3    1.00    1.80
   2 -10   3    0.90    1.50
  -3  10  -3   52.69    5.30
  -3  10  -3   62.39    5.10
  -3  10  -3   60.69    5.10
   3 -10   3   56.69    5.50
   3 -10   3   51.49    5.10
  -4  10  -3   13.40    1.40
  -4  10  -3   11.60    1.90
  -4  10  -3   10.60    2.70
  -4  10  -3   14.50    1.40
  -4  10  -3   13.60    1.20
  -4  10  -3   13.70    2.20
  -4  10  -3   13.60    1.20
   4 -10   3   12.80    2.30
   4 -10   3   15.20    3.20
  -5  10  -3   16.20    1.90
  -5  10  -3   15.90    1.70
  -5  10  -3    9.70    1.60
  -5  10  -3   13.60    3.00
  -5  10  -3   12.10    1.80
  -5  10  -3   12.00    1.80
  -5  10  -3   13.40    1.70
   5 -10   3   15.30    2.50
   5 -10   3   12.20    3.10
  -6  10  -3   43.90    4.00
  -6  10  -3   47.50    3.70
  -6  10  -3   45.50    5.70
  -6  10  -3   49.99    4.20
  -6  10  -3   43.50    3.70
  -6  10  -3   48.50    4.10
  -6  10  -3   57.09    4.30
   6 -10   3   45.60    3.50
   6 -10   3   44.20    3.40
   6 -10   3   47.30    5.00
   6 -10   3   47.80    3.30
   6 -10   3   52.39    4.30
  -7  10  -3    2.10    1.60
  -7  10  -3   -0.20    2.00
  -7  10  -3    3.50    1.60
  -7  10  -3    2.10    1.50
  -7  10  -3    2.20    0.60
  -7  10  -3    2.00    1.50
   7 -10   3    3.70    1.30
   7 -10   3    1.10    1.50
   7 -10   3    2.10    1.20
   7 -10   3    2.10    1.30
  -8  10  -3    3.80    2.60
  -8  10  -3    2.00    1.60
  -8  10  -3    0.60    1.40
  -8  10  -3    2.60    1.70
  -8  10  -3    1.60    1.80
   8 -10   3    0.60    1.60
   8 -10   3    0.70    1.30
   8 -10   3    2.80    1.30
  -9  10  -3    1.70    2.30
  -9  10  -3    2.60    2.10
  -9  10  -3    3.80    1.90
  -9  10  -3    1.20    1.70
   9 -10   3   -0.50    1.50
   9 -10   3    3.80    1.60
   9 -10   3    3.50    1.20
 -10  10  -3    2.70    2.10
 -10  10  -3   -3.00    2.30
 -10  10  -3    3.00    2.10
 -10  10  -3    3.80    2.90
 -10  10  -3   -1.50    2.20
  10 -10   3    0.70    1.00
  10 -10   3    3.20    1.60
 -11  10  -3    2.60    2.40
 -11  10  -3    0.10    2.30
 -11  10  -3    4.40    2.30
  11 -10   3   -0.10    1.00
   6   9  -3    3.90    2.60
   6   9  -3    3.20    2.70
  -6  -9   3   -0.30    1.80
  -6  -9   3    2.20    2.70
   5   9  -3    0.00    2.40
   5   9  -3    2.30    1.50
  -5  -9   3    1.10    0.90
  -5  -9   3    1.40    0.80
  -5  -9   3   -0.70    1.60
  -5  -9   3    0.20    2.10
   4   9  -3    8.60    2.40
   4   9  -3   15.80    2.20
   4   9  -3   11.90    1.70
  -4  -9   3   12.30    3.40
  -4  -9   3   11.30    2.90
   3   9  -3    2.40    2.10
   3   9  -3    2.00    0.80
   3   9  -3    2.40    1.10
  -3  -9   3    4.50    2.10
  -3  -9   3   -1.10    1.70
   2   9  -3    0.00    0.50
   2   9  -3   -0.30    0.50
   2   9  -3   -1.10    0.60
   2   9  -3    3.30    1.90
   2   9  -3    0.10    1.40
   2   9  -3   -0.40    0.50
   2   9  -3   -0.60    0.80
  -2  -9   3   -3.50    1.50
  -2  -9   3    0.90    1.70
   1   9  -3    3.00    1.90
   1   9  -3    4.80    1.10
   1   9  -3    4.10    1.90
  -1  -9   3    4.50    1.80
  -1  -9   3    0.70    1.90
  -1  -9   3    3.40    2.00
   0   9  -3    2.50    1.60
   0   9  -3    2.10    1.20
   0   9  -3    1.80    1.80
   0  -9   3    3.80    1.80
   0  -9   3    4.80    1.90
   0  -9   3    5.40    2.20
   0  -9   3    3.50    2.20
  -1   9  -3  154.48   11.10
  -1   9  -3  152.48   11.20
  -1   9  -3  148.19   10.70
   1  -9   3  158.58   11.10
   1  -9   3  134.89   11.00
   1  -9   3  158.58   11.20
   1  -9   3  137.59   10.80
  -2   9  -3  102.39    8.00
  -2   9  -3  106.09    7.90
  -2   9  -3   99.19    8.00
   2  -9   3   96.79    8.10
   2  -9   3  117.29    8.40
   2  -9   3   98.59    8.00
  -3   9  -3   11.60    1.90
  -3   9  -3    9.40    2.30
  -3   9  -3   10.20    2.40
   3  -9   3   11.10    2.50
   3  -9   3    8.50    1.90
  -4   9  -3   73.59    4.80
  -4   9  -3   63.69    4.70
  -4   9  -3   66.89    4.60
  -4   9  -3   61.79    5.00
  -4   9  -3   56.49    5.80
  -4   9  -3   65.79    5.10
  -4   9  -3   58.69    4.60
   4  -9   3   67.59    5.40
  -5   9  -3   30.50    2.80
  -5   9  -3   31.80    4.40
  -5   9  -3   28.80    3.00
  -5   9  -3   30.30    2.90
  -5   9  -3   27.40    2.70
  -5   9  -3   32.40    2.90
  -5   9  -3   31.50    2.70
  -5   9  -3   33.70    2.80
   5  -9   3   32.00    2.30
   5  -9   3   30.80    2.40
   5  -9   3   31.80    4.10
   5  -9   3   31.50    2.40
   5  -9   3   35.90    3.30
  -6   9  -3    1.00    1.10
  -6   9  -3    0.40    0.70
  -6   9  -3    1.40    1.40
  -6   9  -3   -1.50    1.70
  -6   9  -3    0.30    1.10
  -6   9  -3    0.30    1.20
   6  -9   3    1.10    0.90
   6  -9   3    1.20    1.00
   6  -9   3    3.10    1.20
   6  -9   3   -0.90    1.30
  -7   9  -3    8.70    2.30
  -7   9  -3    8.20    2.70
  -7   9  -3   12.20    1.20
  -7   9  -3   15.40    2.50
  -7   9  -3   15.20    2.50
  -7   9  -3   11.10    2.10
   7  -9   3    9.60    1.80
   7  -9   3   12.80    1.90
   7  -9   3   11.20    2.50
   7  -9   3    4.80    2.00
  -8   9  -3   -1.30    1.20
  -8   9  -3    1.20    1.50
  -8   9  -3    1.70    1.80
  -8   9  -3    0.90    1.70
  -8   9  -3    1.30    0.90
  -8   9  -3    0.50    2.00
   8  -9   3    3.30    1.20
   8  -9   3    0.40    0.70
   8  -9   3    0.60    1.00
   8  -9   3    3.10    1.50
  -9   9  -3    1.20    2.00
  -9   9  -3    1.80    2.00
  -9   9  -3    0.10    1.70
  -9   9  -3   -1.70    1.80
  -9   9  -3    0.30    1.80
   9  -9   3   -0.70    1.60
   9  -9   3   -0.20    0.80
   9  -9   3   -1.30    0.80
 -10   9  -3    2.90    2.20
 -10   9  -3    2.30    2.40
 -10   9  -3   -0.30    2.50
 -10   9  -3    2.50    2.30
 -10   9  -3    4.60    2.70
  10  -9   3    0.40    1.50
  10  -9   3    2.00    1.10
  10  -9   3    5.60    1.20
  10  -9   3   -0.10    1.30
 -11   9  -3    0.80    3.80
 -11   9  -3   -1.70    2.00
 -11   9  -3   -1.80    2.90
  11  -9   3    0.10    1.50
  11  -9   3    3.70    2.20
  11  -9   3    0.60    0.80
   7   8  -3    0.70    1.60
   7   8  -3   -1.80    2.10
   7   8  -3    1.20    1.80
   7   8  -3   -1.70    1.70
  -7  -8   3    2.70    2.30
  -7  -8   3    2.70    2.50
   6   8  -3    1.30    1.40
   6   8  -3    2.30    2.60
   6   8  -3    1.90    1.50
   6   8  -3   -0.30    1.30
   6   8  -3   -1.00    1.40
  -6  -8   3    0.70    2.50
  -6  -8   3   -1.50    1.60
  -6  -8   3   -0.30    1.60
   5   8  -3    4.10    1.40
   5   8  -3   -1.30    1.80
   5   8  -3    0.60    1.30
   5   8  -3    1.90    1.10
   5   8  -3   -0.40    1.20
  -5  -8   3    0.30    2.10
  -5  -8   3   -0.70    1.70
  -5  -8   3    0.40    1.10
  -5  -8   3   -0.10    0.90
   4   8  -3    7.20    1.50
   4   8  -3    3.70    1.50
   4   8  -3    5.70    2.50
   4   8  -3    4.70    1.50
  -4  -8   3    5.90    1.10
  -4  -8   3    4.80    1.00
  -4  -8   3    6.60    1.00
  -4  -8   3    4.00    2.00
  -4  -8   3    6.00    2.70
   3   8  -3   -1.10    1.50
   3   8  -3    1.00    0.80
   3   8  -3    0.40    0.90
   3   8  -3    2.40    1.10
  -3  -8   3   -3.80    1.70
  -3  -8   3    0.30    1.50
   2   8  -3    7.60    1.00
   2   8  -3    7.50    1.10
   2   8  -3    9.80    2.50
  -2  -8   3    8.50    2.30
  -2  -8   3    7.40    2.20
  -2  -8   3    6.00    1.80
   1   8  -3    0.30    0.70
   1   8  -3   -0.10    0.30
   1   8  -3   -0.20    0.40
   1   8  -3   -0.20    0.50
   1   8  -3   -0.70    0.50
   1   8  -3   -1.00    1.20
   1   8  -3    0.90    1.40
  -1  -8   3   -0.80    1.40
  -1  -8   3   -0.20    1.60
  -1  -8   3    0.70    1.50
  -1  -8   3    1.10    1.30
   0   8  -3    9.70    2.60
   0   8  -3    6.50    2.10
   0   8  -3    9.40    2.10
   0  -8   3   11.30    2.20
   0  -8   3    9.60    2.20
   0  -8   3    6.80    2.20
   0  -8   3    8.70    2.10
  -1   8  -3  316.57   19.80
  -1   8  -3  275.77   19.70
  -1   8  -3  293.67   19.90
   1  -8   3  306.67   20.00
   1  -8   3  296.87   19.80
   1  -8   3  283.37   19.80
   1  -8   3  278.77   19.70
  -2   8  -3   52.29    4.90
  -2   8  -3   58.49    4.70
  -2   8  -3   57.39    5.60
   2  -8   3   52.99    4.80
   2  -8   3   59.29    5.00
   2  -8   3   52.89    4.70
   2  -8   3   47.30    4.90
  -3   8  -3    3.30    1.20
  -3   8  -3    1.30    1.20
  -3   8  -3    2.90    1.20
  -3   8  -3    2.40    0.90
  -3   8  -3    2.60    1.80
  -3   8  -3    4.60    0.90
  -3   8  -3    1.90    0.60
   3  -8   3    3.10    1.40
   3  -8   3    5.30    2.00
  -4   8  -3    5.20    1.10
  -4   8  -3    3.30    1.00
  -4   8  -3    4.00    1.20
  -4   8  -3    5.50    2.20
  -4   8  -3    3.10    1.20
  -4   8  -3    4.70    1.10
  -4   8  -3    3.50    1.10
  -4   8  -3    3.20    1.30
   4  -8   3    4.50    0.70
   4  -8   3    5.10    1.50
   4  -8   3    4.50    0.70
   4  -8   3    4.60    0.70
   4  -8   3    6.70    1.90
   4  -8   3    4.90    0.70
  -5   8  -3    3.80    1.30
  -5   8  -3    3.40    1.10
  -5   8  -3    3.60    1.50
  -5   8  -3    6.00    2.20
  -5   8  -3    2.80    1.20
  -5   8  -3    5.00    1.50
  -5   8  -3    5.40    1.00
   5  -8   3    4.70    1.30
   5  -8   3    6.00    1.80
   5  -8   3    4.20    1.00
   5  -8   3    2.30    1.00
  -6   8  -3    0.10    2.00
  -6   8  -3    0.80    1.50
  -6   8  -3    1.80    1.30
  -6   8  -3    2.30    1.50
  -6   8  -3    1.30    1.30
  -6   8  -3    2.70    0.80
   6  -8   3    4.00    1.20
   6  -8   3    2.10    0.90
   6  -8   3    2.50    1.60
   6  -8   3    2.10    1.10
   6  -8   3    3.40    1.20
   6  -8   3    2.30    1.10
   6  -8   3    1.70    1.00
  -7   8  -3   19.90    2.80
  -7   8  -3   20.90    3.10
  -7   8  -3   17.90    1.70
  -7   8  -3   15.50    3.90
  -7   8  -3   21.20    3.00
  -7   8  -3   18.70    2.80
   7  -8   3   18.60    2.00
   7  -8   3   13.80    2.20
   7  -8   3   18.80    2.20
   7  -8   3   17.30    2.40
   7  -8   3   19.90    2.60
  -8   8  -3    4.30    2.00
  -8   8  -3    5.80    2.00
  -8   8  -3    7.60    2.20
  -8   8  -3    2.30    2.00
  -8   8  -3    1.00    2.10
  -8   8  -3    3.00    1.00
   8  -8   3    5.70    1.20
   8  -8   3    2.50    1.00
   8  -8   3    3.50    1.40
   8  -8   3    6.70    2.00
   8  -8   3    2.90    1.40
  -9   8  -3   23.00    3.80
  -9   8  -3   15.90    3.30
  -9   8  -3   24.00    4.10
  -9   8  -3   24.00    3.60
  -9   8  -3   19.20    3.40
   9  -8   3   17.60    2.80
   9  -8   3   17.20    2.20
   9  -8   3   20.60    3.10
   9  -8   3   19.30    2.00
   9  -8   3   18.30    2.90
 -10   8  -3    2.10    2.40
 -10   8  -3    3.70    2.40
 -10   8  -3    2.60    2.30
 -10   8  -3    0.80    2.40
 -10   8  -3    2.40    2.30
  10  -8   3    3.20    1.60
  10  -8   3    1.80    1.40
  10  -8   3    1.50    1.80
  10  -8   3    3.80    0.90
 -11   8  -3    5.70    2.60
 -11   8  -3   -0.50    2.30
 -11   8  -3    0.60    3.00
 -11   8  -3    5.20    2.90
  11  -8   3   -4.70    1.80
  11  -8   3    1.40    1.00
  11  -8   3   -1.80    1.80
  11  -8   3   -0.40    1.50
   8   7  -3    5.20    2.20
  -8  -7   3   -2.30    1.90
   7   7  -3    0.60    1.70
   7   7  -3    3.00    1.90
   7   7  -3    2.20    1.90
   7   7  -3    4.80    1.70
   7   7  -3    1.50    2.30
  -7  -7   3    2.70    1.70
  -7  -7   3    2.50    2.30
  -7  -7   3   -1.40    2.00
  -7  -7   3   -0.80    1.70
   6   7  -3   -2.50    1.00
   6   7  -3    0.20    1.10
   6   7  -3    0.60    1.90
   6   7  -3    0.30    1.20
   6   7  -3   -1.50    1.20
  -6  -7   3   -1.60    1.70
  -6  -7   3    1.40    1.30
  -6  -7   3   -0.90    1.60
  -6  -7   3   -0.10    1.50
   5   7  -3    5.50    1.40
   5   7  -3    4.00    1.60
   5   7  -3    3.50    1.40
   5   7  -3    1.40    1.50
   5   7  -3    4.20    2.40
  -5  -7   3    1.40    1.30
  -5  -7   3    1.50    1.60
  -5  -7   3    3.90    1.20
  -5  -7   3    4.70    2.60
   4   7  -3    9.50    2.80
   4   7  -3    6.80    1.70
   4   7  -3    7.70    1.70
   4   7  -3   10.00    1.70
   4   7  -3    5.90    1.50
  -4  -7   3   11.10    2.90
  -4  -7   3    7.40    1.50
  -4  -7   3   10.70    1.50
  -4  -7   3   11.00    2.90
  -4  -7   3    9.30    1.50
   3   7  -3    1.20    0.90
   3   7  -3    0.20    1.00
   3   7  -3    0.80    0.80
   3   7  -3    1.40    1.80
   3   7  -3   -0.30    0.90
  -3  -7   3    1.30    0.70
  -3  -7   3    2.00    0.70
  -3  -7   3   -2.80    1.90
  -3  -7   3    0.80    0.60
  -3  -7   3   -0.30    1.40
  -3  -7   3    1.60    0.80
  -3  -7   3   -0.10    1.00
   2   7  -3    2.60    1.70
   2   7  -3    1.40    0.80
   2   7  -3   -0.60    0.40
   2   7  -3   -0.10    0.60
   2   7  -3   -0.10    1.20
  -2  -7   3   -1.20    1.20
  -2  -7   3   -0.40    1.90
  -2  -7   3    0.60    1.10
   1   7  -3    4.40    0.60
   1   7  -3    4.40    1.70
   1   7  -3    4.60    0.80
   1   7  -3    3.60    0.80
   1   7  -3    2.70    1.60
   1   7  -3    2.70    0.60
   1   7  -3    3.20    1.00
  -1  -7   3    5.60    2.00
  -1  -7   3    2.10    1.60
  -1  -7   3    4.50    1.60
  -1  -7   3    2.70    1.40
   0   7  -3    0.80    0.90
   0   7  -3   -0.20    1.00
   0   7  -3    1.20    1.30
   0  -7   3    2.90    1.30
   0  -7   3    0.70    1.30
   0  -7   3    1.30    1.40
   0  -7   3   -0.30    1.30
  -1   7  -3   32.00    3.40
  -1   7  -3   32.60    3.20
  -1   7  -3   33.10    3.30
   1  -7   3   36.10    3.30
   1  -7   3   39.30    3.60
   1  -7   3   31.80    3.40
   1  -7   3   35.50    3.40
  -2   7  -3    2.90    0.50
  -2   7  -3    2.30    1.00
  -2   7  -3    3.60    1.20
  -2   7  -3    3.50    0.60
  -2   7  -3    3.10    1.30
  -2   7  -3    4.80    0.70
  -2   7  -3    3.70    0.50
   2  -7   3    4.20    1.50
   2  -7   3    3.10    1.20
   2  -7   3    1.80    1.50
   2  -7   3    0.30    1.30
  -3   7  -3    3.00    0.90
  -3   7  -3    3.50    0.80
  -3   7  -3    3.70    1.20
  -3   7  -3    3.10    1.00
  -3   7  -3    4.40    1.00
  -3   7  -3    7.40    1.60
  -3   7  -3    3.30    1.20
   3  -7   3    3.20    0.50
   3  -7   3    9.70    2.60
   3  -7   3    3.70    0.50
   3  -7   3    5.40    1.40
  -4   7  -3   71.89    5.60
  -4   7  -3   72.59    5.60
  -4   7  -3   66.79    5.50
  -4   7  -3   80.69    5.30
  -4   7  -3   86.39    6.10
  -4   7  -3   73.59    5.60
  -4   7  -3   82.49    5.80
   4  -7   3   82.29    6.60
   4  -7   3   76.99    5.30
   4  -7   3   79.29    5.40
   4  -7   3   71.69    5.60
   4  -7   3   79.69    5.30
  -5   7  -3    5.30    1.50
  -5   7  -3    5.00    0.80
  -5   7  -3    5.40    1.50
  -5   7  -3    2.90    1.10
  -5   7  -3    5.30    1.60
  -5   7  -3    3.30    1.30
  -5   7  -3    2.20    1.30
   5  -7   3    4.60    1.10
   5  -7   3    4.80    1.10
   5  -7   3    4.90    1.10
   5  -7   3    5.00    1.10
   5  -7   3    6.10    1.80
   5  -7   3    4.50    1.10
   5  -7   3    6.30    1.30
  -6   7  -3    6.50    2.70
  -6   7  -3    7.90    1.70
  -6   7  -3    8.90    2.00
  -6   7  -3   11.20    1.20
  -6   7  -3    8.50    2.00
  -6   7  -3   12.50    2.10
  -6   7  -3    7.30    1.90
   6  -7   3    9.60    1.70
   6  -7   3   11.00    1.80
   6  -7   3   10.50    2.10
   6  -7   3   10.10    1.40
   6  -7   3   13.40    1.80
  -7   7  -3   12.00    2.40
  -7   7  -3   14.40    2.70
  -7   7  -3   13.90    2.40
  -7   7  -3    8.30    2.70
  -7   7  -3   12.80    2.10
  -7   7  -3   15.00    1.60
  -7   7  -3   10.50    2.30
   7  -7   3   13.10    2.40
   7  -7   3   14.80    2.20
   7  -7   3   13.60    1.90
   7  -7   3   13.00    1.60
   7  -7   3   15.50    2.20
  -8   7  -3   11.80    2.90
  -8   7  -3   15.30    3.10
  -8   7  -3   16.00    1.80
  -8   7  -3    9.40    2.80
  -8   7  -3   15.30    2.80
  -8   7  -3   11.00    2.80
   8  -7   3   12.20    2.30
   8  -7   3   12.20    2.30
   8  -7   3   11.30    2.30
   8  -7   3   11.00    2.00
   8  -7   3   14.80    1.60
   8  -7   3   10.50    2.00
   8  -7   3   12.40    2.50
  -9   7  -3    4.80    2.40
  -9   7  -3   -1.00    1.90
  -9   7  -3    2.80    1.90
  -9   7  -3    1.80    2.00
   9  -7   3    2.40    1.50
   9  -7   3    3.50    0.90
   9  -7   3    0.10    1.30
   9  -7   3    2.50    1.50
   9  -7   3    2.80    1.60
 -10   7  -3   -2.30    2.50
 -10   7  -3   -3.10    1.90
 -10   7  -3    2.10    2.50
 -10   7  -3    1.40    2.40
 -10   7  -3    1.70    1.90
  10  -7   3    4.10    1.80
  10  -7   3    2.70    1.70
  10  -7   3    0.90    0.70
  10  -7   3   -0.40    1.60
 -11   7  -3   -2.40    2.40
 -11   7  -3   -0.70    2.10
 -11   7  -3   -6.40    2.60
 -11   7  -3    4.00    2.60
  11  -7   3   -1.30    2.00
  11  -7   3    0.10    2.10
  11  -7   3    1.10    2.00
   8   6  -3   -1.00    1.90
   8   6  -3    3.60    2.00
   8   6  -3    1.20    2.00
   8   6  -3   -1.00    2.30
   8   6  -3    3.30    1.90
  -8  -6   3   -0.90    1.80
  -8  -6   3    5.30    2.10
  -8  -6   3    6.00    2.40
  -8  -6   3    3.60    2.60
   7   6  -3    1.80    1.50
   7   6  -3   -2.00    1.90
   7   6  -3    0.90    1.50
   7   6  -3   -1.20    1.40
   7   6  -3    0.70    1.50
  -7  -6   3   -1.00    1.70
  -7  -6   3    1.10    1.50
  -7  -6   3   -0.30    1.50
  -7  -6   3   -3.00    2.00
   6   6  -3    0.50    1.40
   6   6  -3   -0.70    1.70
   6   6  -3    2.40    1.40
   6   6  -3    3.30    1.70
   6   6  -3    2.10    1.30
  -6  -6   3    0.50    1.30
  -6  -6   3    2.80    1.30
  -6  -6   3   -0.40    1.60
  -6  -6   3    0.60    1.50
  -6  -6   3    1.90    2.20
   5   6  -3    0.90    1.30
   5   6  -3    0.20    1.10
   5   6  -3    0.50    1.80
   5   6  -3    0.90    1.10
   5   6  -3    3.40    1.50
  -5  -6   3    0.80    1.10
  -5  -6   3    2.80    1.40
  -5  -6   3    0.50    1.10
  -5  -6   3    0.90    1.20
  -5  -6   3   -0.30    1.60
  -5  -6   3    0.50    1.50
   4   6  -3    1.60    1.20
   4   6  -3    3.00    1.20
   4   6  -3    1.50    1.10
   4   6  -3    1.20    1.20
   4   6  -3    1.00    1.70
  -4  -6   3    1.60    1.00
  -4  -6   3    1.70    1.60
  -4  -6   3    3.10    0.90
  -4  -6   3    2.80    1.20
  -4  -6   3    2.30    1.00
  -4  -6   3    2.60    2.00
   3   6  -3    7.40    2.20
   3   6  -3    6.80    1.30
   3   6  -3    7.80    1.50
   3   6  -3    6.10    1.40
   3   6  -3    6.90    1.40
  -3  -6   3    7.00    1.10
  -3  -6   3    4.30    1.70
  -3  -6   3    8.40    1.50
  -3  -6   3    7.20    1.20
  -3  -6   3    3.80    2.10
  -3  -6   3    6.80    1.20
   2   6  -3   16.40    2.70
   2   6  -3   16.10    1.50
   2   6  -3   15.70    1.70
   2   6  -3   15.00    2.00
   2   6  -3   16.10    1.60
   2   6  -3   19.30    1.80
   2   6  -3   15.60    1.70
  -2  -6   3   15.80    1.40
  -2  -6   3   20.40    3.40
  -2  -6   3   16.60    2.20
  -2  -6   3   16.40    1.40
  -2  -6   3   15.00    2.40
  -2  -6   3   16.80    1.40
  -2  -6   3   16.90    1.40
   1   6  -3    6.40    1.00
   1   6  -3    7.40    0.80
   1   6  -3    5.60    1.70
   1   6  -3    8.60    1.50
   1   6  -3    5.00    0.80
   1   6  -3    7.30    1.00
   1   6  -3    7.20    1.10
  -1  -6   3    6.80    1.70
  -1  -6   3    5.80    1.60
  -1  -6   3    5.80    1.50
  -1  -6   3    7.80    2.00
   0   6  -3   35.30    3.10
   0   6  -3   30.60    3.00
   0   6  -3   33.10    2.20
   0   6  -3   35.20    2.30
   0   6  -3   37.20    3.20
   0   6  -3   32.50    2.20
   0   6  -3   35.30    3.30
   0   6  -3   33.60    3.50
   0  -6   3   34.60    3.50
   0  -6   3   29.70    3.10
   0  -6   3   38.00    3.30
   0  -6   3   36.30    3.40
  -1   6  -3   91.49    5.50
  -1   6  -3   86.59    6.40
  -1   6  -3   85.69    6.60
  -1   6  -3   84.79    5.50
  -1   6  -3   82.39    6.30
  -1   6  -3   86.69    6.40
  -1   6  -3   91.59    6.30
  -1   6  -3   81.19    5.40
  -1   6  -3   86.19    6.50
   1  -6   3   82.49    6.60
   1  -6   3   86.99    6.30
   1  -6   3   95.89    6.60
   1  -6   3   79.59    6.50
  -2   6  -3    1.10    1.00
  -2   6  -3    2.30    0.70
  -2   6  -3    1.70    0.50
  -2   6  -3    2.70    1.00
  -2   6  -3    1.30    1.00
  -2   6  -3    0.30    0.70
  -2   6  -3    2.10    0.50
  -2   6  -3    0.50    0.90
  -2   6  -3    1.50    0.90
  -2   6  -3    1.60    0.60
   2  -6   3    2.10    0.90
   2  -6   3    0.40    1.10
   2  -6   3    1.90    1.60
  -3   6  -3   17.30    1.80
  -3   6  -3   19.50    1.70
  -3   6  -3   17.60    1.90
  -3   6  -3   18.40    1.80
  -3   6  -3   17.60    2.00
  -3   6  -3   14.40    1.70
  -3   6  -3   22.40    3.00
  -3   6  -3   15.50    1.70
   3  -6   3   16.80    1.60
   3  -6   3   19.90    1.60
   3  -6   3   19.40    1.60
   3  -6   3   18.00    1.60
   3  -6   3   16.70    1.80
   3  -6   3   19.20    2.50
   3  -6   3   22.60    2.10
  -4   6  -3  374.26   21.60
  -4   6  -3  340.17   22.30
  -4   6  -3  327.87   21.40
  -4   6  -3  294.77   21.30
  -4   6  -3  295.47   21.30
  -4   6  -3  331.07   20.90
  -4   6  -3  320.67   21.40
   4  -6   3  333.27   21.40
   4  -6   3  316.97   21.20
   4  -6   3  304.57   21.20
   4  -6   3  339.97   21.30
   4  -6   3  343.57   21.30
   4  -6   3  351.46   21.30
   4  -6   3  339.27   22.00
  -5   6  -3   35.20    3.20
  -5   6  -3   36.50    3.10
  -5   6  -3   34.40    3.20
  -5   6  -3   33.10    3.30
  -5   6  -3   27.00    2.30
  -5   6  -3   30.20    4.10
  -5   6  -3   33.60    3.10
   5  -6   3   32.80    2.90
   5  -6   3   31.90    3.30
   5  -6   3   32.90    2.90
   5  -6   3   30.90    2.90
   5  -6   3   31.30    2.60
   5  -6   3   33.40    2.90
   5  -6   3   33.90    2.90
  -6   6  -3    2.50    1.40
  -6   6  -3    0.40    1.30
  -6   6  -3    2.40    1.60
  -6   6  -3    2.50    0.80
  -6   6  -3    2.50    1.60
   6  -6   3    1.10    1.10
   6  -6   3    0.70    1.20
   6  -6   3    0.70    0.90
   6  -6   3    1.30    1.10
   6  -6   3    2.80    0.80
   6  -6   3    1.40    1.10
   6  -6   3    2.60    1.20
  -7   6  -3   39.70    4.50
  -7   6  -3   54.59    4.80
  -7   6  -3   45.30    3.70
  -7   6  -3   46.80    4.50
  -7   6  -3   35.40    4.50
  -7   6  -3   49.10    4.60
   7  -6   3   49.60    4.20
   7  -6   3   49.30    4.20
   7  -6   3   47.80    4.20
   7  -6   3   46.60    3.40
   7  -6   3   48.70    4.20
   7  -6   3   40.10    4.10
[truncated: 1,233,879 more chars]
