# Supplementary material for: Co-crystal of nadifloxacin with oxalic acid
Source: Acta Crystallogr E Crystallogr Commun. 2023 Mar 10;79(Pt 4):319–22. doi: 10.1107/S2056989023002244 (PMC10088309; doi:10.1107/S2056989023002244)
Supplement: Supplementary file 2 [file e-79-00319-Isup2.hkl]

data_I                                                                          
_shelx_title ' NOA_a.res in P-1'                                                
_shelx_refln_list_code          4                                               
_shelx_F_calc_maximum      148.10                                               
_exptl_crystal_F_000       426.00                                               
_reflns_d_resolution_high  0.8107                                               
                                                                                
loop_                                                                           
 _space_group_symop_operation_xyz                                               
 'x, y, z'                                                                      
 '-x, -y, -z'                                                                   
                                                                                
_cell_length_a     8.8187                                                       
_cell_length_b     9.6963                                                       
_cell_length_c    12.3804                                                       
_cell_angle_alpha 100.099                                                       
_cell_angle_beta   97.556                                                       
_cell_angle_gamma 109.858                                                       
                                                                                
_shelx_F_squared_multiplier     1.000                                           
                                                                                
loop_                                                                           
 _refln_index_h                                                                 
 _refln_index_k                                                                 
 _refln_index_l                                                                 
 _refln_F_squared_calc                                                          
 _refln_F_squared_meas                                                          
 _refln_F_squared_sigma                                                         
 _refln_observed_status                                                         
   1   0   0          0.06          0.23         0.55 o                         
   2   0   0       2257.85       1896.16        39.80 o                         
   3   0   0        682.59        848.36        18.20 o                         
   4   0   0          4.51          1.13         0.70 o                         
   5   0   0         47.99         56.78         1.91 o                         
   6   0   0        577.70        589.39        11.02 o                         
   7   0   0          0.29          0.70         0.91 o                         
   8   0   0          1.40         -0.07         0.97 o                         
   9   0   0          1.75          2.68         1.44 o                         
  10   0   0          0.43         -0.62         1.46 o                         
 -10   1   0          2.50          0.44         1.48 o                         
  -9   1   0          5.96          7.59         1.40 o                         
  -8   1   0          2.61          4.05         1.11 o                         
  -7   1   0          0.00          0.29         0.94 o                         
  -6   1   0         14.41         23.48         1.45 o                         
  -5   1   0         60.26         71.06         2.15 o                         
  -4   1   0        364.13        448.35         8.59 o                         
  -3   1   0       1173.64        983.59        17.35 o                         
  -2   1   0       5350.07       4818.19       165.63 o                         
   1   1   0         85.97         99.10         2.52 o                         
   2   1   0         19.21         13.37         0.60 o                         
   3   1   0         66.92         45.04         1.35 o                         
   4   1   0        265.57        280.37         5.45 o                         
   5   1   0        728.80        733.42        13.98 o                         
   6   1   0        117.64        123.85         3.01 o                         
   7   1   0          1.89          1.20         0.94 o                         
   8   1   0          0.47          0.01         1.08 o                         
   9   1   0          0.93         -0.07         1.16 o                         
 -10   2   0         47.00         45.98         2.38 o                         
  -9   2   0          5.84          6.99         1.22 o                         
  -8   2   0         37.94         33.41         1.76 o                         
  -7   2   0          0.47         -1.32         0.88 o                         
  -6   2   0         17.10         15.94         1.10 o                         
  -5   2   0        610.35        582.00        11.11 o                         
  -4   2   0         55.55         97.89         2.20 o                         
  -3   2   0        926.57        762.67        14.09 o                         
  -2   2   0       1541.95       1633.44        30.98 o                         
  -1   2   0       1306.50       1286.07        22.35 o                         
   0   2   0          7.14          7.89         0.28 o                         
   1   2   0        408.14        427.38         7.35 o                         
   2   2   0         68.75         78.53         1.84 o                         
   3   2   0        309.48        307.41         5.73 o                         
   4   2   0         47.78         47.47         1.52 o                         
   5   2   0          2.79          5.21         0.74 o                         
   6   2   0         99.07        103.87         2.98 o                         
   7   2   0          0.00          0.09         0.74 o                         
   8   2   0          0.02         -0.13         0.74 o                         
   9   2   0          2.37          4.81         1.67 o                         
 -10   3   0        161.19        157.53         4.42 o                         
  -9   3   0          1.57          0.20         1.06 o                         
  -8   3   0          5.26          3.07         0.94 o                         
  -7   3   0         80.77         86.39         2.44 o                         
  -6   3   0         51.85         52.86         1.76 o                         
  -5   3   0        827.08        844.41        15.81 o                         
  -4   3   0        204.52        174.25         3.83 o                         
  -3   3   0        164.53        160.66         3.27 o                         
  -2   3   0        319.53        331.32         6.27 o                         
  -1   3   0          0.10          2.83         0.25 o                         
   0   3   0        566.68        513.00         8.44 o                         
   1   3   0        137.66        177.71         3.38 o                         
   2   3   0        246.21        346.28         6.19 o                         
   3   3   0         68.54         69.58         1.94 o                         
   4   3   0         12.29         11.37         0.94 o                         
   5   3   0          8.60          5.29         0.98 o                         
   6   3   0          0.48          0.33         0.98 o                         
   7   3   0          1.69          2.82         1.20 o                         
   8   3   0          0.03         -1.26         1.45 o                         
 -10   4   0         79.47         79.37         3.06 o                         
  -9   4   0          6.42          3.06         1.05 o                         
  -8   4   0         13.14         14.57         1.24 o                         
  -7   4   0          2.44          2.16         0.83 o                         
  -6   4   0         72.22         80.31         2.07 o                         
  -5   4   0       1378.58       1460.14        25.97 o                         
  -4   4   0          6.49          8.54         0.62 o                         
  -3   4   0        918.01        945.48        16.75 o                         
  -2   4   0        935.51       1013.99        17.18 o                         
  -1   4   0        609.16        655.54        11.19 o                         
   0   4   0         24.81         32.67         0.73 o                         
   1   4   0       2377.78       2511.40        42.16 o                         
   2   4   0        255.70        247.04         4.40 o                         
   3   4   0         34.53         48.07         1.49 o                         
   4   4   0          0.11          0.43         0.58 o                         
   5   4   0        157.08        150.67         4.52 o                         
   6   4   0         18.84         15.37         1.64 o                         
   7   4   0        144.47        135.29         4.56 o                         
   8   4   0          4.15          6.05         1.64 o                         
 -10   5   0          0.33          1.88         1.21 o                         
  -9   5   0          7.23          7.04         1.33 o                         
  -8   5   0        121.88        122.69         3.45 o                         
  -7   5   0         86.80         83.48         2.43 o                         
  -6   5   0         65.21         63.33         1.73 o                         
  -5   5   0         88.59        103.04         2.29 o                         
  -4   5   0        130.63        187.88         3.94 o                         
  -3   5   0          0.79          1.77         0.35 o                         
  -2   5   0         12.50         12.13         0.54 o                         
  -1   5   0        200.81        223.55         5.03 o                         
   0   5   0          7.36          8.16         0.49 o                         
   1   5   0        625.31        693.31        11.55 o                         
   2   5   0        116.98        134.53         2.85 o                         
   3   5   0         12.24         14.86         0.95 o                         
   4   5   0         46.10         45.11         1.61 o                         
   5   5   0         21.21         15.70         1.43 o                         
   6   5   0         32.31         39.01         2.11 o                         
   7   5   0         95.85         92.46         5.43 o                         
 -10   6   0         14.33         14.00         1.30 o                         
  -9   6   0          0.38          1.78         0.97 o                         
  -8   6   0         35.80         45.45         2.28 o                         
  -7   6   0         54.71         44.47         1.66 o                         
  -6   6   0         49.27         44.76         1.57 o                         
  -5   6   0         15.66         25.02         1.18 o                         
  -4   6   0         82.32         81.39         2.26 o                         
  -3   6   0        329.64        316.17         5.49 o                         
  -2   6   0          0.62          1.34         0.43 o                         
  -1   6   0         30.10         30.27         0.98 o                         
   0   6   0         79.89         62.06         1.70 o                         
   1   6   0         23.94         20.76         0.79 o                         
   2   6   0        187.67        197.35         3.98 o                         
   3   6   0         67.80         56.88         1.68 o                         
   4   6   0         28.08         31.19         1.47 o                         
   5   6   0          0.04          0.19         1.02 o                         
   6   6   0         21.11         24.88         1.82 o                         
 -10   7   0         55.26         54.33         3.38 o                         
  -9   7   0         17.82         15.69         1.61 o                         
  -8   7   0          1.51          0.58         0.79 o                         
  -7   7   0         39.94         36.05         2.02 o                         
  -6   7   0        322.01        302.93         6.56 o                         
  -5   7   0        140.31        120.82         2.73 o                         
  -4   7   0        769.68        728.87        13.69 o                         
  -3   7   0        826.25        828.05        16.87 o                         
  -2   7   0        131.25        114.34         2.70 o                         
  -1   7   0         33.59         36.11         1.44 o                         
   0   7   0          7.12          7.17         0.68 o                         
   1   7   0         17.99         21.39         0.83 o                         
   2   7   0          8.24          6.67         0.65 o                         
   3   7   0         55.61         55.58         1.72 o                         
   4   7   0         14.26          9.78         0.97 o                         
   5   7   0          2.53          2.78         1.04 o                         
 -10   8   0          0.01          2.25         1.39 o                         
  -9   8   0         47.32         45.86         2.13 o                         
  -8   8   0          5.13          4.76         1.01 o                         
  -7   8   0         28.27         30.44         1.51 o                         
  -6   8   0         16.08         13.32         1.00 o                         
  -5   8   0        194.50        202.73         4.98 o                         
  -4   8   0       1146.06       1210.86        21.36 o                         
  -3   8   0        564.07        563.60        12.48 o                         
  -2   8   0          0.31          0.20         0.55 o                         
  -1   8   0         13.55         17.95         0.96 o                         
   0   8   0         26.50         28.33         1.37 o                         
   1   8   0         16.38         15.60         1.06 o                         
   2   8   0        353.69        340.46         8.01 o                         
   3   8   0          0.42          0.80         0.77 o                         
   4   8   0          1.55          2.53         0.99 o                         
  -9   9   0          2.71          3.88         1.40 o                         
  -8   9   0         16.37         18.27         1.35 o                         
  -7   9   0         57.66         59.45         1.96 o                         
  -6   9   0          0.05         -0.65         0.74 o                         
  -5   9   0         22.38         21.41         1.11 o                         
  -4   9   0        248.20        243.82         6.53 o                         
  -3   9   0         37.52         41.70         1.61 o                         
  -2   9   0          9.48         13.87         1.32 o                         
  -1   9   0         26.50         27.00         2.41 o                         
   0   9   0          7.82          9.95         0.74 o                         
   1   9   0          7.93          5.96         0.83 o                         
   2   9   0         61.60         49.27         1.89 o                         
   3   9   0          0.98          1.40         1.11 o                         
  -8  10   0          1.06          0.91         1.48 o                         
  -7  10   0          0.64          1.12         0.93 o                         
  -6  10   0          3.87          3.89         0.91 o                         
  -5  10   0          1.33          0.42         0.90 o                         
  -4  10   0          0.88          0.14         0.79 o                         
  -3  10   0         10.50         10.60         1.00 o                         
  -2  10   0          3.98          5.41         1.76 o                         
  -1  10   0          1.44          3.00         1.45 o                         
   0  10   0          5.49          6.90         1.72 o                         
   1  10   0         77.05         79.48         2.45 o                         
  -7  11   0          0.58          2.03         0.76 o                         
  -6  11   0          4.99          7.30         1.81 o                         
  -5  11   0          4.22          3.82         0.94 o                         
  -4  11   0          8.57         10.05         0.98 o                         
  -3  11   0         26.19         35.81         3.90 o                         
  -2  11   0          2.54          6.86         1.84 o                         
  -1  11   0         14.51         16.22         2.15 o                         
   0 -11   1          5.02          2.81         1.43 o                         
   1 -11   1          0.24          3.15         1.54 o                         
   2 -11   1          0.03          1.03         1.50 o                         
   3 -11   1          0.02         -0.31         1.32 o                         
   4 -11   1          0.11         -2.49         1.66 o                         
   5 -11   1          7.21          7.90         1.12 o                         
   6 -11   1          9.44         11.10         1.30 o                         
   7 -11   1          0.56         -0.70         0.78 o                         
  -2 -10   1          4.22          5.27         1.67 o                         
  -1 -10   1          2.75          0.51         1.36 o                         
   0 -10   1         14.75         14.96         2.64 o                         
   1 -10   1          0.94          4.17         1.40 o                         
   2 -10   1         14.73         17.29         2.15 o                         
   3 -10   1          2.66          2.32         1.45 o                         
   4 -10   1         44.04         50.62         1.85 o                         
   5 -10   1          0.00         -1.19         0.85 o                         
   6 -10   1          0.28          0.86         0.62 o                         
   7 -10   1         18.64         20.76         1.42 o                         
   8 -10   1         19.81         24.70         1.61 o                         
  -3  -9   1         14.82         11.52         1.54 o                         
  -2  -9   1          1.71          1.74         0.63 o                         
  -1  -9   1          0.11          0.49         0.66 o                         
   0  -9   1          0.02         -2.07         1.38 o                         
   1  -9   1        119.51        115.55         4.47 o                         
   2  -9   1          6.57          7.31         1.60 o                         
   3  -9   1        125.12        134.84         3.70 o                         
   4  -9   1         63.09         72.37         2.38 o                         
   5  -9   1         73.62         64.82         1.94 o                         
   6  -9   1          6.53          6.46         0.87 o                         
   7  -9   1          0.88         -0.79         0.75 o                         
   8  -9   1          2.08          2.64         0.95 o                         
   9  -9   1          0.44          2.91         1.46 o                         
  -4  -8   1          1.87          1.11         0.86 o                         
  -3  -8   1         42.88         44.65         2.52 o                         
  -2  -8   1         22.16         28.45         1.45 o                         
  -1  -8   1         36.28         39.00         1.60 o                         
   0  -8   1          0.10          1.25         1.31 o                         
   1  -8   1          5.52          2.94         1.18 o                         
   2  -8   1          0.15          2.81         1.33 o                         
   3  -8   1        386.15        429.19        10.96 o                         
   4  -8   1         24.14         18.66         0.87 o                         
   5  -8   1          7.27          2.46         0.69 o                         
   6  -8   1        106.11        106.95         2.61 o                         
   7  -8   1         52.72         52.95         1.99 o                         
   8  -8   1         16.97         17.78         1.37 o                         
   9  -8   1         44.03         37.73         2.53 o                         
  10  -8   1          3.76          3.08         0.98 o                         
  -5  -7   1          6.24          3.83         1.07 o                         
  -4  -7   1          6.14          5.13         0.97 o                         
  -3  -7   1         39.87         44.38         1.52 o                         
  -2  -7   1         22.08         28.26         1.04 o                         
  -1  -7   1         25.36         30.92         1.28 o                         
   0  -7   1          0.98          1.75         0.50 o                         
   1  -7   1         10.85          5.56         1.40 o                         
   2  -7   1         79.79        101.03         2.40 o                         
   3  -7   1        169.51        170.89         4.13 o                         
   4  -7   1          0.78         -0.61         0.57 o                         
   5  -7   1        273.77        252.79         5.74 o                         
   6  -7   1        106.64        119.37         2.93 o                         
   7  -7   1         39.20         47.41         1.69 o                         
   8  -7   1         41.45         37.33         1.67 o                         
   9  -7   1          7.68          5.56         1.10 o                         
  10  -7   1          5.04          4.09         1.16 o                         
  -6  -6   1          2.70          1.52         1.13 o                         
  -5  -6   1          7.50          4.41         1.01 o                         
  -4  -6   1         29.41         30.88         1.49 o                         
  -3  -6   1          9.32          4.72         0.80 o                         
  -2  -6   1          0.01         -0.38         0.41 o                         
  -1  -6   1        140.57        164.08         3.68 o                         
   0  -6   1          0.08          1.23         0.42 o                         
   1  -6   1         64.18         64.13         2.05 o                         
   2  -6   1        124.19        140.33         2.93 o                         
   3  -6   1         28.52         29.91         0.87 o                         
   4  -6   1          7.65         10.15         0.64 o                         
   5  -6   1         75.28         80.68         1.92 o                         
   6  -6   1          8.58          6.71         0.68 o                         
   7  -6   1         21.11         17.45         1.10 o                         
   8  -6   1         33.14         36.73         1.77 o                         
   9  -6   1         14.62         17.18         1.78 o                         
  10  -6   1         21.92         22.06         1.87 o                         
  -7  -5   1         63.91         59.54         3.01 o                         
  -6  -5   1         37.58         33.49         1.98 o                         
  -5  -5   1         36.41         41.30         1.93 o                         
  -4  -5   1          7.17         11.05         1.00 o                         
  -3  -5   1         62.92         70.96         1.91 o                         
  -2  -5   1        266.96        286.88         5.41 o                         
  -1  -5   1         46.16         49.31         1.07 o                         
   0  -5   1          3.86          6.20         0.44 o                         
   1  -5   1        140.08        129.87         2.77 o                         
   2  -5   1         20.79         27.68         0.74 o                         
   3  -5   1         20.00         23.07         0.90 o                         
   4  -5   1         21.90         12.56         0.61 o                         
   5  -5   1          3.62          0.39         0.49 o                         
   6  -5   1        193.88        188.06         3.84 o                         
   7  -5   1          1.39          0.12         0.80 o                         
   8  -5   1          0.03         -1.47         0.98 o                         
   9  -5   1         16.23         18.43         1.75 o                         
  10  -5   1          1.76          3.68         1.53 o                         
  -8  -4   1          3.51          4.88         1.51 o                         
  -7  -4   1         95.54        102.55         3.98 o                         
  -6  -4   1          5.82          4.84         1.25 o                         
  -5  -4   1         15.60         22.95         1.52 o                         
  -4  -4   1          0.76         -1.01         0.67 o                         
  -3  -4   1         23.56         22.01         0.99 o                         
  -2  -4   1         68.29         94.56         1.99 o                         
  -1  -4   1        105.43         98.17         2.00 o                         
   0  -4   1         14.86         12.43         0.48 o                         
   1  -4   1         30.86         27.51         0.80 o                         
   2  -4   1        583.84        655.30        12.68 o                         
   3  -4   1          2.13          0.13         0.37 o                         
   4  -4   1        515.18        431.15         9.54 o                         
   5  -4   1        466.69        435.82         8.90 o                         
   6  -4   1          0.80          1.48         0.68 o                         
   7  -4   1         30.13         25.66         1.28 o                         
   8  -4   1          2.02          2.82         1.04 o                         
   9  -4   1         30.91         36.92         2.01 o                         
  10  -4   1          4.29          6.64         1.51 o                         
  -8  -3   1          1.83          2.82         1.67 o                         
  -7  -3   1          2.11          1.59         1.11 o                         
  -6  -3   1          0.00         -0.91         0.92 o                         
  -5  -3   1          0.87          0.05         0.80 o                         
  -4  -3   1         17.79         20.07         1.43 o                         
  -3  -3   1        157.70        190.28         4.42 o                         
  -2  -3   1        431.56        481.00         8.38 o                         
  -1  -3   1        358.51        375.22         6.29 o                         
   0  -3   1        531.47        498.12         9.25 o                         
   1  -3   1        135.97        124.01         2.47 o                         
   2  -3   1       1560.29       1508.42        24.48 o                         
   3  -3   1        436.51        357.19         6.53 o                         
   4  -3   1         23.13         11.99         0.81 o                         
   5  -3   1        193.50        215.58         4.35 o                         
   6  -3   1        138.12        142.52         3.10 o                         
   7  -3   1          0.23          0.55         0.79 o                         
   8  -3   1          0.02          0.03         1.04 o                         
   9  -3   1         48.95         45.70         2.22 o                         
  10  -3   1          0.38          3.52         1.53 o                         
  -9  -2   1          0.30         -1.40         1.35 o                         
  -8  -2   1          0.03          0.32         0.76 o                         
  -7  -2   1          1.18          0.58         0.86 o                         
  -6  -2   1         14.91         18.51         1.28 o                         
  -5  -2   1        161.11        165.29         3.77 o                         
  -4  -2   1         15.11         17.03         0.81 o                         
  -3  -2   1        230.16        215.43         4.63 o                         
  -2  -2   1       2764.19       2980.70        53.99 o                         
  -1  -2   1       4991.31       5003.95       104.25 o                         
   0  -2   1        562.08        464.02         8.93 o                         
   1  -2   1       5596.03       5580.39       181.41 o                         
   2  -2   1        493.45        553.68        10.22 o                         
   3  -2   1        415.35        517.80        10.96 o                         
   4  -2   1        457.68        360.54         7.01 o                         
   5  -2   1         55.96         59.26         1.65 o                         
   6  -2   1         14.02         12.86         0.99 o                         
   7  -2   1          5.66          5.44         1.05 o                         
   8  -2   1          0.11         -0.22         0.92 o                         
   9  -2   1         13.47         13.80         1.41 o                         
  10  -2   1          0.57         -1.05         1.35 o                         
  -9  -1   1          2.91          0.34         1.20 o                         
  -8  -1   1          2.63          1.61         1.05 o                         
  -7  -1   1         26.88         27.46         1.61 o                         
  -6  -1   1         89.14         78.82         2.35 o                         
  -5  -1   1         40.71         34.55         1.40 o                         
  -4  -1   1        311.60        367.02         7.54 o                         
  -3  -1   1       1500.18       1399.66        26.80 o                         
  -2  -1   1        352.22        446.88         8.86 o                         
  -1  -1   1       6693.34       6753.24       282.62 o                         
   0  -1   1          2.36         -0.13         0.14 o                         
   1  -1   1        327.17         45.79         6.15 o                         
   2  -1   1        490.56        403.17         9.23 o                         
   3  -1   1       1254.00       1319.53        25.25 o                         
   4  -1   1        574.57        546.16        11.90 o                         
   5  -1   1         81.31         92.95         2.48 o                         
   6  -1   1         58.77         66.59         2.05 o                         
   7  -1   1          6.79          4.04         0.93 o                         
   8  -1   1          8.17          8.29         1.18 o                         
   9  -1   1          3.27          2.48         1.36 o                         
  10  -1   1          1.24          1.33         1.50 o                         
 -10   0   1          0.98         -1.19         1.60 o                         
  -9   0   1          0.03          0.82         1.15 o                         
  -8   0   1          0.02         -1.26         1.04 o                         
  -7   0   1         26.28         27.73         1.56 o                         
  -6   0   1        216.60        247.37         5.38 o                         
  -5   0   1         95.05         88.01         2.31 o                         
  -4   0   1        577.95        594.83        11.25 o                         
  -3   0   1       1540.97       1761.38        33.54 o                         
  -2   0   1        124.87        107.79         2.18 o                         
  -1   0   1         14.32          0.04         0.18 o                         
   1   0   1        568.16        323.19        21.41 o                         
   2   0   1          5.41          5.72         0.54 o                         
   3   0   1          1.85          1.37         0.43 o                         
   4   0   1        269.14        254.99         5.15 o                         
   5   0   1          0.07          2.83         0.85 o                         
   6   0   1          4.80          2.69         0.94 o                         
   7   0   1          7.65          9.94         1.09 o                         
   8   0   1          0.94          1.37         1.12 o                         
   9   0   1          1.53         -0.13         1.24 o                         
 -10   1   1          1.34          0.86         1.74 o                         
  -9   1   1         13.25         13.41         1.42 o                         
  -8   1   1          5.19          5.56         1.20 o                         
  -7   1   1          1.42          3.64         0.95 o                         
  -6   1   1         43.80         43.27         1.64 o                         
  -5   1   1         47.39         49.04         1.54 o                         
  -4   1   1         16.52         13.49         0.76 o                         
  -3   1   1         12.95         21.49         0.80 o                         
  -2   1   1         21.24         33.13         0.99 o                         
  -1   1   1        705.95        204.52        13.44 o                         
   1   1   1        535.19        477.77        10.20 o                         
   2   1   1        138.37        209.59         4.55 o                         
   3   1   1        552.14        444.26         9.33 o                         
   4   1   1        459.42        516.77        10.96 o                         
   5   1   1        113.20        108.08         4.01 o                         
   6   1   1         58.92         58.76         2.19 o                         
   7   1   1         37.19         35.20         1.90 o                         
   8   1   1          7.36          6.98         1.77 o                         
   9   1   1          0.45         -0.65         1.26 o                         
 -10   2   1         10.89         10.52         1.83 o                         
  -9   2   1          2.93          2.56         1.11 o                         
  -8   2   1         55.92         66.08         2.36 o                         
  -7   2   1         12.30          8.69         0.97 o                         
  -6   2   1         17.78         17.86         1.12 o                         
  -5   2   1        286.22        296.19         6.02 o                         
  -4   2   1        183.83        185.98         3.92 o                         
  -3   2   1        289.57        236.82         4.68 o                         
  -2   2   1       2648.63       2195.99        43.56 o                         
  -1   2   1         53.91         62.92         1.21 o                         
   0   2   1       2498.54       2533.12        52.76 o                         
   1   2   1        383.68        335.26         6.60 o                         
   2   2   1        566.79        482.68         9.07 o                         
   3   2   1          5.53         17.21         0.90 o                         
   4   2   1        238.17        264.74         5.21 o                         
   5   2   1          2.22          3.71         0.66 o                         
   6   2   1          0.02         -0.96         0.64 o                         
   7   2   1          0.09          0.66         0.82 o                         
   8   2   1          1.35          2.24         0.88 o                         
   9   2   1          5.17          7.80         2.16 o                         
 -10   3   1         37.89         40.41         2.29 o                         
  -9   3   1         24.31         20.84         1.41 o                         
  -8   3   1          0.28          1.32         1.01 o                         
  -7   3   1         32.96         33.23         1.51 o                         
  -6   3   1          0.31          2.30         0.79 o                         
  -5   3   1         42.40         42.54         1.56 o                         
  -4   3   1        726.81        708.26        12.77 o                         
  -3   3   1       1604.50       1819.73        31.83 o                         
  -2   3   1       1090.99        987.13        18.83 o                         
  -1   3   1       1412.40       1542.43        29.22 o                         
   0   3   1        493.61        477.97         8.86 o                         
   1   3   1          0.84          0.98         0.35 o                         
   2   3   1          4.91          9.11         0.58 o                         
   3   3   1         18.50         14.56         1.00 o                         
   4   3   1          1.04          0.63         0.61 o                         
   5   3   1         16.06         21.07         1.54 o                         
   6   3   1          0.12          2.31         1.05 o                         
   7   3   1          5.91          8.84         2.26 o                         
   8   3   1          2.55          3.45         1.60 o                         
 -10   4   1          1.05          1.94         1.16 o                         
  -9   4   1          0.01          1.92         0.95 o                         
  -8   4   1         75.61         69.41         2.08 o                         
  -7   4   1        121.24        125.89         3.07 o                         
  -6   4   1         25.26         24.26         1.27 o                         
  -5   4   1        176.93        228.03         4.57 o                         
  -4   4   1        862.25        772.83        16.64 o                         
  -3   4   1         23.34         15.51         0.67 o                         
  -2   4   1         15.09         11.73         0.56 o                         
  -1   4   1        239.24        228.75         3.99 o                         
   0   4   1        260.78        334.11         5.69 o                         
   1   4   1        664.89        663.70        11.95 o                         
   2   4   1        138.74        128.21         2.47 o                         
   3   4   1          6.33          8.51         0.76 o                         
   4   4   1         46.09         35.69         1.52 o                         
   5   4   1         63.94         72.51         2.71 o                         
   6   4   1         12.33         19.41         1.70 o                         
   7   4   1         40.10         42.42         2.62 o                         
 -10   5   1          2.17          0.59         1.24 o                         
  -9   5   1         14.75         13.64         1.19 o                         
  -8   5   1         48.28         44.11         1.78 o                         
  -7   5   1        147.86        158.08         3.57 o                         
  -6   5   1          6.06          6.31         0.67 o                         
  -5   5   1        311.14        288.55         6.13 o                         
  -4   5   1          0.55          0.93         0.50 o                         
  -3   5   1         14.35         12.89         0.65 o                         
  -2   5   1          0.07         -0.36         0.47 o                         
  -1   5   1        133.21        155.31         3.42 o                         
   0   5   1        342.04        415.58         6.83 o                         
   1   5   1        258.49        272.85         5.22 o                         
   2   5   1         35.95         31.81         1.09 o                         
   3   5   1         22.20         20.33         1.08 o                         
   4   5   1          7.27          4.95         0.76 o                         
   5   5   1        129.16        117.19         3.32 o                         
   6   5   1          2.25          1.57         1.24 o                         
   7   5   1          1.24          0.49         1.39 o                         
 -10   6   1          1.14          2.21         1.43 o                         
  -9   6   1          0.18         -1.61         1.08 o                         
  -8   6   1          2.53          1.82         1.15 o                         
  -7   6   1         79.15         76.22         2.27 o                         
  -6   6   1         30.35         31.47         1.66 o                         
  -5   6   1          2.07          5.39         0.70 o                         
  -4   6   1         34.90         43.99         1.32 o                         
  -3   6   1         80.61         90.22         1.97 o                         
  -2   6   1          4.60          5.47         0.45 o                         
  -1   6   1         64.74         47.36         1.15 o                         
   0   6   1        133.71        152.87         2.95 o                         
   1   6   1         11.82         12.20         0.68 o                         
   2   6   1          1.82          0.14         0.46 o                         
   3   6   1         14.44         14.46         1.01 o                         
   4   6   1          0.24          1.27         0.80 o                         
   5   6   1         19.28         22.80         1.40 o                         
   6   6   1          3.86          2.90         1.31 o                         
 -10   7   1         37.72         35.62         1.90 o                         
  -9   7   1         21.56         25.82         2.40 o                         
  -8   7   1          6.79          3.05         1.49 o                         
  -7   7   1          4.41          0.87         1.33 o                         
  -6   7   1         59.13         61.60         1.98 o                         
  -5   7   1          1.64          3.59         0.73 o                         
  -4   7   1         63.16         55.58         1.72 o                         
  -3   7   1        176.40        186.13         3.96 o                         
  -2   7   1         13.49         13.39         1.38 o                         
  -1   7   1          6.81          3.03         0.59 o                         
   0   7   1          6.28          6.34         0.54 o                         
   1   7   1         25.17         31.60         1.26 o                         
   2   7   1          4.83          9.53         0.85 o                         
   3   7   1          6.19          9.13         1.01 o                         
   4   7   1          6.04          5.75         1.02 o                         
   5   7   1          1.35          0.52         0.93 o                         
 -10   8   1         12.50          8.88         1.61 o                         
  -9   8   1          4.70          4.07         1.32 o                         
  -8   8   1          1.94         -0.08         1.15 o                         
  -7   8   1          9.10          6.43         1.16 o                         
  -6   8   1         41.07         41.07         1.73 o                         
  -5   8   1         85.90         81.99         2.28 o                         
  -4   8   1         23.51         26.26         1.19 o                         
  -3   8   1         92.75         96.86         2.42 o                         
  -2   8   1          0.12         -0.04         0.66 o                         
  -1   8   1         21.45         28.35         1.32 o                         
   0   8   1         88.32         90.14         2.72 o                         
   1   8   1         22.07         23.14         1.12 o                         
   2   8   1         12.96         18.55         1.07 o                         
   3   8   1          0.01          0.29         0.75 o                         
   4   8   1          6.39          5.75         1.24 o                         
  -9   9   1          1.04          0.47         1.31 o                         
  -8   9   1          5.90          5.18         1.11 o                         
  -7   9   1          3.10          3.48         0.97 o                         
  -6   9   1         23.49         22.60         1.35 o                         
  -5   9   1          1.91          5.15         0.71 o                         
  -4   9   1         63.45         57.25         1.79 o                         
  -3   9   1          1.07          2.06         0.65 o                         
  -2   9   1          7.27          6.41         0.85 o                         
  -1   9   1         10.69         14.12         1.38 o                         
   0   9   1         12.98         15.64         1.08 o                         
   1   9   1          7.21          5.92         0.96 o                         
   2   9   1          0.31         -0.65         1.18 o                         
   3   9   1          2.43          1.51         0.74 o                         
  -8  10   1          6.12          6.72         1.39 o                         
  -7  10   1          1.01          0.87         0.90 o                         
  -6  10   1          5.87          8.17         0.81 o                         
  -5  10   1          1.39          1.62         0.78 o                         
  -4  10   1          0.08          0.47         0.82 o                         
  -3  10   1         16.61         16.00         1.09 o                         
  -2  10   1         11.23          9.88         0.77 o                         
  -1  10   1          0.81          0.38         0.55 o                         
   0  10   1         15.63         19.31         1.15 o                         
   1  10   1          0.25          1.37         0.79 o                         
  -7  11   1          6.25          4.97         0.98 o                         
  -6  11   1          0.31         -0.42         2.21 o                         
  -5  11   1         47.16         47.08         2.89 o                         
  -4  11   1          0.01         -0.34         0.67 o                         
  -3  11   1         17.57         22.05         1.81 o                         
  -2  11   1         23.55         21.91         2.19 o                         
  -1  11   1         15.73         11.04         2.46 o                         
   0 -11   2          2.72          1.85         1.45 o                         
   1 -11   2          2.25          3.10         1.63 o                         
   2 -11   2          2.88          3.55         1.77 o                         
   3 -11   2          2.90          2.24         1.40 o                         
   4 -11   2          2.32          5.16         1.96 o                         
   5 -11   2          8.60         10.06         0.85 o                         
   6 -11   2         40.20         39.85         2.58 o                         
   7 -11   2         17.11         18.61         1.38 o                         
  -2 -10   2          1.42          3.36         0.89 o                         
  -1 -10   2          3.96          2.27         1.32 o                         
   0 -10   2          3.90          3.28         1.39 o                         
   1 -10   2          1.16          1.58         1.99 o                         
   2 -10   2         13.16         13.34         1.71 o                         
   3 -10   2          9.52          6.78         1.83 o                         
   4 -10   2         13.76         14.21         0.84 o                         
   5 -10   2         61.81         68.71         2.77 o                         
   6 -10   2          0.74          1.57         0.62 o                         
   7 -10   2         28.02         26.02         1.55 o                         
   8 -10   2          3.75          1.48         0.90 o                         
  -3  -9   2         12.36         14.32         1.55 o                         
  -2  -9   2         11.76         11.68         1.27 o                         
  -1  -9   2          1.48          3.83         1.68 o                         
   0  -9   2          0.16         -1.55         1.03 o                         
   1  -9   2          5.81          3.56         1.35 o                         
   2  -9   2        505.17        501.44        13.21 o                         
   3  -9   2         48.91         48.86         2.69 o                         
   4  -9   2         21.63         20.64         1.63 o                         
   5  -9   2          3.80          1.57         0.50 o                         
   6  -9   2          7.26          5.62         0.90 o                         
   7  -9   2         17.65         19.22         1.28 o                         
   8  -9   2          0.83          2.48         0.87 o                         
   9  -9   2          1.31          1.34         1.01 o                         
  -4  -8   2         52.77         47.41         1.64 o                         
  -3  -8   2          2.40          0.97         0.87 o                         
  -2  -8   2          0.97          0.99         0.73 o                         
  -1  -8   2          5.66          8.94         0.89 o                         
   0  -8   2         75.21         76.30         3.47 o                         
   1  -8   2        384.08        373.43        10.11 o                         
   2  -8   2       1078.94       1098.82        27.18 o                         
   3  -8   2        169.49        187.68         4.57 o                         
   4  -8   2        330.20        358.11         7.30 o                         
   5  -8   2        342.84        327.73         6.31 o                         
   6  -8   2         94.17         98.30         2.55 o                         
   7  -8   2        245.90        225.94         4.95 o                         
   8  -8   2         42.74         46.64         2.06 o                         
   9  -8   2          5.96          7.29         1.06 o                         
  -6  -7   2          0.34          3.38         1.16 o                         
  -5  -7   2          1.91         -0.48         1.26 o                         
  -4  -7   2         18.52         21.10         1.39 o                         
  -3  -7   2         20.50         20.44         1.02 o                         
  -2  -7   2          0.00         -0.01         0.42 o                         
  -1  -7   2         48.04         41.81         1.43 o                         
   0  -7   2         53.15         52.30         2.58 o                         
   1  -7   2          8.61         14.26         1.58 o                         
   2  -7   2        334.09        335.19         6.87 o                         
   3  -7   2         97.10        102.80         3.62 o                         
   4  -7   2         33.63         28.04         1.04 o                         
   5  -7   2         31.11         22.91         1.06 o                         
   6  -7   2         10.72          8.54         0.82 o                         
   7  -7   2         12.65          7.42         0.91 o                         
   8  -7   2         63.66         44.54         2.09 o                         
   9  -7   2         76.93         62.03         2.48 o                         
  10  -7   2         10.46         10.87         1.40 o                         
  -6  -6   2          2.60          1.59         1.13 o                         
  -5  -6   2          7.16          4.56         0.99 o                         
  -4  -6   2          1.96          4.00         0.80 o                         
  -3  -6   2         15.23         12.46         0.89 o                         
  -2  -6   2         13.81         13.31         0.88 o                         
  -1  -6   2        115.72        118.45         2.77 o                         
   0  -6   2          2.10          0.92         0.71 o                         
   1  -6   2         14.53         27.87         1.26 o                         
   2  -6   2         72.59         95.34         2.53 o                         
   3  -6   2          5.43          6.20         0.52 o                         
   4  -6   2         92.92         75.39         1.65 o                         
   5  -6   2          0.86         -0.42         0.50 o                         
   6  -6   2         38.10         38.68         1.40 o                         
   7  -6   2          3.21          1.31         0.71 o                         
   8  -6   2         79.07         88.87         2.49 o                         
   9  -6   2          1.39          1.63         1.16 o                         
  10  -6   2         13.15         14.16         1.72 o                         
  -7  -5   2          1.00         -0.81         1.30 o                         
  -6  -5   2          1.51          2.02         1.21 o                         
  -5  -5   2         17.46         13.84         1.27 o                         
  -4  -5   2          5.40          9.90         0.94 o                         
  -3  -5   2        792.61        817.29        15.31 o                         
  -2  -5   2          2.74          4.20         0.58 o                         
  -1  -5   2         95.32        104.85         2.14 o                         
   0  -5   2          6.13          8.52         0.37 o                         
   1  -5   2         41.85         27.17         0.93 o                         
   2  -5   2          0.67          3.45         0.36 o                         
   3  -5   2        466.53        558.42         9.36 o                         
   4  -5   2        262.24        317.24         5.39 o                         
   5  -5   2         13.61         10.14         0.75 o                         
   6  -5   2         33.92         30.18         1.19 o                         
   7  -5   2         54.77         57.78         2.20 o                         
   8  -5   2          0.67          0.58         0.93 o                         
   9  -5   2         57.21         59.15         2.53 o                         
  10  -5   2          0.39          2.85         1.42 o                         
  -8  -4   2          6.64          6.26         1.56 o                         
  -7  -4   2          1.78          0.05         1.29 o                         
  -6  -4   2         11.33         12.78         1.47 o                         
  -5  -4   2          3.46          2.63         0.99 o                         
  -4  -4   2         18.39         19.01         1.12 o                         
  -3  -4   2        125.48        126.53         2.76 o                         
  -2  -4   2        292.14        309.42         5.79 o                         
  -1  -4   2          3.48          2.92         0.33 o                         
   0  -4   2         88.85         70.32         1.52 o                         
   1  -4   2          7.63         26.79         0.77 o                         
   2  -4   2        817.58        753.99        12.86 o                         
   3  -4   2       4689.60       4947.92        82.65 o                         
   4  -4   2         38.30         49.77         1.31 o                         
   5  -4   2        243.72        236.39         4.71 o                         
   6  -4   2         59.14         58.42         1.75 o                         
   7  -4   2          5.99          5.32         0.95 o                         
   8  -4   2        247.80        250.89         6.59 o                         
   9  -4   2        296.10        288.13         8.12 o                         
  10  -4   2          0.08          0.48         1.42 o                         
  -8  -3   2          7.65          7.90         1.59 o                         
  -7  -3   2          1.65          2.69         1.13 o                         
  -6  -3   2         16.56         10.71         1.17 o                         
  -5  -3   2          6.45          9.48         1.03 o                         
  -4  -3   2         83.02         90.26         2.81 o                         
  -3  -3   2        863.48        986.07        17.68 o                         
  -2  -3   2        628.34        565.31         9.47 o                         
  -1  -3   2       2347.72       2304.41        37.38 o                         
   0  -3   2        156.54        209.65         3.58 o                         
   1  -3   2        170.57        192.52         3.22 o                         
   2  -3   2        886.71        880.64        14.95 o                         
   3  -3   2        173.06        200.39         3.83 o                         
   4  -3   2        166.17        166.38         3.39 o                         
   5  -3   2         67.27         56.16         1.62 o                         
   6  -3   2         55.66         56.83         1.87 o                         
   7  -3   2         16.72         16.84         1.18 o                         
   8  -3   2        337.99        321.32         6.38 o                         
   9  -3   2        272.83        247.89         6.21 o                         
  10  -3   2          4.08          5.13         1.86 o                         
  -9  -2   2          0.03          2.13         1.53 o                         
  -8  -2   2          5.03          6.17         0.98 o                         
  -7  -2   2         51.57         51.17         2.07 o                         
  -6  -2   2          0.34         -0.01         0.70 o                         
  -5  -2   2          0.02         -0.65         0.61 o                         
  -4  -2   2         18.71         21.15         0.84 o                         
  -3  -2   2         22.96         21.62         0.80 o                         
  -2  -2   2         20.46          5.00         0.48 o                         
  -1  -2   2        836.15        840.55        16.81 o                         
   0  -2   2       2001.56       1861.15        29.15 o                         
   1  -2   2         26.02         21.85         0.65 o                         
   2  -2   2        512.67        497.08         9.68 o                         
   3  -2   2        487.81        402.17         8.36 o                         
   4  -2   2        486.24        429.67         8.30 o                         
   5  -2   2         73.10         59.28         1.77 o                         
   6  -2   2         68.02         56.31         1.93 o                         
   7  -2   2          0.24          2.88         1.10 o                         
   8  -2   2         88.76         96.12         3.04 o                         
   9  -2   2          2.71          4.69         1.27 o                         
  10  -2   2          4.56          8.18         2.01 o                         
  -9  -1   2          0.65         -0.73         1.19 o                         
  -8  -1   2         63.20         65.76         2.56 o                         
  -7  -1   2         22.70         19.47         1.43 o                         
  -6  -1   2          0.00         -0.27         0.90 o                         
  -5  -1   2         81.95         92.34         2.52 o                         
  -4  -1   2        203.95        243.56         5.54 o                         
  -3  -1   2        646.73        567.48         9.89 o                         
  -2  -1   2      15079.80      15531.63      1040.82 o                         
  -1  -1   2       1988.31       1759.96        31.90 o                         
   0  -1   2        444.98        418.52        10.94 o                         
   1  -1   2        293.96        333.24         7.22 o                         
   2  -1   2        777.69        691.97        12.26 o                         
   3  -1   2        454.27        594.35        11.66 o                         
   4  -1   2       1378.96       1313.58        25.28 o                         
   5  -1   2         15.14         20.45         1.00 o                         
   6  -1   2          0.31         -0.81         0.61 o                         
   7  -1   2          0.69          0.24         1.10 o                         
   8  -1   2          0.87          0.12         0.91 o                         
   9  -1   2         23.36         24.57         1.85 o                         
 -10   0   2          6.05          6.05         1.95 o                         
  -9   0   2          4.29          5.69         1.31 o                         
  -8   0   2         45.67         46.51         2.36 o                         
  -7   0   2         69.08         69.17         2.29 o                         
  -6   0   2        193.88        196.41         4.18 o                         
  -5   0   2        785.85        764.52        13.87 o                         
  -4   0   2        204.03        226.23         4.87 o                         
  -3   0   2         91.08        116.45         2.37 o                         
  -2   0   2      21934.01      21725.86       699.74 o                         
  -1   0   2       6938.80       2786.11       174.68 o                         
   0   0   2        110.20        110.57         3.84 o                         
   1   0   2        427.38        470.87        11.08 o                         
   2   0   2        536.93        404.98         8.00 o                         
   3   0   2       1493.55       1791.94        35.93 o                         
   4   0   2        591.50        778.21        14.63 o                         
   5   0   2         12.39         23.93         1.13 o                         
   6   0   2          7.80          5.70         0.68 o                         
   7   0   2        154.28        161.39         5.55 o                         
   8   0   2         45.95         47.16         2.30 o                         
   9   0   2         11.27          8.08         1.60 o                         
 -10   1   2          0.02          2.50         1.51 o                         
  -9   1   2          2.35          3.89         1.16 o                         
  -8   1   2         21.61         21.36         1.51 o                         
  -7   1   2         68.64         69.00         2.08 o                         
  -6   1   2        417.58        418.29         8.04 o                         
  -5   1   2        582.27        648.96        11.90 o                         
  -4   1   2        152.50        148.28         2.97 o                         
  -3   1   2        404.59        280.00         5.46 o                         
  -2   1   2       8304.51       8822.42       346.69 o                         
  -1   1   2       3875.93       3694.21       213.84 o                         
   0   1   2        667.03        528.79         9.76 o                         
   1   1   2         45.52         45.92         1.13 o                         
   2   1   2         13.71          6.72         0.59 o                         
   3   1   2        135.77        112.16         3.22 o                         
   4   1   2        997.54       1026.84        23.43 o                         
   5   1   2         41.31         44.30         1.61 o                         
   6   1   2          0.71          1.23         0.96 o                         
   7   1   2         19.30         17.63         1.50 o                         
   8   1   2          1.02          1.16         1.13 o                         
   9   1   2         32.05         34.20         2.95 o                         
 -10   2   2          0.02          0.13         1.40 o                         
  -9   2   2         23.81         27.32         1.73 o                         
  -8   2   2         14.44          9.69         1.04 o                         
  -7   2   2         25.20         29.40         1.40 o                         
  -6   2   2        208.19        194.64         4.18 o                         
  -5   2   2        112.61        122.79         2.74 o                         
  -4   2   2        166.70        205.65         3.91 o                         
  -3   2   2        180.14        138.42         2.97 o                         
  -2   2   2        247.50        240.18         4.87 o                         
  -1   2   2        780.41        688.95        13.24 o                         
   0   2   2          6.34          3.26         0.34 o                         
   1   2   2        261.80        303.10         5.79 o                         
   2   2   2          1.32          0.88         0.51 o                         
   3   2   2         30.03         24.04         1.04 o                         
   4   2   2         21.07         24.56         1.30 o                         
   5   2   2        153.37        151.90         3.60 o                         
   6   2   2         55.32         53.60         2.24 o                         
   7   2   2          1.66          2.76         0.92 o                         
   8   2   2         10.88         10.32         1.20 o                         
 -10   3   2          1.20          0.27         1.31 o                         
  -9   3   2          6.04          6.57         1.10 o                         
  -8   3   2         89.45         93.89         2.60 o                         
  -7   3   2         22.88         32.71         1.45 o                         
  -6   3   2        470.73        503.42         9.43 o                         
  -5   3   2         30.28         32.27         1.35 o                         
  -4   3   2         98.22        128.13         2.78 o                         
  -3   3   2        202.34        198.18         3.96 o                         
  -2   3   2        356.11        370.92         7.38 o                         
  -1   3   2        154.51        178.92         3.28 o                         
   0   3   2        667.85        834.60        15.34 o                         
   1   3   2          1.90          1.44         0.43 o                         
   2   3   2         72.58         66.47         1.75 o                         
   3   3   2        155.84        136.91         2.86 o                         
   4   3   2         20.72         23.56         1.21 o                         
   5   3   2        110.22        116.16         3.00 o                         
   6   3   2          6.34          8.14         0.91 o                         
   7   3   2          0.38          1.03         1.47 o                         
   8   3   2          6.40         10.03         1.91 o                         
 -10   4   2         15.54          9.88         1.39 o                         
  -9   4   2         36.62         28.34         1.45 o                         
  -8   4   2        114.70        134.83         3.55 o                         
  -7   4   2        338.42        311.15         6.58 o                         
  -6   4   2         35.22         40.51         1.73 o                         
  -5   4   2        141.53        168.87         3.94 o                         
  -4   4   2         27.13         19.07         0.98 o                         
  -3   4   2        113.21        130.49         2.98 o                         
  -2   4   2         29.83         30.28         0.89 o                         
  -1   4   2       3254.04       3556.58        61.87 o                         
   0   4   2       1341.78       1540.33        25.17 o                         
   1   4   2        136.89        124.23         2.42 o                         
   2   4   2         56.28         41.44         1.14 o                         
   3   4   2        206.98        225.97         5.26 o                         
   4   4   2          1.37          1.35         0.62 o                         
   5   4   2        795.23        741.93        15.72 o                         
   6   4   2         36.69         31.90         2.41 o                         
   7   4   2          2.23          3.05         1.47 o                         
 -10   5   2          0.44         -2.02         2.05 o                         
  -9   5   2          1.49          1.45         1.50 o                         
  -8   5   2          2.22          1.48         1.07 o                         
  -7   5   2          1.94          2.34         1.02 o                         
  -6   5   2         17.76         19.15         1.26 o                         
  -5   5   2        515.66        523.78        10.62 o                         
  -4   5   2        393.09        404.50         9.12 o                         
  -3   5   2          0.95          4.42         0.56 o                         
  -2   5   2        151.65        144.20         2.75 o                         
  -1   5   2         16.58         10.67         0.64 o                         
   0   5   2        100.97        104.75         2.20 o                         
   1   5   2        110.90        112.66         2.36 o                         
   2   5   2         39.31         47.97         1.33 o                         
   3   5   2          8.51         12.30         0.85 o                         
   4   5   2        113.34        116.04         2.98 o                         
   5   5   2        237.69        238.90         6.18 o                         
   6   5   2         33.62         39.08         2.48 o                         
 -10   6   2          6.48          6.56         1.21 o                         
  -9   6   2          0.22          0.56         0.92 o                         
  -8   6   2         41.84         42.36         2.49 o                         
  -7   6   2          7.21          4.93         1.09 o                         
  -6   6   2          0.33          0.87         0.83 o                         
  -5   6   2         42.43         46.35         1.67 o                         
  -4   6   2        149.15        129.86         2.74 o                         
  -3   6   2         18.84         15.57         0.82 o                         
  -2   6   2         21.12         26.30         0.97 o                         
  -1   6   2          5.41          2.44         0.46 o                         
   0   6   2        210.72        211.39         4.01 o                         
   1   6   2         18.39         15.97         0.86 o                         
   2   6   2          1.53          0.70         0.54 o                         
   3   6   2          0.60          1.94         0.76 o                         
   4   6   2          0.08         -1.03         0.70 o                         
   5   6   2         17.09         17.71         1.32 o                         
   6   6   2          4.63          6.23         1.46 o                         
 -10   7   2         13.41         18.01         2.30 o                         
  -9   7   2          0.11         -0.23         1.37 o                         
  -8   7   2          0.14         -1.33         1.03 o                         
  -7   7   2        132.15        131.24         4.16 o                         
  -6   7   2        353.66        330.76         7.50 o                         
  -5   7   2       1037.50        958.17        20.69 o                         
  -4   7   2         48.37         43.06         1.45 o                         
  -3   7   2        134.16        139.98         3.18 o                         
  -2   7   2         11.11         11.17         0.66 o                         
  -1   7   2          8.62         10.51         0.76 o                         
   0   7   2         27.08         21.15         0.93 o                         
   1   7   2         64.42         54.16         1.62 o                         
   2   7   2         31.61         34.28         1.42 o                         
   3   7   2          1.23          0.96         0.81 o                         
   4   7   2          0.11          1.08         1.00 o                         
   5   7   2          4.54          5.38         1.08 o                         
 -10   8   2          0.09          1.56         1.55 o                         
  -9   8   2          9.19          9.07         1.58 o                         
  -8   8   2         12.50         14.80         1.56 o                         
  -7   8   2          0.50          1.19         0.92 o                         
  -6   8   2        444.62        432.71         9.51 o                         
  -5   8   2        447.36        485.98         9.93 o                         
  -4   8   2          0.01          0.77         0.58 o                         
  -3   8   2         34.65         33.06         1.11 o                         
  -2   8   2         10.11          7.34         0.70 o                         
  -1   8   2          1.63          1.68         0.45 o                         
   0   8   2        322.54        286.32         6.35 o                         
   1   8   2         27.35         26.05         1.09 o                         
   2   8   2          3.76          2.53         0.79 o                         
   3   8   2          2.23          3.34         1.02 o                         
  -9   9   2          2.93          2.82         1.31 o                         
  -8   9   2          0.03         -1.22         1.09 o                         
  -7   9   2          7.48          8.07         1.23 o                         
  -6   9   2         12.30         11.04         1.09 o                         
  -5   9   2         26.14         24.76         1.45 o                         
  -4   9   2         85.37         85.41         2.28 o                         
  -3   9   2        102.70         94.70         2.91 o                         
  -2   9   2          6.90          7.78         1.07 o                         
  -1   9   2          2.25          2.10         0.93 o                         
   0   9   2        120.92        104.53         3.19 o                         
   1   9   2          0.03          0.99         0.84 o                         
   2   9   2          3.93          3.93         0.79 o                         
  -8  10   2          1.96          4.57         1.22 o                         
  -7  10   2          1.56          1.78         0.99 o                         
  -6  10   2          3.84          4.69         0.95 o                         
  -5  10   2         41.32         34.02         1.47 o                         
  -4  10   2         26.90         27.22         1.73 o                         
  -3  10   2          0.63          1.63         0.80 o                         
  -2  10   2         17.87         18.84         1.38 o                         
  -1  10   2         11.36         10.80         1.22 o                         
   0  10   2         28.22         27.97         1.54 o                         
   1  10   2          0.07          0.93         0.84 o                         
  -6  11   2          7.66          8.31         1.45 o                         
  -5  11   2         69.83         72.05         2.70 o                         
  -4  11   2         43.46         51.95         2.19 o                         
  -3  11   2          0.23          1.39         0.68 o                         
  -2  11   2          1.30          1.88         0.62 o                         
   0 -11   3          0.02         -0.05         1.36 o                         
   1 -11   3          0.31         -0.10         1.29 o                         
   2 -11   3          7.92          9.94         1.54 o                         
   3 -11   3          0.00         -1.58         1.36 o                         
   4 -11   3          0.21         -0.84         2.99 o                         
   5 -11   3          8.58         10.26         0.90 o                         
   6 -11   3          1.58          0.90         0.88 o                         
   7 -11   3         43.62         39.15         1.47 o                         
  -2 -10   3          3.28          3.63         2.30 o                         
  -1 -10   3          4.33          3.62         1.96 o                         
   0 -10   3         10.45          8.53         1.73 o                         
   1 -10   3          2.04          2.08         1.23 o                         
   2 -10   3          5.41          3.97         1.37 o                         
   3 -10   3        116.24        130.26         5.31 o                         
   4 -10   3         29.58         30.73         1.25 o                         
   5 -10   3         26.34         30.94         1.49 o                         
   6 -10   3        121.02        108.78         2.61 o                         
   7 -10   3          5.41          4.90         0.86 o                         
   8 -10   3          1.97          3.91         1.26 o                         
  -3  -9   3          5.11          4.51         1.47 o                         
  -2  -9   3          0.01         -0.79         0.89 o                         
  -1  -9   3         10.68          8.43         1.53 o                         
   0  -9   3         14.33          7.39         1.47 o                         
   1  -9   3        335.92        340.79         9.48 o                         
   2  -9   3        229.93        236.08         7.50 o                         
   3  -9   3         21.35         23.37         2.20 o                         
   4  -9   3        148.45        147.83         3.99 o                         
   5  -9   3         63.37         71.55         1.79 o                         
   6  -9   3          0.35          1.61         0.77 o                         
   7  -9   3         29.20         26.48         1.92 o                         
   8  -9   3          1.19          2.47         0.83 o                         
   9  -9   3          0.41         -0.60         1.02 o                         
  -5  -8   3          0.89          1.34         0.97 o                         
  -4  -8   3         12.78         12.91         1.05 o                         
  -3  -8   3          1.20          0.49         1.46 o                         
  -2  -8   3         15.60         17.42         1.39 o                         
  -1  -8   3          0.08         -0.26         0.41 o                         
   0  -8   3         22.31         20.69         1.89 o                         
   1  -8   3        582.44        668.92        17.06 o                         
   2  -8   3         98.67        124.27         4.24 o                         
   3  -8   3          7.59          6.88         0.79 o                         
   4  -8   3         10.72         10.28         0.60 o                         
   5  -8   3          6.83          9.71         0.85 o                         
   6  -8   3          2.98          5.02         0.74 o                         
   7  -8   3         52.54         41.98         1.67 o                         
   8  -8   3         10.63          9.33         1.24 o                         
   9  -8   3         42.26         44.51         2.09 o                         
  -6  -7   3          0.41         -1.18         0.99 o                         
  -5  -7   3          5.86          7.61         1.16 o                         
  -4  -7   3         24.99         20.23         1.28 o                         
  -3  -7   3          2.83          1.61         0.63 o                         
  -2  -7   3          0.35          0.22         0.77 o                         
  -1  -7   3          9.33          8.62         0.67 o                         
   0  -7   3          0.87          1.96         1.01 o                         
   1  -7   3         80.90         78.40         2.90 o                         
   2  -7   3         13.33          7.76         0.64 o                         
   3  -7   3          6.22          9.00         1.00 o                         
   4  -7   3        150.76        175.78         3.69 o                         
   5  -7   3          8.42         10.84         0.72 o                         
   6  -7   3         23.82         23.56         1.17 o                         
   7  -7   3         36.13         30.87         1.39 o                         
   8  -7   3         31.28         29.89         1.43 o                         
   9  -7   3          2.92          5.19         1.13 o                         
  10  -7   3          1.14          1.95         1.44 o                         
  -6  -6   3          5.75          3.00         1.07 o                         
  -5  -6   3          4.78          2.24         0.88 o                         
  -4  -6   3          5.62          4.77         0.81 o                         
  -3  -6   3         14.04         15.67         0.97 o                         
  -2  -6   3         30.16         37.56         1.05 o                         
  -1  -6   3         16.81         15.40         0.80 o                         
   0  -6   3         77.66         77.87         1.89 o                         
   1  -6   3        225.30        196.89         3.90 o                         
   2  -6   3          1.50          3.58         0.48 o                         
   3  -6   3         42.26         41.63         1.07 o                         
   4  -6   3        710.63        753.17        13.04 o                         
   5  -6   3         67.45         74.16         1.81 o                         
   6  -6   3          4.11          4.03         0.72 o                         
   7  -6   3        102.11        105.76         2.65 o                         
   8  -6   3          1.75          0.95         0.71 o                         
   9  -6   3          0.22          3.48         1.29 o                         
  10  -6   3         10.95         10.12         1.42 o                         
  -7  -5   3          2.48          2.20         1.31 o                         
  -6  -5   3          8.20          5.90         1.52 o                         
  -5  -5   3          0.52          0.26         0.77 o                         
  -4  -5   3          7.66          6.91         0.81 o                         
  -3  -5   3        517.22        544.54        10.87 o                         
  -2  -5   3         30.26         39.20         1.12 o                         
  -1  -5   3          4.20          5.74         0.45 o                         
   0  -5   3         15.81         19.61         0.71 o                         
   1  -5   3          7.41          9.55         0.51 o                         
   2  -5   3       1166.72       1228.34        18.92 o                         
   3  -5   3          9.69         22.96         0.70 o                         
   4  -5   3          8.72          4.61         0.46 o                         
   5  -5   3         17.33         16.52         0.85 o                         
   6  -5   3         25.25         29.47         1.21 o                         
   7  -5   3          8.33          7.38         1.05 o                         
   8  -5   3          6.25         10.87         1.38 o                         
   9  -5   3          0.21          0.62         0.88 o                         
  10  -5   3          1.26          2.21         1.74 o                         
  -8  -4   3          4.06          1.80         1.43 o                         
  -7  -4   3          0.06          0.66         1.17 o                         
  -6  -4   3          0.00         -1.19         0.96 o                         
  -5  -4   3         25.30         27.79         1.65 o                         
  -4  -4   3        185.19        199.74         4.16 o                         
  -3  -4   3        102.37         85.06         2.02 o                         
  -2  -4   3        203.12        224.74         4.10 o                         
  -1  -4   3        278.39        276.94         4.55 o                         
   0  -4   3        279.01        251.24         4.20 o                         
   1  -4   3        205.76        251.40         4.19 o                         
   2  -4   3         86.50        122.00         2.16 o                         
   3  -4   3       1821.52       1863.86        32.67 o                         
   4  -4   3          0.11          1.40         0.48 o                         
   5  -4   3         12.15         19.97         0.88 o                         
   6  -4   3         28.15         33.39         1.46 o                         
   7  -4   3         14.50         22.40         1.46 o                         
   8  -4   3         98.26         76.63         2.44 o                         
   9  -4   3          4.40          2.38         0.95 o                         
  10  -4   3          0.24          0.81         1.32 o                         
  -8  -3   3          5.46          4.07         1.67 o                         
  -7  -3   3          4.61          5.86         1.26 o                         
  -6  -3   3         25.81         34.33         1.82 o                         
  -5  -3   3          0.35          0.31         0.51 o                         
  -4  -3   3         22.44         26.18         1.20 o                         
  -3  -3   3        420.64        406.97         7.34 o                         
  -2  -3   3        105.22         85.47         1.77 o                         
  -1  -3   3       1280.83       1248.75        22.83 o                         
   0  -3   3        403.48        484.63         7.60 o                         
   1  -3   3         62.05        120.15         2.18 o                         
   2  -3   3        290.88        218.96         4.28 o                         
   3  -3   3          4.73         11.73         0.63 o                         
   4  -3   3         81.47         57.14         1.52 o                         
   5  -3   3         38.62         49.60         1.76 o                         
   6  -3   3         44.27         53.32         1.80 o                         
   7  -3   3         18.65         15.06         1.18 o                         
   8  -3   3         33.30         45.18         1.90 o                         
   9  -3   3         24.96         27.81         1.90 o                         
  10  -3   3          0.52          2.16         2.67 o                         
  -9  -2   3          4.21          9.58         1.80 o                         
  -8  -2   3          6.53          5.95         1.06 o                         
  -7  -2   3         31.63         35.58         1.70 o                         
  -6  -2   3          7.52          4.92         0.92 o                         
  -5  -2   3          0.08         -0.10         0.48 o                         
  -4  -2   3        412.34        398.37         6.95 o                         
  -3  -2   3         66.19         69.09         1.57 o                         
  -2  -2   3         13.53         18.62         0.88 o                         
  -1  -2   3        594.21        535.28        10.00 o                         
   0  -2   3         68.29         26.68         0.79 o                         
   1  -2   3        148.72        258.49         5.44 o                         
   2  -2   3        985.15        973.81        19.05 o                         
   3  -2   3         29.82         27.25         1.07 o                         
   4  -2   3         19.46         13.32         0.80 o                         
   5  -2   3          0.08         -0.71         0.51 o                         
   6  -2   3         68.60         67.74         2.09 o                         
   7  -2   3         13.70         12.69         1.06 o                         
   8  -2   3         13.10         18.95         1.45 o                         
   9  -2   3          6.59          5.86         1.44 o                         
  -9  -1   3          0.07          0.27         1.28 o                         
  -8  -1   3         71.01         56.76         2.39 o                         
  -7  -1   3         43.97         47.99         2.06 o                         
  -6  -1   3         18.83         14.56         1.11 o                         
  -5  -1   3          5.52          6.34         0.87 o                         
  -4  -1   3        445.77        463.99         8.59 o                         
  -3  -1   3         13.77         17.83         0.82 o                         
  -2  -1   3       7846.26       7993.97       288.46 o                         
  -1  -1   3         31.44         16.73         0.64 o                         
   0  -1   3        287.82        147.10         2.73 o                         
   1  -1   3        596.46        476.82        10.30 o                         
   2  -1   3         40.00         33.07         1.21 o                         
   3  -1   3        179.20        141.51         3.22 o                         
   4  -1   3        551.85        702.78        13.88 o                         
   5  -1   3          2.83          2.77         0.63 o                         
   6  -1   3        102.50        108.80         2.89 o                         
   7  -1   3         39.17         39.54         1.63 o                         
   8  -1   3          0.05         -1.25         1.02 o                         
   9  -1   3          5.42          9.17         1.79 o                         
 -10   0   3          0.28          1.00         1.51 o                         
  -9   0   3          1.59          4.32         1.30 o                         
  -8   0   3         32.94         32.69         1.77 o                         
  -7   0   3         13.14          8.96         0.85 o                         
  -6   0   3        233.09        263.66         5.38 o                         
  -5   0   3        324.75        314.20         6.20 o                         
  -4   0   3        193.96        193.55         3.89 o                         
  -3   0   3        315.30        420.78         8.41 o                         
  -2   0   3       4512.33       4772.53        86.27 o                         
  -1   0   3         16.48         29.46         0.98 o                         
   0   0   3          5.96          6.00         0.48 o                         
   1   0   3        452.88        493.95         9.69 o                         
   2   0   3       1320.92       1300.33        24.94 o                         
   3   0   3        828.31        869.39        17.79 o                         
   4   0   3         40.29         26.90         1.28 o                         
   5   0   3         36.75         40.50         1.56 o                         
   6   0   3         38.99         42.56         1.64 o                         
   7   0   3         72.67         58.88         2.33 o                         
   8   0   3          3.90          6.22         1.40 o                         
   9   0   3          0.88         -0.17         1.48 o                         
 -10   1   3          6.71          7.15         1.68 o                         
  -9   1   3         10.47         11.40         1.38 o                         
  -8   1   3          0.00          0.69         0.73 o                         
  -7   1   3          1.79          1.27         0.80 o                         
  -6   1   3          5.76          3.20         0.88 o                         
  -5   1   3         39.55         45.45         1.53 o                         
  -4   1   3          0.94         -0.08         0.55 o                         
  -3   1   3         49.23         36.69         1.07 o                         
  -2   1   3        484.16        417.13         7.89 o                         
  -1   1   3        134.39        130.11         3.13 o                         
   0   1   3       1295.58       1310.48        23.96 o                         
   1   1   3        250.36        204.04         3.93 o                         
   2   1   3         36.28         27.84         1.04 o                         
   3   1   3        399.65        342.87         6.51 o                         
   4   1   3         45.44         44.02         1.56 o                         
   5   1   3        223.58        234.04         5.10 o                         
   6   1   3         90.30        106.50         2.68 o                         
   7   1   3          0.64          2.95         1.27 o                         
   8   1   3          0.85         -0.63         1.15 o                         
 -10   2   3          1.70          2.89         1.42 o                         
  -9   2   3         17.41         20.52         1.37 o                         
  -8   2   3         38.66         34.25         1.57 o                         
  -7   2   3        311.84        353.36         7.04 o                         
  -6   2   3         49.59         53.71         1.71 o                         
  -5   2   3        137.51        144.45         3.14 o                         
  -4   2   3          0.72          3.13         0.74 o                         
  -3   2   3        426.35        427.74         7.58 o                         
  -2   2   3          0.79          0.68         0.46 o                         
  -1   2   3          2.71          2.13         0.51 o                         
   0   2   3       1492.30       1504.83        28.70 o                         
   1   2   3        133.21        111.36         2.35 o                         
   2   2   3        305.45        372.92         7.92 o                         
   3   2   3          1.64          8.91         0.86 o                         
   4   2   3          1.64          2.40         0.68 o                         
   5   2   3         67.86         64.65         2.12 o                         
   6   2   3         76.55         66.50         2.95 o                         
   7   2   3          2.19          4.78         1.17 o                         
   8   2   3          3.24          2.05         1.08 o                         
 -10   3   3          5.98          3.84         1.28 o                         
  -9   3   3         66.47         69.57         2.66 o                         
  -8   3   3         33.49         29.42         1.54 o                         
  -7   3   3        160.31        165.35         4.13 o                         
  -6   3   3         45.26         40.18         1.70 o                         
  -5   3   3         44.75         42.04         1.50 o                         
  -4   3   3        148.30        157.06         3.30 o                         
  -3   3   3        724.31        736.22        14.31 o                         
  -2   3   3       1008.67        926.26        18.76 o                         
  -1   3   3        153.81        194.95         4.10 o                         
   0   3   3        164.07        220.48         4.35 o                         
   1   3   3          1.18          0.14         0.40 o                         
   2   3   3         96.95        125.03         2.74 o                         
   3   3   3        146.37        123.48         2.91 o                         
   4   3   3        123.64        140.79         3.30 o                         
   5   3   3          1.10          1.04         0.71 o                         
   6   3   3         12.46         11.33         1.33 o                         
   7   3   3          7.71         10.64         1.10 o                         
 -10   4   3          0.38          0.57         1.59 o                         
  -9   4   3          2.13         -0.23         1.34 o                         
  -8   4   3         72.47         77.10         2.99 o                         
  -7   4   3        112.74        121.80         3.04 o                         
  -6   4   3         21.99         28.23         1.30 o                         
  -5   4   3        178.51        194.20         4.03 o                         
  -4   4   3        125.23        151.69         3.44 o                         
  -3   4   3         40.60         50.40         1.49 o                         
  -2   4   3        232.94        288.92         6.36 o                         
  -1   4   3       1773.36       1837.92        32.23 o                         
   0   4   3        100.23         94.67         2.23 o                         
   1   4   3         27.24         28.41         0.98 o                         
   2   4   3          2.05          0.96         0.52 o                         
   3   4   3         22.25         21.58         1.09 o                         
   4   4   3         12.96         15.32         1.01 o                         
   5   4   3         58.11         59.37         2.07 o                         
   6   4   3          0.37          1.91         1.38 o                         
   7   4   3         19.79         22.99         2.11 o                         
 -10   5   3          7.69          5.05         1.58 o                         
  -9   5   3          1.89          2.41         1.26 o                         
  -8   5   3         48.53         49.33         2.06 o                         
  -7   5   3         19.79         26.65         1.43 o                         
  -6   5   3          0.76          2.00         0.89 o                         
  -5   5   3        117.89        110.60         2.91 o                         
  -4   5   3         50.46         65.58         1.88 o                         
  -3   5   3          3.99          5.78         0.56 o                         
  -2   5   3        272.65        277.90         5.12 o                         
  -1   5   3         51.07         54.88         1.36 o                         
   0   5   3         45.86         50.39         1.30 o                         
   1   5   3          1.82          1.42         0.53 o                         
   2   5   3         10.14         10.81         0.78 o                         
   3   5   3         20.67         24.63         1.23 o                         
   4   5   3          0.13          5.22         0.85 o                         
   5   5   3         31.52         35.46         1.83 o                         
   6   5   3         43.67         48.02         3.80 o                         
 -10   6   3          9.99          8.09         1.37 o                         
  -9   6   3          1.19         -1.20         1.11 o                         
  -8   6   3         44.93         55.31         2.87 o                         
  -7   6   3          0.00          0.49         1.04 o                         
  -6   6   3        125.95        125.33         3.45 o                         
  -5   6   3         14.37         10.85         1.05 o                         
  -4   6   3         67.45         78.52         1.99 o                         
  -3   6   3         15.99         14.74         0.82 o                         
  -2   6   3         80.53         96.44         2.12 o                         
  -1   6   3          5.51         11.11         0.71 o                         
   0   6   3          0.01          0.82         0.53 o                         
   1   6   3         77.88         76.10         1.94 o                         
   2   6   3          8.69          8.76         0.81 o                         
   3   6   3         11.09         11.11         0.92 o                         
   4   6   3          0.25          1.70         0.96 o                         
   5   6   3          2.03          1.83         1.41 o                         
 -10   7   3          0.00         -1.05         1.63 o                         
  -9   7   3          0.50          0.26         1.42 o                         
  -8   7   3          4.61          1.05         1.14 o                         
  -7   7   3         30.05         30.80         2.03 o                         
  -6   7   3        136.67        139.08         3.74 o                         
  -5   7   3        145.78        146.28         3.41 o                         
  -4   7   3         30.44         29.62         1.24 o                         
  -3   7   3         12.66         13.04         0.81 o                         
  -2   7   3          1.60          3.46         0.61 o                         
  -1   7   3         73.19         89.74         2.73 o                         
   0   7   3          3.35          0.43         0.57 o                         
   1   7   3         22.89         22.87         1.16 o                         
   2   7   3         36.12         30.54         1.33 o                         
   3   7   3          1.45          3.07         0.94 o                         
   4   7   3          6.41          4.95         1.17 o                         
  -9   8   3          2.76          1.19         1.40 o                         
  -8   8   3          0.40         -1.34         1.55 o                         
  -7   8   3          1.41          2.76         1.10 o                         
  -6   8   3        187.92        176.21         4.50 o                         
  -5   8   3         14.28         14.71         1.05 o                         
  -4   8   3          1.30          1.60         0.63 o                         
  -3   8   3         90.11         94.90         2.23 o                         
  -2   8   3          1.96          0.69         0.50 o                         
  -1   8   3          8.35          6.82         0.66 o                         
   0   8   3         27.77         24.28         1.11 o                         
   1   8   3          9.63         11.42         1.04 o                         
   2   8   3          0.36          1.08         0.88 o                         
   3   8   3          0.77          1.98         0.97 o                         
  -9   9   3          1.02          2.96         1.39 o                         
  -8   9   3         13.11         12.98         1.53 o                         
  -7   9   3          0.08          0.45         1.02 o                         
  -6   9   3         28.90         28.68         1.53 o                         
  -5   9   3         59.15         52.88         1.98 o                         
  -4   9   3          2.28          3.07         0.67 o                         
  -3   9   3          8.51          8.01         0.69 o                         
  -2   9   3          1.82          1.77         0.57 o                         
  -1   9   3         14.13         16.86         1.38 o                         
   0   9   3          0.23          3.07         0.64 o                         
   1   9   3          0.00          1.66         0.64 o                         
   2   9   3          0.01          0.29         0.78 o                         
  -8  10   3          0.56         -2.31         1.67 o                         
  -7  10   3          0.13          0.29         0.94 o                         
  -6  10   3         12.49         13.00         1.36 o                         
  -5  10   3          0.14          0.99         0.69 o                         
  -4  10   3         16.64         15.25         1.01 o                         
  -3  10   3          2.41          2.35         1.08 o                         
  -2  10   3         15.96         20.19         1.55 o                         
  -1  10   3          0.31         -1.15         0.77 o                         
   0  10   3          5.90          3.55         0.98 o                         
  -5  11   3          2.22          3.13         1.11 o                         
  -4  11   3         21.72         23.95         1.68 o                         
  -3  11   3          0.34          0.11         0.83 o                         
   0 -11   4          1.66          3.27         1.61 o                         
   1 -11   4          1.40          1.52         1.39 o                         
   2 -11   4         33.37         32.12         2.75 o                         
   3 -11   4         25.87         27.59         2.87 o                         
   4 -11   4          0.13          0.16         1.68 o                         
   5 -11   4         22.18         22.89         1.59 o                         
   6 -11   4          1.80          2.34         1.00 o                         
  -2 -10   4          1.74          2.12         1.29 o                         
  -1 -10   4          3.05          6.16         1.99 o                         
   0 -10   4         38.85         39.06         2.74 o                         
   1 -10   4          9.05         10.22         1.61 o                         
   2 -10   4          0.73          2.26         1.31 o                         
   3 -10   4          0.94         -1.68         1.50 o                         
   4 -10   4         25.62         30.27         1.60 o                         
   5 -10   4         29.47         22.88         1.73 o                         
   6 -10   4          0.47          2.51         0.70 o                         
   7 -10   4          2.68          1.42         1.09 o                         
   8 -10   4          2.08          3.20         1.14 o                         
  -3  -9   4          0.01         -0.56         0.78 o                         
  -2  -9   4         16.77         16.75         1.16 o                         
  -1  -9   4          0.00         -0.71         1.19 o                         
   0  -9   4        188.45        190.86         7.11 o                         
   1  -9   4         41.36         40.98         2.47 o                         
   2  -9   4          0.00         -0.85         1.15 o                         
   3  -9   4         14.03         16.54         1.20 o                         
   4  -9   4         24.65         26.09         1.27 o                         
   5  -9   4          0.28          0.88         0.65 o                         
   6  -9   4         37.41         32.62         1.70 o                         
   7  -9   4         25.63         26.14         1.51 o                         
   8  -9   4          6.67          7.53         1.09 o                         
  -5  -8   4          0.00          0.18         1.16 o                         
  -4  -8   4          7.89         11.76         1.06 o                         
  -3  -8   4          5.87          6.78         1.00 o                         
  -2  -8   4          8.22          8.21         0.76 o                         
  -1  -8   4         21.99         18.05         1.02 o                         
   0  -8   4        561.81        551.15        14.36 o                         
   1  -8   4         92.08         92.53         3.46 o                         
   2  -8   4         84.02         99.37         3.16 o                         
   3  -8   4          0.27         -0.52         0.61 o                         
   4  -8   4          2.63          2.96         0.51 o                         
   5  -8   4         34.62         26.24         1.25 o                         
   6  -8   4        225.86        198.81         4.39 o                         
   7  -8   4         46.90         45.42         1.94 o                         
   8  -8   4          3.74          4.65         1.01 o                         
   9  -8   4          0.43          0.16         1.14 o                         
  -6  -7   4          0.70          1.90         1.15 o                         
  -5  -7   4          8.44          9.29         1.22 o                         
  -4  -7   4          2.32          2.16         0.83 o                         
  -3  -7   4         10.67         12.98         1.02 o                         
  -2  -7   4         56.44         50.99         1.63 o                         
  -1  -7   4         17.25         12.00         0.90 o                         
   0  -7   4        215.69        251.53         5.84 o                         
   1  -7   4        121.99        107.51         2.60 o                         
   2  -7   4        125.49        133.94         3.25 o                         
   3  -7   4        194.42        198.64         4.06 o                         
   4  -7   4        167.13        158.12         3.57 o                         
   5  -7   4         75.28         66.47         1.87 o                         
   6  -7   4         43.62         38.36         1.56 o                         
   7  -7   4         95.68         79.83         2.96 o                         
   8  -7   4         18.03         16.70         1.27 o                         
   9  -7   4         17.07         17.71         1.31 o                         
  -6  -6   4          0.02         -0.13         0.97 o                         
  -5  -6   4         21.77         20.29         1.32 o                         
  -4  -6   4         22.04         20.13         1.18 o                         
  -3  -6   4          0.58          0.77         0.67 o                         
  -2  -6   4          3.48          3.71         0.49 o                         
  -1  -6   4         21.43         22.39         1.11 o                         
   0  -6   4         47.50         60.20         1.66 o                         
   1  -6   4         51.20         39.38         1.20 o                         
   2  -6   4        571.75        636.14        10.58 o                         
   3  -6   4         11.53         11.97         0.70 o                         
   4  -6   4        115.77        131.04         2.94 o                         
   5  -6   4        138.04        148.96         3.24 o                         
   6  -6   4         19.14         18.89         1.10 o                         
   7  -6   4         15.67         13.29         1.09 o                         
   8  -6   4         11.46         14.91         1.27 o                         
   9  -6   4          2.11          0.07         1.08 o                         
  -7  -5   4          0.17         -0.56         1.16 o                         
  -6  -5   4          0.96          1.95         1.18 o                         
  -5  -5   4         39.31         43.77         2.00 o                         
  -4  -5   4         23.02         21.43         1.16 o                         
  -3  -5   4          2.95          3.60         0.61 o                         
  -2  -5   4        157.37        164.87         3.28 o                         
  -1  -5   4         55.53         56.04         1.30 o                         
   0  -5   4        106.67        123.88         2.35 o                         
   1  -5   4        626.26        601.30        10.03 o                         
   2  -5   4        988.83        946.50        14.69 o                         
   3  -5   4          6.23          8.03         0.56 o                         
   4  -5   4         61.01         79.74         2.04 o                         
   5  -5   4         76.92         59.40         1.76 o                         
   6  -5   4          5.11          6.96         0.72 o                         
   7  -5   4        266.97        282.75         5.88 o                         
   8  -5   4          3.60          4.54         1.17 o                         
   9  -5   4          0.09          1.39         1.55 o                         
  10  -5   4          0.31          1.05         1.53 o                         
  -8  -4   4          0.06          1.59         1.42 o                         
  -7  -4   4          0.04         -0.94         1.13 o                         
  -6  -4   4          1.21          1.12         1.03 o                         
  -5  -4   4         49.49         47.72         1.99 o                         
  -4  -4   4         47.46         44.92         1.51 o                         
  -3  -4   4        744.94        719.71        14.15 o                         
  -2  -4   4        200.60        228.60         4.56 o                         
  -1  -4   4          3.59          1.88         0.41 o                         
   0  -4   4        367.95        353.47         6.85 o                         
   1  -4   4       1159.24       1466.42        24.77 o                         
   2  -4   4        314.47        422.78         7.22 o                         
   3  -4   4          0.06         -0.30         0.59 o                         
   4  -4   4          2.00          3.31         0.52 o                         
   5  -4   4        196.70        170.76         4.00 o                         
   6  -4   4        394.65        412.96         8.72 o                         
   7  -4   4        735.05        709.98        13.57 o                         
   8  -4   4         11.99         12.55         1.19 o                         
   9  -4   4         14.89         15.82         1.82 o                         
  10  -4   4          5.69          5.32         1.22 o                         
  -8  -3   4          0.68          2.51         1.43 o                         
  -7  -3   4          3.67          1.70         1.16 o                         
  -6  -3   4          1.50          2.34         1.02 o                         
  -5  -3   4          3.89          3.82         0.75 o                         
  -4  -3   4          2.26          1.90         0.56 o                         
  -3  -3   4          5.76          7.86         0.69 o                         
  -2  -3   4          0.03          0.95         0.48 o                         
  -1  -3   4         45.45         50.42         1.15 o                         
   0  -3   4        234.34        243.45         4.15 o                         
   1  -3   4       3811.31       3745.62        72.92 o                         
   2  -3   4       1541.48       1619.25        29.59 o                         
   3  -3   4         97.69        101.40         2.27 o                         
   4  -3   4        109.12        111.56         2.67 o                         
   5  -3   4          0.02          0.81         0.69 o                         
   6  -3   4         77.37         77.82         2.16 o                         
   7  -3   4        505.38        502.89        10.57 o                         
   8  -3   4         26.63         23.96         1.38 o                         
   9  -3   4         20.12         15.35         1.32 o                         
  -9  -2   4          1.73          0.86         1.05 o                         
  -8  -2   4          2.09          3.19         1.09 o                         
  -7  -2   4         10.83         16.12         1.37 o                         
  -6  -2   4          2.07          0.07         0.59 o                         
  -5  -2   4         17.00         24.32         1.02 o                         
  -4  -2   4        169.53        186.27         4.09 o                         
  -3  -2   4         52.14         65.50         1.62 o                         
  -2  -2   4        258.88        226.29         4.60 o                         
  -1  -2   4        177.33        202.03         3.92 o                         
   0  -2   4       1055.27       1027.57        18.83 o                         
   1  -2   4       1323.19       1314.99        24.05 o                         
   2  -2   4        108.71        121.17         2.79 o                         
   3  -2   4        384.02        425.45         8.61 o                         
   4  -2   4         12.97         22.23         1.14 o                         
   5  -2   4          6.17          8.07         0.75 o                         
   6  -2   4         24.17         23.81         1.24 o                         
   7  -2   4          1.91          0.63         0.89 o                         
   8  -2   4          0.88         -1.22         0.81 o                         
   9  -2   4         22.81         23.34         2.16 o                         
  -9  -1   4          2.77          4.50         1.40 o                         
  -8  -1   4          4.65          3.29         1.10 o                         
  -7  -1   4          0.00         -0.78         0.97 o                         
  -6  -1   4         49.17         45.02         1.83 o                         
  -5  -1   4         44.15         42.21         1.43 o                         
  -4  -1   4       2036.16       2062.31        39.38 o                         
  -3  -1   4       2257.85       1966.39        33.24 o                         
  -2  -1   4          5.52         22.07         0.91 o                         
  -1  -1   4       1381.46       1290.92        23.67 o                         
   0  -1   4        152.42        190.88         3.82 o                         
   1  -1   4        259.38        207.95         4.17 o                         
   2  -1   4       1019.08       1112.72        20.47 o                         
   3  -1   4        218.69        227.22         4.98 o                         
   4  -1   4        101.85        134.47         4.03 o                         
   5  -1   4          2.82          2.71         0.75 o                         
   6  -1   4          3.80          8.59         1.19 o                         
   7  -1   4        116.77        130.17         3.35 o                         
   8  -1   4         11.13         18.39         1.93 o                         
   9  -1   4          4.49          3.23         1.34 o                         
 -10   0   4         19.39         16.03         1.95 o                         
  -9   0   4          5.38          8.44         1.50 o                         
  -8   0   4         10.16         16.29         1.09 o                         
  -7   0   4         50.93         45.32         1.81 o                         
  -6   0   4         28.46         33.30         1.57 o                         
  -5   0   4         55.16         45.77         1.53 o                         
  -4   0   4       2092.14       2316.10        40.63 o                         
  -3   0   4         99.68        137.39         2.96 o                         
  -2   0   4         73.50        102.52         2.17 o                         
  -1   0   4          0.41          2.79         0.55 o                         
   0   0   4         27.25          7.65         0.51 o                         
   1   0   4        290.54        242.98         5.08 o                         
   2   0   4       3873.25       4109.28        74.49 o                         
   3   0   4         27.77         56.47         1.76 o                         
   4   0   4         51.04         74.27         2.21 o                         
   5   0   4        216.13        221.93         4.82 o                         
   6   0   4          1.07          0.55         0.86 o                         
   7   0   4         27.85         17.54         1.68 o                         
   8   0   4         41.80         37.32         2.51 o                         
   9   0   4          0.10          1.43         1.50 o                         
 -10   1   4          3.66          3.60         1.55 o                         
  -9   1   4          0.56          1.15         0.88 o                         
  -8   1   4         33.28         41.96         1.75 o                         
  -7   1   4         30.49         31.65         1.61 o                         
  -6   1   4          0.21          0.81         0.77 o                         
  -5   1   4          0.15         -0.02         0.62 o                         
  -4   1   4        381.74        398.06         7.50 o                         
  -3   1   4        479.12        447.19         8.25 o                         
  -2   1   4        646.39        685.40        12.80 o                         
  -1   1   4          0.97          1.25         0.53 o                         
   0   1   4         64.61         29.76         1.07 o                         
   1   1   4        915.46        913.74        15.63 o                         
   2   1   4       2036.73       2165.65        45.74 o                         
   3   1   4          2.92          8.97         0.79 o                         
   4   1   4        314.57        309.40         6.34 o                         
   5   1   4        171.48        174.33         4.06 o                         
   6   1   4         25.68         29.43         1.50 o                         
   7   1   4         19.36         15.46         1.49 o                         
   8   1   4         41.16         35.88         2.44 o                         
 -10   2   4          2.63          3.03         1.14 o                         
  -9   2   4          0.95          0.48         1.02 o                         
  -8   2   4         33.44         37.46         1.73 o                         
  -7   2   4         51.99         57.61         2.00 o                         
  -6   2   4        147.91        174.52         3.89 o                         
  -5   2   4         47.59         53.82         1.73 o                         
  -4   2   4         60.61         51.25         1.47 o                         
  -3   2   4         40.60         52.30         1.57 o                         
  -2   2   4        906.89       1049.71        19.37 o                         
  -1   2   4          1.57          1.18         0.52 o                         
   0   2   4        258.42        311.00         5.86 o                         
   1   2   4          1.28          0.32         0.46 o                         
   2   2   4         90.95         88.14         2.20 o                         
   3   2   4        348.00        393.01         8.45 o                         
   4   2   4         67.12         68.63         2.03 o                         
   5   2   4          7.12          4.69         1.04 o                         
   6   2   4         17.87         17.73         1.36 o                         
   7   2   4          0.81          2.78         1.21 o                         
   8   2   4          0.51          2.45         1.36 o                         
 -10   3   4          0.06         -0.48         1.44 o                         
  -9   3   4          4.66          0.09         1.13 o                         
  -8   3   4        153.11        167.02         3.97 o                         
  -7   3   4          0.16          1.77         0.86 o                         
  -6   3   4         17.26         30.65         1.37 o                         
  -5   3   4        180.51        193.75         4.11 o                         
  -4   3   4         33.31         23.82         1.20 o                         
  -3   3   4        182.39        181.39         3.86 o                         
  -2   3   4        644.89        705.29        13.79 o                         
  -1   3   4        242.40        260.50         4.97 o                         
   0   3   4        103.51         98.25         2.32 o                         
   1   3   4        101.80         82.45         1.95 o                         
   2   3   4          5.30          6.63         0.67 o                         
   3   3   4        216.41        197.64         4.32 o                         
   4   3   4        563.86        569.76        13.51 o                         
   5   3   4         97.79         91.25         2.84 o                         
   6   3   4         10.54         11.82         1.02 o                         
   7   3   4         22.30         17.68         1.65 o                         
 -10   4   4          1.45          2.49         1.70 o                         
  -9   4   4          1.99          3.21         1.51 o                         
  -8   4   4         86.62         77.84         2.80 o                         
  -7   4   4          3.68          3.71         0.95 o                         
  -6   4   4         10.78         11.58         1.01 o                         
  -5   4   4          1.89          1.62         0.68 o                         
  -4   4   4        117.42         94.25         2.33 o                         
  -3   4   4        344.87        406.43         7.31 o                         
  -2   4   4       1376.51       1466.66        28.09 o                         
  -1   4   4        154.72        141.49         3.08 o                         
   0   4   4        386.40        390.98         8.35 o                         
   1   4   4          6.55         10.14         0.73 o                         
   2   4   4          2.19         -0.54         0.60 o                         
   3   4   4       1166.28       1211.16        21.73 o                         
   4   4   4        248.39        250.02         5.05 o                         
   5   4   4          0.00          0.77         0.74 o                         
   6   4   4         22.76         28.38         1.44 o                         
 -10   5   4         19.16         16.77         1.63 o                         
  -9   5   4         12.06         15.01         1.55 o                         
  -8   5   4          0.47         -0.59         1.17 o                         
  -7   5   4         33.81         41.88         1.82 o                         
  -6   5   4          1.05          1.06         0.62 o                         
  -5   5   4          0.38         -0.37         0.74 o                         
  -4   5   4         13.37         12.63         0.91 o                         
  -3   5   4         13.52         20.17         0.95 o                         
  -2   5   4          4.79          4.51         0.60 o                         
  -1   5   4        255.68        287.60         5.39 o                         
   0   5   4         59.04         56.01         1.67 o                         
   1   5   4         35.32         34.88         1.21 o                         
   2   5   4         58.22         72.50         1.85 o                         
   3   5   4       1111.08       1033.14        20.48 o                         
   4   5   4          4.31          2.12         0.83 o                         
   5   5   4         14.94         17.38         1.25 o                         
   6   5   4          0.35          1.12         1.26 o                         
 -10   6   4         11.01          9.04         1.29 o                         
  -9   6   4          0.07          2.13         1.24 o                         
  -8   6   4         26.84         31.17         2.25 o                         
  -7   6   4        147.84        154.43         4.74 o                         
  -6   6   4          0.05          0.80         0.88 o                         
  -5   6   4          0.39         -0.18         0.65 o                         
  -4   6   4          2.99          2.51         0.65 o                         
  -3   6   4          1.89          1.61         0.55 o                         
  -2   6   4         89.36         99.69         2.24 o                         
  -1   6   4         11.00         11.46         0.77 o                         
   0   6   4         29.34         26.90         1.18 o                         
   1   6   4         88.71         92.39         2.22 o                         
   2   6   4          5.75          5.14         0.75 o                         
   3   6   4          6.64          6.99         0.95 o                         
   4   6   4          0.31          0.30         0.85 o                         
   5   6   4          0.02         -0.37         1.08 o                         
 -10   7   4          7.12          2.24         1.78 o                         
  -9   7   4          4.35          3.08         1.75 o                         
  -8   7   4        104.88        106.91         4.16 o                         
  -7   7   4        266.23        263.69         7.21 o                         
  -6   7   4         85.97         87.87         2.95 o                         
  -5   7   4         32.89         35.29         1.57 o                         
  -4   7   4         16.70         12.63         0.96 o                         
  -3   7   4         28.52         28.81         1.16 o                         
  -2   7   4        151.52        136.56         2.91 o                         
  -1   7   4         64.48         46.99         1.43 o                         
   0   7   4         15.07         17.58         1.03 o                         
   1   7   4          1.50          1.86         0.70 o                         
   2   7   4          0.78          1.04         0.77 o                         
   3   7   4         11.95         14.04         1.28 o                         
   4   7   4          2.54          3.98         1.15 o                         
  -9   8   4          6.57          6.92         1.65 o                         
  -8   8   4         64.62         53.50         2.67 o                         
  -7   8   4        120.14        109.43         3.38 o                         
  -6   8   4         10.92          8.15         1.05 o                         
  -5   8   4         88.64         88.38         2.66 o                         
  -4   8   4          0.99         -1.02         0.68 o                         
  -3   8   4          5.87          3.46         0.66 o                         
  -2   8   4        173.07        157.21         3.81 o                         
  -1   8   4         46.13         33.56         1.41 o                         
   0   8   4          4.55          3.33         0.82 o                         
   1   8   4          0.09          1.27         0.71 o                         
   2   8   4          0.86          1.89         0.99 o                         
   3   8   4          8.49          8.21         1.22 o                         
  -8   9   4          1.39          0.10         1.16 o                         
  -7   9   4          1.54          2.25         1.18 o                         
  -6   9   4         10.36          9.92         1.27 o                         
  -5   9   4          8.63          8.24         0.92 o                         
  -4   9   4          8.59          7.13         1.01 o                         
  -3   9   4          4.78          6.16         0.91 o                         
  -2   9   4         84.38         75.76         2.39 o                         
  -1   9   4          2.10          3.25         0.84 o                         
   0   9   4         40.99         40.73         1.51 o                         
   1   9   4          4.59          5.26         0.88 o                         
  -7  10   4         10.70         11.73         1.62 o                         
  -6  10   4         16.07         17.26         2.05 o                         
  -5  10   4         32.61         34.26         1.63 o                         
  -4  10   4          8.20          7.66         0.80 o                         
  -3  10   4          7.07         10.23         0.99 o                         
  -2  10   4          0.94          1.28         1.07 o                         
  -1  10   4          4.17          2.65         1.08 o                         
   0 -11   5          0.09          0.54         1.47 o                         
   1 -11   5          7.00          3.74         1.55 o                         
   2 -11   5          8.00         12.41         1.87 o                         
   3 -11   5          0.36         -0.42         2.10 o                         
   4 -11   5          0.88          0.07         1.28 o                         
   5 -11   5          6.07          6.20         1.24 o                         
   6 -11   5          2.82          4.59         1.02 o                         
  -2 -10   5          0.10          1.05         0.91 o                         
  -1 -10   5         14.43         19.33         2.11 o                         
   0 -10   5         79.87         84.10         4.02 o                         
   1 -10   5          7.62          9.55         1.65 o                         
   2 -10   5          1.18         -0.22         1.30 o                         
   3 -10   5          0.54          0.68         1.36 o                         
   4 -10   5         21.52         19.37         1.03 o                         
   5 -10   5          0.16         -1.31         0.87 o                         
   6 -10   5         11.69         13.32         0.98 o                         
   7 -10   5         11.31         14.34         1.31 o                         
  -3  -9   5          0.82          0.81         0.85 o                         
  -2  -9   5          0.34          0.43         0.71 o                         
  -1  -9   5        174.84        165.67         6.18 o                         
   0  -9   5        452.47        461.61        14.80 o                         
   1  -9   5          1.99          3.84         1.51 o                         
   2  -9   5         12.77         11.88         1.99 o                         
   3  -9   5         91.81         83.26         2.52 o                         
   4  -9   5         32.69         35.35         1.77 o                         
   5  -9   5        142.85        112.14         3.80 o                         
   6  -9   5          0.18          0.61         0.69 o                         
   7  -9   5         20.06         27.50         1.55 o                         
   8  -9   5          0.06         -1.65         1.10 o                         
  -5  -8   5          0.53          0.68         0.87 o                         
  -4  -8   5          0.36          0.87         0.63 o                         
  -3  -8   5          0.91          0.59         0.98 o                         
  -2  -8   5          8.57          8.72         0.97 o                         
  -1  -8   5        524.92        570.02        12.10 o                         
   0  -8   5         39.89         48.23         1.98 o                         
   1  -8   5        126.51        153.69         4.56 o                         
   2  -8   5          0.09          0.47         0.58 o                         
   3  -8   5          3.18          4.63         0.98 o                         
   4  -8   5         84.19         93.05         2.37 o                         
   5  -8   5        186.59        181.40         4.38 o                         
   6  -8   5         27.03         26.12         1.37 o                         
   7  -8   5          0.64          2.75         0.94 o                         
   8  -8   5          3.02          5.78         1.37 o                         
   9  -8   5          1.66          1.73         1.25 o                         
  -6  -7   5          0.15          2.54         1.20 o                         
  -5  -7   5          0.21         -0.02         0.83 o                         
  -4  -7   5         22.34         24.86         1.31 o                         
  -3  -7   5          0.06         -0.56         0.41 o                         
  -2  -7   5          0.37          0.18         0.45 o                         
  -1  -7   5          0.86          3.63         0.70 o                         
   0  -7   5         13.59         11.95         0.85 o                         
   1  -7   5          1.51          4.58         0.67 o                         
   2  -7   5        179.80        164.88         3.67 o                         
   3  -7   5         82.75         73.93         1.87 o                         
   4  -7   5         30.44         28.14         1.16 o                         
   5  -7   5         30.30         23.05         1.30 o                         
   6  -7   5          1.02          1.25         0.70 o                         
   7  -7   5          0.93         -0.42         1.04 o                         
   8  -7   5          0.94          3.45         1.41 o                         
   9  -7   5          4.75          5.17         1.71 o                         
  -6  -6   5          1.19         -0.49         1.32 o                         
  -5  -6   5         99.27        106.17         3.00 o                         
  -4  -6   5          2.62          3.33         0.72 o                         
  -3  -6   5         12.15         16.37         0.95 o                         
  -2  -6   5        329.21        306.35         5.88 o                         
  -1  -6   5        107.58        124.08         2.75 o                         
   0  -6   5         80.10         87.40         2.14 o                         
   1  -6   5         71.48         67.09         1.73 o                         
   2  -6   5        323.47        346.24         6.45 o                         
   3  -6   5         41.83         31.28         1.16 o                         
   4  -6   5         73.52         70.06         2.02 o                         
   5  -6   5         82.14         87.72         2.62 o                         
   6  -6   5          3.54          3.90         0.96 o                         
   7  -6   5          4.81          5.50         1.77 o                         
   8  -6   5         24.46         21.94         1.83 o                         
   9  -6   5          2.34          1.54         1.58 o                         
  -7  -5   5          1.85          1.36         1.28 o                         
  -6  -5   5         13.48          9.10         1.25 o                         
  -5  -5   5         65.69         65.77         2.33 o                         
  -4  -5   5        158.45        143.45         3.12 o                         
  -3  -5   5         71.93         80.65         1.90 o                         
  -2  -5   5         29.30         36.51         1.17 o                         
  -1  -5   5        325.20        291.77         5.37 o                         
   0  -5   5          8.49         16.15         0.71 o                         
   1  -5   5       1952.59       2044.44        34.53 o                         
   2  -5   5         92.82         83.58         1.89 o                         
   3  -5   5         49.98         53.86         1.56 o                         
   4  -5   5         12.32         15.35         1.07 o                         
   5  -5   5         21.45         26.00         1.40 o                         
   6  -5   5         40.28         42.30         1.77 o                         
   7  -5   5         66.36         72.30         2.73 o                         
   8  -5   5          2.53          1.37         1.18 o                         
   9  -5   5         45.00         40.57         2.60 o                         
  -8  -4   5          0.82         -0.95         1.37 o                         
  -7  -4   5          1.91          2.72         1.40 o                         
  -6  -4   5          4.50          3.20         0.87 o                         
  -5  -4   5         92.81         96.45         3.04 o                         
  -4  -4   5         72.93         82.40         2.06 o                         
  -3  -4   5         20.65         14.33         1.02 o                         
  -2  -4   5          0.00         -0.23         0.44 o                         
  -1  -4   5        247.40        221.69         3.90 o                         
   0  -4   5       1211.27       1316.87        21.66 o                         
   1  -4   5         16.75         29.22         0.88 o                         
   2  -4   5        122.08        147.60         2.95 o                         
   3  -4   5          1.90          3.12         0.65 o                         
   4  -4   5        307.98        327.55         6.63 o                         
   5  -4   5         14.67         11.17         0.94 o                         
   6  -4   5        750.33        747.95        15.07 o                         
   7  -4   5        296.40        281.54         6.77 o                         
   8  -4   5          7.34          8.86         1.32 o                         
   9  -4   5         19.20         26.59         2.11 o                         
  -8  -3   5          2.62          0.67         1.87 o                         
  -7  -3   5          6.70          8.80         1.41 o                         
  -6  -3   5          1.19          0.58         0.80 o                         
  -5  -3   5         35.51         35.68         1.55 o                         
  -4  -3   5          9.22          8.95         0.78 o                         
  -3  -3   5          0.29          0.86         0.53 o                         
  -2  -3   5          7.70          8.40         0.66 o                         
  -1  -3   5          8.86         10.44         0.64 o                         
   0  -3   5          0.11          2.14         0.48 o                         
   1  -3   5         80.60         56.42         1.79 o                         
   2  -3   5        159.96        195.88         3.71 o                         
   3  -3   5        401.24        459.47         8.54 o                         
   4  -3   5         43.79         56.08         1.64 o                         
   5  -3   5         30.20         46.19         1.79 o                         
   6  -3   5        160.09        151.70         4.28 o                         
   7  -3   5         70.55         82.09         2.71 o                         
   8  -3   5          1.96          3.00         1.16 o                         
   9  -3   5          1.49          1.11         1.31 o                         
  -9  -2   5         16.66         21.89         2.58 o                         
  -8  -2   5          1.47          1.49         1.20 o                         
  -7  -2   5          1.28          0.12         0.69 o                         
  -6  -2   5         49.98         53.47         1.82 o                         
  -5  -2   5          4.27          6.29         0.78 o                         
  -4  -2   5       1061.32       1109.59        18.52 o                         
  -3  -2   5          6.10          6.63         0.66 o                         
  -2  -2   5         25.92         34.91         1.19 o                         
  -1  -2   5        765.20        848.83        14.62 o                         
   0  -2   5        644.95        582.99        10.14 o                         
   1  -2   5       1023.03        818.39        15.89 o                         
   2  -2   5         85.44        133.52         3.42 o                         
   3  -2   5         79.12         95.83         2.53 o                         
   4  -2   5         40.31         23.88         1.27 o                         
   5  -2   5          0.39         -0.82         0.74 o                         
   6  -2   5          2.87          3.34         1.00 o                         
   7  -2   5          6.23          2.88         0.76 o                         
   8  -2   5          8.97          7.76         1.03 o                         
   9  -2   5          7.81          5.98         1.37 o                         
  -9  -1   5         30.50         31.38         2.31 o                         
  -8  -1   5          0.50         -0.90         1.22 o                         
  -7  -1   5         17.34         16.83         1.48 o                         
  -6  -1   5          0.07         -0.34         0.80 o                         
  -5  -1   5        106.64        123.92         2.80 o                         
  -4  -1   5       3341.94       3459.42        56.35 o                         
  -3  -1   5        307.01        309.11         5.74 o                         
  -2  -1   5        106.80        113.17         2.33 o                         
  -1  -1   5        623.19        602.82        10.49 o                         
   0  -1   5        180.56        134.18         2.87 o                         
   1  -1   5         74.06         66.58         1.66 o                         
   2  -1   5       1508.96       1727.46        33.01 o                         
   3  -1   5        315.21        311.68         6.88 o                         
   4  -1   5          5.45          2.64         0.84 o                         
   5  -1   5          5.91          6.42         0.82 o                         
   6  -1   5         42.13         42.56         1.80 o                         
   7  -1   5          0.01          0.42         0.78 o                         
   8  -1   5          1.11         -0.59         1.29 o                         
   9  -1   5          0.01          0.59         1.78 o                         
 -10   0   5         17.95         17.28         3.23 o                         
  -9   0   5          1.06          4.67         1.75 o                         
  -8   0   5          0.00         -0.51         0.92 o                         
  -7   0   5          0.93          3.13         0.97 o                         
  -6   0   5          5.39          6.68         0.98 o                         
  -5   0   5         50.46         46.81         1.50 o                         
  -4   0   5       1237.78       1323.52        23.55 o                         
  -3   0   5        190.76        245.79         4.87 o                         
  -2   0   5         15.10         17.97         0.90 o                         
  -1   0   5        112.01        126.84         2.61 o                         
   0   0   5        812.64        797.41        14.84 o                         
   1   0   5       3929.38       4357.63        82.45 o                         
   2   0   5         61.77         44.10         1.37 o                         
   3   0   5         13.72         13.95         1.00 o                         
   4   0   5         16.03         18.61         1.18 o                         
   5   0   5         10.32         10.76         1.06 o                         
   6   0   5         13.81         11.64         1.08 o                         
   7   0   5          1.70          0.71         0.85 o                         
   8   0   5         33.07         21.02         1.46 o                         
 -10   1   5          3.23          4.13         1.50 o                         
  -9   1   5          3.07          3.50         1.17 o                         
  -8   1   5         13.23         15.49         1.39 o                         
  -7   1   5         52.95         62.21         1.99 o                         
  -6   1   5         13.53         11.67         1.12 o                         
  -5   1   5          4.88          7.18         0.77 o                         
  -4   1   5        249.27        257.79         5.15 o                         
  -3   1   5        415.31        478.95         9.20 o                         
  -2   1   5       2015.10       1864.29        33.34 o                         
  -1   1   5         53.01         53.30         1.53 o                         
   0   1   5         89.23         94.88         2.30 o                         
   1   1   5        391.96        398.55         7.75 o                         
   2   1   5          2.39          1.64         0.66 o                         
   3   1   5          0.80         -0.58         0.69 o                         
   4   1   5          0.06         -0.82         0.99 o                         
   5   1   5         95.18         90.49         2.81 o                         
   6   1   5         82.89         71.80         2.51 o                         
   7   1   5         16.63         18.77         1.44 o                         
   8   1   5         17.45         24.33         2.29 o                         
 -10   2   5          6.54          7.49         1.40 o                         
  -9   2   5         42.41         40.39         2.40 o                         
  -8   2   5         20.81         19.66         1.45 o                         
  -7   2   5          4.05          4.26         0.97 o                         
  -6   2   5         71.47         69.94         2.13 o                         
  -5   2   5        191.38        196.47         4.18 o                         
  -4   2   5        239.37        207.85         4.26 o                         
  -3   2   5         79.85         60.84         1.69 o                         
  -2   2   5         45.62         56.61         1.74 o                         
  -1   2   5        313.16        364.70         7.79 o                         
   0   2   5        885.12        912.51        16.37 o                         
   1   2   5          4.31          7.94         0.80 o                         
   2   2   5          4.24          2.53         0.81 o                         
   3   2   5         80.77         66.62         1.99 o                         
   4   2   5        222.08        215.23         4.77 o                         
   5   2   5         56.19         58.41         2.56 o                         
   6   2   5          0.71          3.82         1.51 o                         
   7   2   5         18.34         23.08         1.64 o                         
 -10   3   5          0.44          0.03         1.50 o                         
  -9   3   5        135.64        144.43         4.13 o                         
  -8   3   5          2.66          2.46         1.11 o                         
  -7   3   5         13.72         16.00         1.23 o                         
  -6   3   5          0.06         -1.22         0.86 o                         
  -5   3   5          0.03          0.07         0.71 o                         
  -4   3   5        186.85        186.08         4.43 o                         
  -3   3   5        510.86        558.58        10.30 o                         
  -2   3   5          5.69         12.22         0.89 o                         
  -1   3   5          4.07          3.82         0.47 o                         
   0   3   5          9.79         18.76         1.01 o                         
   1   3   5        869.45        890.59        16.74 o                         
   2   3   5          7.03          6.01         0.73 o                         
   3   3   5        581.63        590.97        11.04 o                         
   4   3   5         78.60         65.17         2.28 o                         
   5   3   5         24.43         29.35         1.87 o                         
   6   3   5          0.76          0.59         0.93 o                         
   7   3   5          1.52          3.54         1.42 o                         
 -10   4   5         18.00         14.11         2.00 o                         
  -9   4   5         27.36         27.84         2.00 o                         
  -8   4   5         18.26         23.40         1.63 o                         
  -7   4   5          0.16         -1.11         0.81 o                         
  -6   4   5          0.33          0.18         0.80 o                         
  -5   4   5         11.51         11.45         1.10 o                         
  -4   4   5         32.42         30.92         1.19 o                         
  -3   4   5        623.39        728.66        13.26 o                         
  -2   4   5          5.07          3.59         0.62 o                         
  -1   4   5        197.26        179.57         3.71 o                         
   0   4   5        142.73        173.89         3.83 o                         
   1   4   5         70.31         73.70         2.07 o                         
   2   4   5        619.66        579.67        12.34 o                         
   3   4   5        123.94        109.77         3.05 o                         
   4   4   5          0.01         -0.71         0.82 o                         
   5   4   5          0.16          1.03         0.88 o                         
   6   4   5          7.52          9.03         1.30 o                         
 -10   5   5          5.88          6.07         1.53 o                         
  -9   5   5          0.00          1.20         1.12 o                         
  -8   5   5          6.61          6.85         1.30 o                         
  -7   5   5         17.03         18.35         1.47 o                         
  -6   5   5         10.81          6.59         1.18 o                         
  -5   5   5          3.38          0.39         0.75 o                         
  -4   5   5         42.98         44.99         1.58 o                         
  -3   5   5         14.05         13.25         0.85 o                         
  -2   5   5         38.20         40.24         1.37 o                         
  -1   5   5         19.32         25.75         1.12 o                         
   0   5   5         78.36         87.42         2.46 o                         
   1   5   5          0.98          0.05         0.76 o                         
   2   5   5         14.28         15.98         1.19 o                         
   3   5   5         41.20         42.47         2.07 o                         
   4   5   5          4.93          5.12         0.93 o                         
   5   5   5          0.01          0.09         0.87 o                         
 -10   6   5          7.33          8.71         1.30 o                         
  -9   6   5         16.93         21.01         1.67 o                         
  -8   6   5         67.25         87.87         3.55 o                         
  -7   6   5        172.00        184.53         4.98 o                         
  -6   6   5         56.44         52.35         2.19 o                         
  -5   6   5          1.73          5.02         0.77 o                         
  -4   6   5         31.73         34.74         1.35 o                         
  -3   6   5         57.29         55.80         1.59 o                         
  -2   6   5          0.01          0.53         0.59 o                         
  -1   6   5         68.78         60.85         1.68 o                         
   0   6   5         21.46         20.47         1.16 o                         
   1   6   5         45.47         44.96         1.77 o                         
   2   6   5          3.12          3.18         0.92 o                         
   3   6   5          0.28          0.96         0.88 o                         
   4   6   5          5.37          7.61         1.10 o                         
  -9   7   5         18.26         18.61         2.01 o                         
  -8   7   5        143.50        131.79         4.51 o                         
  -7   7   5        119.53        114.30         3.71 o                         
  -6   7   5          1.26          0.83         0.94 o                         
  -5   7   5        150.50        144.08         3.74 o                         
  -4   7   5          1.16          0.27         0.58 o                         
  -3   7   5         23.35         29.85         1.24 o                         
  -2   7   5         94.73         82.93         2.07 o                         
  -1   7   5          0.03         -0.33         0.66 o                         
   0   7   5         16.26         16.94         1.14 o                         
   1   7   5         39.24         35.47         1.55 o                         
   2   7   5          4.69          4.69         0.94 o                         
   3   7   5          7.17          7.70         1.16 o                         
  -9   8   5          1.05         -1.39         1.44 o                         
  -8   8   5        103.42        104.23         4.04 o                         
  -7   8   5         74.56         75.23         3.02 o                         
  -6   8   5          4.17          0.94         1.02 o                         
  -5   8   5          8.63          8.31         0.96 o                         
  -4   8   5          0.01         -0.96         0.64 o                         
  -3   8   5         12.25         14.41         1.00 o                         
  -2   8   5          3.12          3.13         0.80 o                         
  -1   8   5         58.39         63.74         1.95 o                         
   0   8   5         48.74         40.38         1.61 o                         
   1   8   5         18.50         21.16         1.38 o                         
   2   8   5         16.52         18.39         1.45 o                         
  -8   9   5          7.10          3.90         1.53 o                         
  -7   9   5          0.06          3.40         1.21 o                         
  -6   9   5         26.96         27.58         1.67 o                         
  -5   9   5          5.93          7.55         1.07 o                         
  -4   9   5          0.79          0.03         0.68 o                         
  -3   9   5         11.07         12.93         1.32 o                         
  -2   9   5         68.58         55.05         1.78 o                         
  -1   9   5         17.64         21.83         1.28 o                         
   0   9   5         14.46         14.44         1.22 o                         
  -6  10   5         11.70         13.39         1.26 o                         
  -5  10   5          9.84         15.27         1.64 o                         
  -4  10   5         15.02         12.19         0.91 o                         
  -3  10   5          2.17          0.76         0.94 o                         
  -2  10   5          0.34         -0.14         0.72 o                         
   0 -11   6          0.05         -1.11         1.66 o                         
   1 -11   6          0.74          1.52         1.58 o                         
   2 -11   6         27.85         31.27         2.73 o                         
   3 -11   6          1.10         -0.22         2.01 o                         
   4 -11   6         10.83          9.93         1.56 o                         
   5 -11   6          3.13          4.67         1.29 o                         
   6 -11   6          5.45          6.67         1.60 o                         
  -2 -10   6         25.20         19.41         1.69 o                         
  -1 -10   6          1.44          3.95         1.55 o                         
   0 -10   6          7.52         10.49         1.83 o                         
   1 -10   6          4.47          0.57         1.46 o                         
   2 -10   6         32.32         29.03         3.19 o                         
   3 -10   6          3.40          4.34         0.82 o                         
   4 -10   6          6.01          6.19         1.03 o                         
   5 -10   6          8.87          9.55         1.10 o                         
   6 -10   6          0.04         -0.84         0.85 o                         
   7 -10   6          2.89          3.50         1.03 o                         
  -3  -9   6          0.03          0.61         0.83 o                         
  -2  -9   6         43.10         48.15         1.71 o                         
  -1  -9   6          4.37          6.66         0.63 o                         
   0  -9   6         24.02         24.55         2.52 o                         
   1  -9   6          0.08         -0.81         1.67 o                         
   2  -9   6         22.36         18.53         1.01 o                         
   3  -9   6          0.04          0.26         0.69 o                         
   4  -9   6         98.11         88.40         2.70 o                         
   5  -9   6         23.11         27.58         1.39 o                         
   6  -9   6          1.42         -0.35         0.76 o                         
   7  -9   6          6.47          6.37         1.12 o                         
   8  -9   6          0.05         -1.45         1.12 o                         
  -5  -8   6          0.64          1.75         0.90 o                         
  -4  -8   6         26.91         29.05         2.09 o                         
  -3  -8   6          6.43          6.60         0.66 o                         
  -2  -8   6        103.23         98.00         3.32 o                         
  -1  -8   6          5.55          5.26         1.11 o                         
   0  -8   6          2.77          2.16         0.80 o                         
   1  -8   6          1.32          2.27         0.63 o                         
   2  -8   6          7.15          9.53         0.92 o                         
   3  -8   6          9.08          6.10         0.60 o                         
   4  -8   6        153.93        128.98         3.31 o                         
   5  -8   6         43.24         39.87         1.73 o                         
   6  -8   6         25.91         25.75         1.42 o                         
   7  -8   6          7.12          9.68         1.34 o                         
   8  -8   6          9.52          8.66         1.46 o                         
  -6  -7   6          8.20         11.35         1.32 o                         
  -5  -7   6          3.46          3.69         1.14 o                         
  -4  -7   6          0.49          0.61         0.83 o                         
  -3  -7   6         20.86         18.68         0.95 o                         
  -2  -7   6         71.78         80.16         1.99 o                         
  -1  -7   6          0.04          0.76         0.59 o                         
   0  -7   6         32.60         29.59         1.43 o                         
   1  -7   6          2.20          1.82         0.49 o                         
   2  -7   6         26.39         22.61         1.18 o                         
   3  -7   6          0.89          1.07         0.61 o                         
   4  -7   6          0.48          1.62         0.70 o                         
   5  -7   6         44.75         48.29         1.90 o                         
   6  -7   6         78.28         76.27         3.25 o                         
   7  -7   6         17.69         16.23         1.71 o                         
   8  -7   6          0.29         -0.83         1.42 o                         
   9  -7   6         16.64         21.60         2.62 o                         
  -6  -6   6          0.09          1.62         0.90 o                         
  -5  -6   6          5.94          3.55         0.85 o                         
  -4  -6   6         29.68         32.95         1.35 o                         
  -3  -6   6          8.55         11.54         0.83 o                         
  -2  -6   6        117.56        101.69         2.29 o                         
  -1  -6   6        274.31        282.43         5.69 o                         
   0  -6   6          2.30          2.79         0.51 o                         
   1  -6   6        148.17        154.77         3.08 o                         
   2  -6   6         15.86         14.23         0.73 o                         
   3  -6   6        209.44        211.76         4.71 o                         
   4  -6   6         38.20         35.37         1.54 o                         
   5  -6   6        154.46        190.95         5.03 o                         
   6  -6   6          3.40          3.21         0.97 o                         
   7  -6   6          2.55          6.08         1.18 o                         
   8  -6   6         13.47         12.11         1.90 o                         
   9  -6   6         23.54         23.85         2.00 o                         
  -7  -5   6          0.65         -0.46         1.28 o                         
  -6  -5   6          0.03         -0.19         0.97 o                         
  -5  -5   6          0.04          1.60         0.70 o                         
  -4  -5   6         49.35         44.79         1.56 o                         
  -3  -5   6        128.10        130.98         2.78 o                         
  -2  -5   6         19.47         19.51         0.97 o                         
  -1  -5   6          0.00         -0.47         0.62 o                         
   0  -5   6        547.70        516.97         8.91 o                         
   1  -5   6        275.61        320.59         5.64 o                         
   2  -5   6         94.69         80.99         2.05 o                         
   3  -5   6         48.05         45.94         1.53 o                         
   4  -5   6         46.61         57.94         1.93 o                         
   5  -5   6        261.80        253.37         6.01 o                         
   6  -5   6          1.10          3.39         0.74 o                         
   7  -5   6         23.64         26.52         1.75 o                         
   8  -5   6          2.06         -0.29         1.66 o                         
   9  -5   6          4.93          6.11         1.73 o                         
  -8  -4   6          0.01          2.20         1.38 o                         
  -7  -4   6          0.00         -0.47         1.30 o                         
  -6  -4   6          0.19         -0.45         0.87 o                         
  -5  -4   6         24.05         22.31         1.21 o                         
  -4  -4   6         48.43         46.72         1.57 o                         
  -3  -4   6        207.51        206.64         3.99 o                         
  -2  -4   6         58.79         49.87         1.39 o                         
  -1  -4   6        446.02        477.79         8.01 o                         
   0  -4   6         14.64         25.37         0.91 o                         
   1  -4   6        114.37         99.30         1.96 o                         
   2  -4   6          4.15          7.20         0.60 o                         
   3  -4   6         46.35         41.64         1.49 o                         
   4  -4   6          6.28         12.78         0.84 o                         
   5  -4   6       1103.87       1210.55        22.70 o                         
   6  -4   6         41.23         43.97         2.02 o                         
   7  -4   6         48.71         49.19         2.29 o                         
   8  -4   6          0.20          3.74         1.28 o                         
   9  -4   6          5.19          6.33         1.81 o                         
  -8  -3   6          3.40          3.57         1.57 o                         
  -7  -3   6          2.44          2.52         0.90 o                         
  -6  -3   6         32.54         32.76         1.51 o                         
  -5  -3   6         81.47         88.57         2.28 o                         
  -4  -3   6        104.42         96.12         2.36 o                         
  -3  -3   6          3.32          2.00         0.61 o                         
  -2  -3   6         42.77         30.31         1.25 o                         
  -1  -3   6        643.11        717.42        13.57 o                         
   0  -3   6        171.79        175.65         3.49 o                         
   1  -3   6         20.44         31.96         1.24 o                         
   2  -3   6          7.24          6.43         0.61 o                         
   3  -3   6          5.18         10.22         0.92 o                         
   4  -3   6         56.33         52.59         1.71 o                         
   5  -3   6        220.63        205.29         4.81 o                         
   6  -3   6         14.38         16.80         1.36 o                         
   7  -3   6        160.84        155.71         4.19 o                         
   8  -3   6         18.57         19.84         1.73 o                         
   9  -3   6          4.29          4.43         1.71 o                         
  -9  -2   6          0.07          1.52         1.25 o                         
  -8  -2   6          1.10          1.75         1.29 o                         
  -7  -2   6          4.29          5.08         1.06 o                         
  -6  -2   6         12.85          9.72         0.99 o                         
  -5  -2   6         11.28         10.60         0.89 o                         
  -4  -2   6          7.37          9.26         0.83 o                         
  -3  -2   6          0.18          1.27         0.61 o                         
  -2  -2   6         19.11         14.63         0.84 o                         
  -1  -2   6        178.30        175.38         3.66 o                         
   0  -2   6        181.28        194.93         3.96 o                         
   1  -2   6         70.64         76.18         1.81 o                         
   2  -2   6          4.07          4.05         0.73 o                         
   3  -2   6          0.33         -1.04         0.69 o                         
   4  -2   6         40.27         44.79         1.77 o                         
   5  -2   6        121.50        125.82         3.33 o                         
   6  -2   6          0.06         -1.29         0.94 o                         
   7  -2   6          6.04          5.60         1.25 o                         
   8  -2   6          0.01          1.92         1.34 o                         
  -9  -1   6          0.62         -0.55         1.43 o                         
  -8  -1   6          0.91          0.85         1.18 o                         
  -7  -1   6          0.04         -1.11         1.00 o                         
  -6  -1   6         68.63         67.88         2.06 o                         
  -5  -1   6        353.93        358.64         6.55 o                         
  -4  -1   6        260.35        289.02         5.59 o                         
  -3  -1   6        376.75        364.95         8.99 o                         
  -2  -1   6         28.42         35.53         1.15 o                         
  -1  -1   6         40.31         32.97         1.23 o                         
   0  -1   6        633.55        684.47        11.91 o                         
   1  -1   6        158.62        188.01         3.86 o                         
   2  -1   6        153.76        178.37         3.86 o                         
   3  -1   6        220.83        202.33         4.39 o                         
   4  -1   6         51.41         40.69         1.86 o                         
   5  -1   6          0.26          0.39         1.00 o                         
   6  -1   6         10.48          7.00         1.13 o                         
   7  -1   6         40.16         46.47         2.18 o                         
   8  -1   6          0.23          0.96         1.20 o                         
 -10   0   6          1.70          3.01         1.57 o                         
  -9   0   6          4.07          3.45         1.18 o                         
  -8   0   6          1.07         -1.11         0.86 o                         
  -7   0   6          0.30          1.82         0.94 o                         
  -6   0   6         79.41         79.29         2.22 o                         
  -5   0   6         29.63         29.59         1.32 o                         
  -4   0   6          4.45          7.20         0.88 o                         
  -3   0   6          0.35          1.58         0.64 o                         
  -2   0   6         23.93         26.66         1.15 o                         
  -1   0   6          7.07          3.99         0.73 o                         
   0   0   6       2962.54       3017.99        57.36 o                         
   1   0   6        225.95        253.26         5.27 o                         
   2   0   6        121.56        109.15         2.56 o                         
   3   0   6          7.64         12.86         0.96 o                         
   4   0   6         38.06         29.96         1.46 o                         
   5   0   6         14.87         15.04         1.33 o                         
   6   0   6         16.31          9.49         1.25 o                         
   7   0   6         11.56          6.50         1.20 o                         
   8   0   6          1.67          6.35         2.04 o                         
 -10   1   6          2.23          2.71         1.39 o                         
  -9   1   6          3.19          5.31         1.24 o                         
  -8   1   6         13.71         13.68         1.30 o                         
  -7   1   6         69.40         72.48         2.42 o                         
  -6   1   6         68.92         76.89         2.16 o                         
  -5   1   6         72.26         85.96         2.55 o                         
  -4   1   6         24.81         26.01         1.20 o                         
  -3   1   6         43.23         46.04         1.50 o                         
  -2   1   6         19.03         22.14         1.08 o                         
  -1   1   6        674.42        626.83        10.99 o                         
   0   1   6          0.04          9.20         0.84 o                         
   1   1   6         20.15         34.64         1.41 o                         
   2   1   6          0.73          0.56         0.57 o                         
   3   1   6         31.71         39.04         1.69 o                         
   4   1   6         66.93         54.34         2.00 o                         
   5   1   6         16.70         22.60         1.66 o                         
   6   1   6        149.77        142.24         4.09 o                         
   7   1   6          1.69          2.31         1.10 o                         
 -10   2   6          4.62          0.76         1.37 o                         
  -9   2   6          1.79          0.89         1.16 o                         
  -8   2   6         13.41         11.89         1.24 o                         
  -7   2   6          1.37          1.74         0.97 o                         
  -6   2   6          0.00         -0.52         0.85 o                         
  -5   2   6          0.19          2.15         0.70 o                         
  -4   2   6        107.73        119.51         2.77 o                         
  -3   2   6         44.48         54.09         1.65 o                         
  -2   2   6         30.22         38.38         1.42 o                         
  -1   2   6        411.60        444.74         9.00 o                         
   0   2   6        874.63        874.56        16.43 o                         
   1   2   6        481.85        529.65        10.36 o                         
   2   2   6         16.45         20.28         0.88 o                         
   3   2   6          6.66          2.77         0.93 o                         
   4   2   6          2.55          1.57         0.94 o                         
   5   2   6         55.78         56.29         2.67 o                         
   6   2   6         34.08         37.46         2.26 o                         
   7   2   6          0.67          3.47         1.11 o                         
 -10   3   6         19.29         22.53         2.10 o                         
  -9   3   6          2.06          3.34         1.40 o                         
  -8   3   6          6.80          7.04         1.21 o                         
  -7   3   6          5.84          3.52         1.13 o                         
  -6   3   6          5.15          3.73         0.91 o                         
  -5   3   6         15.79         18.10         1.00 o                         
  -4   3   6        148.54        142.19         3.37 o                         
  -3   3   6         18.11         11.95         0.96 o                         
  -2   3   6         92.02         97.10         2.50 o                         
  -1   3   6        320.30        341.16         6.62 o                         
   0   3   6          1.79          1.59         0.72 o                         
   1   3   6         55.66         47.53         1.75 o                         
   2   3   6        902.54        936.13        18.49 o                         
   3   3   6         43.18         39.06         2.08 o                         
   4   3   6          4.06          1.40         0.88 o                         
   5   3   6          4.13          5.30         1.22 o                         
   6   3   6          4.09          7.91         1.64 o                         
 -10   4   6          4.98          8.02         1.70 o                         
  -9   4   6          0.00         -0.47         1.21 o                         
  -8   4   6          1.78          0.80         1.07 o                         
  -7   4   6          0.30         -1.11         0.91 o                         
  -6   4   6         26.47         26.89         1.53 o                         
  -5   4   6         79.84         83.14         2.03 o                         
  -4   4   6        201.44        229.52         4.98 o                         
  -3   4   6        226.19        210.71         4.42 o                         
  -2   4   6          2.07          1.70         0.60 o                         
  -1   4   6         70.67         66.57         1.95 o                         
   0   4   6          5.90          5.98         0.86 o                         
   1   4   6       1010.44       1012.79        19.95 o                         
   2   4   6        456.73        466.36         9.76 o                         
   3   4   6          6.17          5.26         0.91 o                         
   4   4   6          6.38          6.18         1.01 o                         
   5   4   6         15.33         16.25         1.39 o                         
   6   4   6          1.04          0.35         1.15 o                         
 -10   5   6          0.24          1.12         1.91 o                         
  -9   5   6          3.75          4.03         1.45 o                         
  -8   5   6          3.75          4.38         1.34 o                         
  -7   5   6         37.70         37.54         1.90 o                         
  -6   5   6         24.29         24.38         1.47 o                         
  -5   5   6          4.56          3.92         0.72 o                         
  -4   5   6         30.39         28.21         1.31 o                         
  -3   5   6        214.48        207.50         4.32 o                         
  -2   5   6         68.98         70.63         2.00 o                         
  -1   5   6          2.64          2.62         0.77 o                         
   0   5   6         78.84         69.98         2.22 o                         
   1   5   6        348.22        359.40         7.71 o                         
   2   5   6          1.25          1.09         0.98 o                         
   3   5   6         11.82          9.82         1.03 o                         
   4   5   6          0.79          0.01         0.96 o                         
   5   5   6          6.51          6.97         1.22 o                         
 -10   6   6          2.82          3.40         1.33 o                         
  -9   6   6         27.28         27.17         2.86 o                         
  -8   6   6          7.18         11.12         1.84 o                         
  -7   6   6          9.29          6.86         1.41 o                         
  -6   6   6         40.25         45.52         2.42 o                         
  -5   6   6         10.63          7.77         0.93 o                         
  -4   6   6          0.31          0.03         0.71 o                         
  -3   6   6        104.89        114.38         3.62 o                         
  -2   6   6         46.00         49.77         1.68 o                         
  -1   6   6         90.12         79.74         2.58 o                         
   0   6   6         55.66         59.87         2.05 o                         
   1   6   6          0.57         -0.58         0.81 o                         
   2   6   6         26.52         22.24         1.59 o                         
   3   6   6          8.60          4.57         0.92 o                         
   4   6   6          0.07          0.26         1.03 o                         
  -9   7   6         34.55         35.66         2.74 o                         
  -8   7   6          0.26         -0.74         1.40 o                         
  -7   7   6          6.65          7.55         1.54 o                         
  -6   7   6          1.22          0.32         1.14 o                         
  -5   7   6         25.22         22.79         1.52 o                         
  -4   7   6         17.44         19.04         1.36 o                         
  -3   7   6        373.94        331.56         6.61 o                         
  -2   7   6        127.17        124.23         3.08 o                         
  -1   7   6         73.47         60.03         2.03 o                         
   0   7   6         42.47         45.46         1.92 o                         
   1   7   6          5.51          4.10         1.02 o                         
   2   7   6          4.87          8.80         1.53 o                         
   3   7   6          3.08          4.32         1.28 o                         
  -8   8   6          0.00         -1.05         2.04 o                         
  -7   8   6          0.00          2.90         1.33 o                         
  -6   8   6         33.58         36.31         2.01 o                         
  -5   8   6         26.63         25.38         1.58 o                         
  -4   8   6         19.25         14.03         1.14 o                         
  -3   8   6          9.76          7.92         1.02 o                         
  -2   8   6         25.48         26.83         1.33 o                         
  -1   8   6          2.46          3.73         0.97 o                         
   0   8   6          1.43          0.72         0.93 o                         
   1   8   6          0.28          1.04         0.98 o                         
  -7   9   6         16.63         19.49         2.33 o                         
  -6   9   6         21.02         18.42         1.64 o                         
  -5   9   6         29.42         26.10         1.56 o                         
  -4   9   6          9.02          8.40         0.99 o                         
  -3   9   6          1.92          4.02         1.08 o                         
  -2   9   6          1.03         -0.05         0.85 o                         
  -1   9   6         12.51          9.76         1.08 o                         
  -4  10   6          0.36          0.33         0.95 o                         
   1 -11   7          0.00         -2.03         2.35 o                         
   2 -11   7          3.50          1.63         1.57 o                         
   3 -11   7          1.90          0.96         1.32 o                         
   4 -11   7          1.11          0.87         0.94 o                         
   5 -11   7          0.02          2.20         1.06 o                         
  -2 -10   7         84.41         81.19         2.67 o                         
  -1 -10   7          5.27          5.80         1.50 o                         
   0 -10   7          5.68          6.02         1.72 o                         
   1 -10   7         13.87         11.80         2.78 o                         
   2 -10   7         16.34         16.96         1.85 o                         
   3 -10   7          0.62          0.62         0.76 o                         
   4 -10   7         16.77         23.89         1.85 o                         
   5 -10   7          0.13         -0.34         0.96 o                         
   6 -10   7          0.64          0.07         0.93 o                         
  -3  -9   7         41.89         36.38         1.72 o                         
  -2  -9   7        190.11        181.48         4.44 o                         
  -1  -9   7         30.91         27.89         1.35 o                         
   0  -9   7          3.12          1.51         0.71 o                         
   1  -9   7         35.80         41.45         1.99 o                         
   2  -9   7          1.74          2.44         0.84 o                         
   3  -9   7        189.99        180.29         5.34 o                         
   4  -9   7         47.13         39.15         1.52 o                         
   5  -9   7          0.04         -1.14         0.76 o                         
   6  -9   7         10.34         13.05         1.35 o                         
   7  -9   7          6.67          7.13         1.22 o                         
  -4  -8   7          1.23          2.20         0.82 o                         
  -3  -8   7         42.56         43.21         1.50 o                         
  -2  -8   7        132.44        143.55         5.00 o                         
  -1  -8   7          1.26          1.93         0.82 o                         
   0  -8   7        165.86        173.26         5.04 o                         
   1  -8   7          3.03          3.20         0.83 o                         
   2  -8   7          6.91          7.53         0.77 o                         
   3  -8   7         57.50         46.36         1.60 o                         
   4  -8   7         81.18         80.23         2.46 o                         
   5  -8   7         14.23         14.90         1.20 o                         
   6  -8   7          9.73          5.55         1.11 o                         
   7  -8   7          3.72          5.69         1.24 o                         
   8  -8   7          2.35          3.40         1.44 o                         
  -5  -7   7          4.64          5.75         1.04 o                         
  -4  -7   7          0.17          0.28         0.73 o                         
  -3  -7   7         20.97         25.15         1.09 o                         
  -2  -7   7        117.58        110.16         2.54 o                         
  -1  -7   7          4.68          7.33         0.63 o                         
   0  -7   7          0.61          0.59         0.44 o                         
   1  -7   7          2.52          1.41         0.60 o                         
   2  -7   7         11.64          8.71         0.69 o                         
   3  -7   7         45.79         47.00         1.55 o                         
   4  -7   7          1.18         -0.76         0.69 o                         
   5  -7   7          0.07          0.74         0.93 o                         
   6  -7   7         23.54         20.43         1.76 o                         
   7  -7   7          9.51          6.80         1.47 o                         
   8  -7   7          1.86          3.86         1.73 o                         
  -6  -6   7         17.36         17.05         1.54 o                         
  -5  -6   7          4.15          5.08         1.18 o                         
  -4  -6   7         16.67         15.82         1.04 o                         
  -3  -6   7          1.11          1.24         0.64 o                         
  -2  -6   7         48.47         51.54         1.71 o                         
  -1  -6   7        110.98        118.66         2.84 o                         
   0  -6   7         12.14         15.17         1.01 o                         
   1  -6   7         29.55         21.29         0.95 o                         
   2  -6   7         13.03         20.69         1.03 o                         
   3  -6   7          5.51          5.60         0.82 o                         
   4  -6   7         24.16         29.31         1.47 o                         
   5  -6   7         87.74         89.84         2.80 o                         
   6  -6   7         37.02         41.02         2.08 o                         
   7  -6   7          4.66          2.09         1.32 o                         
   8  -6   7          4.16          2.64         1.51 o                         
  -7  -5   7         83.41         81.58         4.40 o                         
  -6  -5   7          1.98          2.08         0.99 o                         
  -5  -5   7         18.02         18.45         1.17 o                         
  -4  -5   7        119.24        124.82         2.92 o                         
  -3  -5   7        127.83        114.53         2.56 o                         
  -2  -5   7          0.93          0.59         0.56 o                         
  -1  -5   7        484.56        491.67         9.17 o                         
   0  -5   7         58.24         58.54         1.52 o                         
   1  -5   7         14.62         20.65         0.88 o                         
   2  -5   7         23.34         19.70         0.90 o                         
   3  -5   7          0.03          0.35         0.56 o                         
   4  -5   7        400.75        414.35         8.75 o                         
   5  -5   7        768.26        766.68        18.34 o                         
   6  -5   7         47.84         47.73         2.35 o                         
   7  -5   7         13.23         14.62         1.37 o                         
   8  -5   7         71.68         72.53         3.13 o                         
  -8  -4   7          6.08          5.02         1.47 o                         
  -7  -4   7         15.30         15.09         1.35 o                         
  -6  -4   7         27.38         25.74         1.41 o                         
  -5  -4   7          4.67          3.24         0.76 o                         
  -4  -4   7          0.00         -1.06         0.78 o                         
  -3  -4   7          5.40          4.56         0.75 o                         
  -2  -4   7         48.92         67.40         1.76 o                         
  -1  -4   7        306.06        324.78         5.89 o                         
   0  -4   7          0.17          0.84         0.51 o                         
   1  -4   7        122.43        126.52         2.72 o                         
   2  -4   7          1.60          2.98         0.54 o                         
   3  -4   7         16.65         12.53         0.76 o                         
   4  -4   7       1365.87       1395.10        27.06 o                         
   5  -4   7        894.92        960.24        19.13 o                         
   6  -4   7         74.82         74.85         2.68 o                         
   7  -4   7         61.07         59.96         2.52 o                         
   8  -4   7          8.07          8.19         1.42 o                         
  -8  -3   7          0.63         -0.15         0.92 o                         
  -7  -3   7          1.00         -0.21         0.82 o                         
  -6  -3   7          2.36          2.60         1.01 o                         
  -5  -3   7        187.13        196.52         4.19 o                         
  -4  -3   7         48.91         46.29         1.70 o                         
  -3  -3   7         11.46         12.19         0.91 o                         
  -2  -3   7         14.76         13.70         0.89 o                         
  -1  -3   7         28.44         31.04         1.19 o                         
   0  -3   7        368.95        378.61         6.69 o                         
   1  -3   7         72.41         73.06         1.94 o                         
   2  -3   7        264.41        255.88         5.32 o                         
   3  -3   7         91.20        103.79         2.82 o                         
   4  -3   7         44.07         36.61         1.60 o                         
   5  -3   7         70.51         55.94         2.12 o                         
   6  -3   7          7.29          7.08         1.29 o                         
   7  -3   7          2.34          2.95         2.11 o                         
   8  -3   7         14.24         14.66         1.78 o                         
  -9  -2   7          0.34          1.62         1.31 o                         
  -8  -2   7          0.19         -0.78         1.00 o                         
  -7  -2   7          0.69          0.02         0.94 o                         
  -6  -2   7        485.76        491.23         9.88 o                         
  -5  -2   7        118.83        132.68         3.27 o                         
  -4  -2   7          8.60          8.11         0.86 o                         
  -3  -2   7        183.46        180.57         3.86 o                         
  -2  -2   7         80.71         74.04         2.13 o                         
  -1  -2   7        359.82        401.50         7.58 o                         
   0  -2   7        185.93        224.35         4.53 o                         
   1  -2   7         77.94         70.22         2.09 o                         
   2  -2   7         13.49         12.62         0.94 o                         
   3  -2   7          0.37          0.59         0.58 o                         
   4  -2   7          0.40          2.08         0.82 o                         
   5  -2   7          1.98          2.91         1.02 o                         
   6  -2   7         67.46         57.80         2.40 o                         
   7  -2   7         62.20         60.05         2.58 o                         
   8  -2   7          0.78          1.73         1.29 o                         
  -9  -1   7          0.27          1.71         1.41 o                         
  -8  -1   7          0.34          0.17         1.00 o                         
  -7  -1   7          0.02          1.06         0.98 o                         
  -6  -1   7       1129.75       1172.91        21.32 o                         
  -5  -1   7        265.11        247.78         5.25 o                         
  -4  -1   7          0.64          0.28         0.71 o                         
  -3  -1   7          0.58          0.76         0.68 o                         
  -2  -1   7         16.16         18.60         1.02 o                         
  -1  -1   7        382.30        404.76         7.40 o                         
   0  -1   7        857.87        920.17        15.96 o                         
   1  -1   7          2.91          2.90         0.63 o                         
   2  -1   7          3.78          3.70         0.65 o                         
   3  -1   7        241.72        214.31         5.11 o                         
   4  -1   7        201.45        214.93         4.87 o                         
   5  -1   7          0.27          0.64         0.92 o                         
   6  -1   7        139.11        115.19         3.55 o                         
   7  -1   7          6.09          9.40         1.41 o                         
   8  -1   7          3.31          3.45         1.38 o                         
  -9   0   7          0.83         -1.21         1.14 o                         
  -8   0   7         24.75         26.82         1.75 o                         
  -7   0   7         22.54         24.81         1.63 o                         
  -6   0   7        282.23        273.43         5.52 o                         
  -5   0   7          0.98          1.45         0.76 o                         
  -4   0   7        138.85        148.10         3.49 o                         
  -3   0   7          5.07          4.91         0.79 o                         
  -2   0   7          2.18          1.26         0.63 o                         
  -1   0   7         40.52         52.45         1.78 o                         
   0   0   7       1086.24       1263.04        24.50 o                         
   1   0   7        179.47        166.27         3.79 o                         
   2   0   7         51.87         57.16         1.71 o                         
   3   0   7         41.57         29.49         1.57 o                         
   4   0   7         82.75         90.16         2.62 o                         
   5   0   7        310.01        287.97         6.95 o                         
   6   0   7         52.53         40.91         2.02 o                         
   7   0   7         12.62          9.99         1.78 o                         
 -10   1   7          6.89          7.10         1.82 o                         
  -9   1   7          3.08          3.20         1.30 o                         
  -8   1   7          1.16          1.84         1.08 o                         
  -7   1   7          3.47          3.54         1.07 o                         
  -6   1   7          2.18          2.62         0.85 o                         
  -5   1   7        141.09        137.95         3.18 o                         
  -4   1   7        135.71        124.33         2.86 o                         
  -3   1   7         11.33         17.69         1.08 o                         
  -2   1   7         79.51         76.41         2.09 o                         
  -1   1   7        614.10        653.47        12.09 o                         
   0   1   7        357.79        395.95         8.34 o                         
   1   1   7        241.57        238.43         5.33 o                         
   2   1   7         17.55         16.15         0.94 o                         
   3   1   7         71.72         66.74         2.02 o                         
   4   1   7          0.01          0.52         0.92 o                         
   5   1   7         22.22         30.31         1.91 o                         
   6   1   7         47.40         51.02         2.66 o                         
   7   1   7          1.17          2.65         1.20 o                         
 -10   2   7         10.01          8.96         1.93 o                         
  -9   2   7          2.76          0.78         1.54 o                         
  -8   2   7         18.10         24.83         1.61 o                         
  -7   2   7          0.86         -0.40         0.95 o                         
  -6   2   7         66.17         59.55         1.92 o                         
  -5   2   7         83.35         85.52         2.42 o                         
  -4   2   7         34.20         43.43         1.75 o                         
  -3   2   7          0.07          0.27         0.72 o                         
  -2   2   7         82.56         84.27         2.23 o                         
  -1   2   7         78.83         84.60         2.12 o                         
   0   2   7         18.03         16.93         1.10 o                         
   1   2   7         42.04         46.87         1.70 o                         
   2   2   7         82.54         84.31         2.54 o                         
   3   2   7         10.88         14.87         1.29 o                         
   4   2   7         15.86         16.01         1.43 o                         
   5   2   7          1.42          1.94         1.19 o                         
   6   2   7         28.23         36.56         2.48 o                         
 -10   3   7         17.80         18.76         2.27 o                         
  -9   3   7          0.01          3.41         1.61 o                         
  -8   3   7          0.52         -0.49         1.04 o                         
  -7   3   7          0.23         -0.04         0.95 o                         
  -6   3   7         70.54         67.86         2.42 o                         
  -5   3   7        116.63        139.24         3.40 o                         
  -4   3   7        229.50        233.22         5.10 o                         
  -3   3   7          4.80          7.01         1.10 o                         
  -2   3   7         56.26         54.50         1.84 o                         
  -1   3   7        876.50        836.71        15.28 o                         
   0   3   7        195.11        164.18         3.79 o                         
   1   3   7       1205.69       1181.75        22.17 o                         
   2   3   7         29.94         31.99         1.71 o                         
   3   3   7          6.70          3.05         1.11 o                         
   4   3   7         63.45         54.73         2.06 o                         
   5   3   7          8.75         10.49         1.30 o                         
   6   3   7          3.49          6.87         1.82 o                         
 -10   4   7          2.29          3.13         1.98 o                         
  -9   4   7          1.24          1.36         1.51 o                         
  -8   4   7         20.24         21.95         1.63 o                         
  -7   4   7         30.56         27.08         1.68 o                         
  -6   4   7         25.37         29.19         1.62 o                         
  -5   4   7         51.56         59.92         2.22 o                         
  -4   4   7         27.05         26.22         1.66 o                         
  -3   4   7          6.07          7.80         0.94 o                         
  -2   4   7        176.74        174.17         4.21 o                         
  -1   4   7         24.24         31.78         1.76 o                         
   0   4   7         68.56         85.34         2.49 o                         
   1   4   7        642.40        658.40        12.84 o                         
   2   4   7         23.00         20.29         1.85 o                         
   3   4   7          7.86         13.06         1.29 o                         
   4   4   7          0.76          0.00         0.81 o                         
   5   4   7          0.15         -2.27         1.51 o                         
  -9   5   7         25.56         24.65         2.22 o                         
  -8   5   7          3.24          4.17         1.21 o                         
  -7   5   7          2.38          2.63         1.19 o                         
  -6   5   7          3.14          1.16         1.01 o                         
  -5   5   7          0.47          0.85         0.73 o                         
  -4   5   7        375.20        377.10         7.46 o                         
  -3   5   7        414.63        376.97         7.12 o                         
  -2   5   7         62.70         61.34         2.03 o                         
  -1   5   7         77.05         89.29         2.52 o                         
   0   5   7         11.30          7.74         1.08 o                         
   1   5   7         48.79         49.18         2.25 o                         
   2   5   7         26.16         26.11         1.81 o                         
   3   5   7         21.40         22.23         1.81 o                         
   4   5   7          1.53          3.47         1.34 o                         
  -9   6   7        114.52        107.28         4.57 o                         
  -8   6   7          2.05          0.41         1.46 o                         
  -7   6   7         65.40         69.09         3.30 o                         
  -6   6   7          2.97          1.29         1.15 o                         
  -5   6   7         31.72         29.12         1.95 o                         
  -4   6   7         78.06         70.63         2.04 o                         
  -3   6   7          0.79          1.87         0.75 o                         
  -2   6   7         14.35         13.13         1.10 o                         
  -1   6   7        148.19        145.19         3.76 o                         
   0   6   7          0.00         -1.31         0.87 o                         
   1   6   7         14.92         16.16         1.46 o                         
   2   6   7          0.10         -1.38         1.08 o                         
   3   6   7          1.27          4.01         1.27 o                         
  -9   7   7        148.05        154.05         5.69 o                         
  -8   7   7          3.66          4.08         1.78 o                         
  -7   7   7          5.94          6.88         1.50 o                         
  -6   7   7         38.08         35.00         1.77 o                         
  -5   7   7         22.40         21.89         1.47 o                         
  -4   7   7        199.48        194.63         4.94 o                         
  -3   7   7         84.95         69.40         2.34 o                         
  -2   7   7         48.20         43.11         2.04 o                         
  -1   7   7          0.03         -0.48         1.04 o                         
   0   7   7         15.64         18.22         1.40 o                         
   1   7   7         26.23         26.06         1.79 o                         
   2   7   7         23.03         28.73         1.91 o                         
  -8   8   7          2.83          3.52         1.67 o                         
  -7   8   7          1.97          0.92         1.32 o                         
  -6   8   7         46.42         43.08         2.49 o                         
  -5   8   7         14.00         11.49         1.38 o                         
  -4   8   7         48.43         36.94         1.70 o                         
  -3   8   7          0.68          1.46         0.82 o                         
  -2   8   7          0.67          0.30         0.91 o                         
  -1   8   7          7.96          5.64         1.09 o                         
   0   8   7         16.11         20.69         1.52 o                         
  -6   9   7          0.01         -1.29         1.04 o                         
  -5   9   7         20.07         22.66         1.75 o                         
  -4   9   7         17.37         16.29         1.30 o                         
  -3   9   7         17.34         18.30         1.77 o                         
  -2   9   7          0.21          1.38         1.03 o                         
   2 -11   8          7.16          2.51         1.81 o                         
   3 -11   8          4.84          8.27         1.05 o                         
  -1 -10   8          5.08          7.70         0.75 o                         
   0 -10   8         10.41         10.52         1.40 o                         
   1 -10   8          5.16          6.72         1.19 o                         
   2 -10   8          2.99          2.51         0.76 o                         
   3 -10   8         12.48         14.34         1.40 o                         
   4 -10   8          7.93          7.87         1.33 o                         
   5 -10   8          0.30          2.31         1.76 o                         
   6 -10   8          6.49          3.86         1.14 o                         
  -3  -9   8         16.19         14.33         1.13 o                         
  -2  -9   8         11.26         10.73         1.25 o                         
  -1  -9   8          0.46          0.25         0.86 o                         
   0  -9   8          2.95          2.64         1.06 o                         
   1  -9   8          6.42          4.81         0.93 o                         
   2  -9   8         99.01        107.35         4.07 o                         
   3  -9   8         44.51         47.04         2.34 o                         
   4  -9   8          5.90          7.34         0.96 o                         
   5  -9   8          0.34         -0.13         0.84 o                         
   6  -9   8          4.18          5.67         1.10 o                         
   7  -9   8          0.04          0.73         1.35 o                         
  -4  -8   8         20.52         20.03         1.27 o                         
  -3  -8   8          5.11          9.05         0.88 o                         
  -2  -8   8          5.17          6.04         1.10 o                         
  -1  -8   8          1.45          1.91         0.73 o                         
   0  -8   8          2.40          2.15         0.51 o                         
   1  -8   8          6.26          7.76         0.69 o                         
   2  -8   8         18.33         13.20         0.79 o                         
   3  -8   8          4.17          3.34         0.74 o                         
   4  -8   8         81.43         79.01         2.50 o                         
   5  -8   8          6.18          5.52         1.15 o                         
   6  -8   8          3.28          2.44         1.02 o                         
   7  -8   8          0.99          2.29         1.33 o                         
  -5  -7   8          3.94          2.46         0.94 o                         
  -4  -7   8          0.18         -0.01         0.68 o                         
  -3  -7   8          0.74          0.39         0.70 o                         
  -2  -7   8          0.68          2.02         0.61 o                         
  -1  -7   8         12.00         10.83         0.82 o                         
   0  -7   8         12.79         16.08         0.96 o                         
   1  -7   8          1.69          0.99         0.62 o                         
   2  -7   8          8.75          8.69         0.81 o                         
   3  -7   8         18.44         18.28         1.08 o                         
   4  -7   8         11.50         12.33         1.23 o                         
   5  -7   8         15.23         16.60         1.52 o                         
   6  -7   8         12.86         12.72         1.41 o                         
   7  -7   8         73.80         84.58         3.53 o                         
   8  -7   8         22.99         23.02         2.43 o                         
  -6  -6   8          0.79          1.17         1.13 o                         
  -5  -6   8          0.83         -0.93         0.80 o                         
  -4  -6   8         13.17         12.97         0.97 o                         
  -3  -6   8         12.85         11.27         0.93 o                         
  -2  -6   8         20.09         19.47         1.05 o                         
  -1  -6   8          2.81          2.45         0.64 o                         
   0  -6   8         41.90         48.72         1.47 o                         
   1  -6   8          2.30          2.15         0.57 o                         
   2  -6   8         63.26         58.36         1.76 o                         
   3  -6   8         26.04         28.19         1.30 o                         
   4  -6   8          0.45         -0.03         0.94 o                         
   5  -6   8        104.32        109.07         3.74 o                         
   6  -6   8         11.14         12.43         1.44 o                         
   7  -6   8          1.42          2.33         1.46 o                         
   8  -6   8          2.08         -1.14         1.54 o                         
  -7  -5   8          0.71         -0.43         1.52 o                         
  -6  -5   8          0.04         -0.33         0.85 o                         
  -5  -5   8          5.10          4.74         0.97 o                         
  -4  -5   8         20.42         19.35         1.19 o                         
  -3  -5   8         12.74         12.78         0.97 o                         
  -2  -5   8          6.27          3.31         0.72 o                         
  -1  -5   8        253.92        269.76         5.41 o                         
   0  -5   8          0.46          0.48         0.52 o                         
   1  -5   8          2.05          0.02         0.55 o                         
   2  -5   8        119.93        113.30         2.67 o                         
   3  -5   8         73.63         85.28         2.76 o                         
   4  -5   8          9.93         13.79         1.46 o                         
   5  -5   8          2.10          2.78         0.91 o                         
   6  -5   8         10.59          7.63         1.35 o                         
   7  -5   8         11.75         11.94         1.47 o                         
   8  -5   8         14.88         13.82         1.66 o                         
  -7  -4   8          0.33         -0.59         0.89 o                         
  -6  -4   8          7.85          7.38         1.25 o                         
  -5  -4   8         65.51         67.15         2.14 o                         
  -4  -4   8          2.54          1.25         0.74 o                         
  -3  -4   8        178.78        180.66         4.20 o                         
  -2  -4   8          0.62          0.98         0.80 o                         
  -1  -4   8         12.57         12.03         0.91 o                         
   0  -4   8          1.42          2.85         0.64 o                         
   1  -4   8          3.65          0.73         0.62 o                         
   2  -4   8         67.84         74.17         1.84 o                         
   3  -4   8        571.81        556.91        10.75 o                         
   4  -4   8         36.81         52.84         2.20 o                         
   5  -4   8         26.33         30.32         1.63 o                         
   6  -4   8         13.03         15.70         1.41 o                         
   7  -4   8         16.30         20.48         1.72 o                         
   8  -4   8          4.03          0.18         1.39 o                         
  -8  -3   8          1.36          3.27         1.16 o                         
  -7  -3   8          0.42          0.15         1.13 o                         
  -6  -3   8          1.98          0.52         0.98 o                         
  -5  -3   8         20.59         18.10         1.31 o                         
  -4  -3   8          1.70         -1.09         0.73 o                         
  -3  -3   8          5.23          7.70         0.88 o                         
  -2  -3   8         11.60         15.77         1.02 o                         
  -1  -3   8         28.93         33.56         1.32 o                         
   0  -3   8          1.48          0.80         0.58 o                         
   1  -3   8          7.07          8.65         0.80 o                         
   2  -3   8         10.60         10.72         0.98 o                         
   3  -3   8         31.39         31.70         1.52 o                         
   4  -3   8          2.37          0.37         0.85 o                         
   5  -3   8         72.35         67.54         2.51 o                         
   6  -3   8         35.06         35.38         2.03 o                         
   7  -3   8         10.67          9.63         1.52 o                         
   8  -3   8          0.96          3.00         1.47 o                         
  -8  -2   8          8.96          7.16         1.58 o                         
  -7  -2   8          6.07          7.84         1.34 o                         
  -6  -2   8         14.54         11.26         1.28 o                         
  -5  -2   8          1.57         -0.14         0.86 o                         
  -4  -2   8          3.11          4.63         0.86 o                         
  -3  -2   8         36.64         44.31         1.64 o                         
  -2  -2   8          1.43          3.64         0.72 o                         
  -1  -2   8        102.77         95.72         2.38 o                         
   0  -2   8        556.76        554.45         9.97 o                         
   1  -2   8          0.12         -0.32         0.58 o                         
   2  -2   8        348.20        349.61         7.19 o                         
   3  -2   8         44.04         41.41         1.55 o                         
   4  -2   8        151.63        143.02         3.66 o                         
   5  -2   8          1.47         -0.28         1.05 o                         
   6  -2   8        100.04        111.65         3.43 o                         
   7  -2   8          0.86          0.14         1.30 o                         
   8  -2   8          7.56          6.37         1.60 o                         
  -9  -1   8          0.21         -1.79         1.19 o                         
  -8  -1   8          3.18          1.48         1.20 o                         
  -7  -1   8          6.48          6.86         1.27 o                         
  -6  -1   8         68.04         71.89         2.42 o                         
  -5  -1   8          0.16         -1.46         0.97 o                         
  -4  -1   8          3.68          3.97         0.83 o                         
  -3  -1   8         44.50         39.36         1.45 o                         
  -2  -1   8       1039.36       1067.84        18.57 o                         
  -1  -1   8         49.42         55.09         1.71 o                         
   0  -1   8          0.13          0.46         0.65 o                         
   1  -1   8         44.79         44.97         1.66 o                         
   2  -1   8        139.50        134.38         3.37 o                         
   3  -1   8         87.14         93.25         2.47 o                         
   4  -1   8        471.49        492.20        10.26 o                         
   5  -1   8        208.75        204.89         5.02 o                         
   6  -1   8          6.08          4.84         1.18 o                         
   7  -1   8          0.66          1.08         1.33 o                         
  -9   0   8          0.00          0.98         1.30 o                         
  -8   0   8          0.07         -0.08         1.17 o                         
  -7   0   8          6.54         11.45         1.34 o                         
  -6   0   8         14.97         14.73         1.26 o                         
  -5   0   8          5.84          4.63         0.88 o                         
  -4   0   8          3.16          1.82         0.80 o                         
  -3   0   8         10.20          8.25         0.97 o                         
  -2   0   8         53.88         51.82         1.75 o                         
  -1   0   8          7.02         14.14         1.05 o                         
   0   0   8          0.40         -0.89         0.60 o                         
   1   0   8        146.31        151.81         3.82 o                         
   2   0   8         19.49         17.81         1.09 o                         
   3   0   8         61.12         57.29         1.94 o                         
   4   0   8        112.60        102.09         2.91 o                         
   5   0   8         16.35         19.59         1.69 o                         
   6   0   8          3.66          4.10         1.42 o                         
   7   0   8          8.48          5.69         1.86 o                         
  -9   1   8         11.93         13.01         1.69 o                         
  -8   1   8          0.29         -0.02         1.10 o                         
  -7   1   8          0.32          1.60         0.92 o                         
  -6   1   8         20.24         23.39         1.40 o                         
  -5   1   8          0.37         -1.09         0.88 o                         
  -4   1   8         26.04         26.64         1.50 o                         
  -3   1   8          5.62          7.07         0.95 o                         
  -2   1   8          0.33          0.19         0.67 o                         
  -1   1   8        238.48        222.18         4.52 o                         
   0   1   8         28.43         37.02         1.64 o                         
   1   1   8         85.23         75.85         2.29 o                         
   2   1   8          3.77          0.43         0.84 o                         
   3   1   8          0.53          0.89         0.66 o                         
   4   1   8         43.98         30.43         2.12 o                         
   5   1   8          8.32          7.14         1.10 o                         
   6   1   8          0.67         -0.70         1.36 o                         
  -9   2   8          0.49          3.83         1.53 o                         
  -8   2   8          0.18         -1.60         1.06 o                         
  -7   2   8          6.31          8.90         1.19 o                         
  -6   2   8         12.12          9.84         1.00 o                         
  -5   2   8          6.09          7.49         0.96 o                         
  -4   2   8          0.00          0.60         0.80 o                         
  -3   2   8          5.83          5.99         0.93 o                         
  -2   2   8         81.24         90.72         2.29 o                         
  -1   2   8          1.74          3.26         0.55 o                         
   0   2   8         38.25         46.09         1.77 o                         
   1   2   8          2.01          0.16         0.85 o                         
   2   2   8          0.45          1.40         0.95 o                         
   3   2   8         18.55         17.33         1.63 o                         
   4   2   8          5.34          7.56         1.04 o                         
   5   2   8         29.91         30.80         1.90 o                         
   6   2   8          0.29          0.61         1.49 o                         
  -9   3   8          4.68          2.78         1.46 o                         
  -8   3   8         28.08         32.89         1.94 o                         
  -7   3   8         22.18         23.48         1.65 o                         
  -6   3   8         40.47         50.34         2.21 o                         
  -5   3   8        174.33        179.47         4.22 o                         
  -4   3   8         15.98         14.12         1.19 o                         
  -3   3   8          4.47          6.46         0.94 o                         
  -2   3   8        137.01        137.98         3.44 o                         
  -1   3   8         93.14         79.92         2.34 o                         
   0   3   8        400.69        374.61         7.45 o                         
   1   3   8        157.35        165.82         4.19 o                         
   2   3   8         49.67         46.43         2.18 o                         
   3   3   8         26.44         20.10         1.61 o                         
   4   3   8         23.58         20.15         1.75 o                         
   5   3   8         13.29         13.46         1.27 o                         
  -9   4   8          8.04          6.11         1.82 o                         
  -8   4   8          0.84          0.35         1.23 o                         
  -7   4   8         35.72         42.76         2.19 o                         
  -6   4   8          6.53          7.24         1.21 o                         
  -5   4   8          0.01          0.17         0.92 o                         
  -4   4   8        121.29        114.85         3.11 o                         
  -3   4   8        268.49        268.94         5.62 o                         
  -2   4   8         45.32         40.65         1.51 o                         
  -1   4   8        362.62        364.81         7.58 o                         
   0   4   8        189.35        208.28         4.97 o                         
   1   4   8          7.49          6.11         1.00 o                         
   2   4   8         23.02         24.98         1.80 o                         
   3   4   8          0.19          2.27         1.47 o                         
   4   4   8          0.32         -0.21         1.24 o                         
  -9   5   8          0.77          0.73         1.69 o                         
  -8   5   8         15.85         24.25         2.20 o                         
  -7   5   8         20.07         15.46         1.56 o                         
  -6   5   8          3.48          2.68         1.19 o                         
  -5   5   8         77.14         74.85         2.49 o                         
  -4   5   8         68.92         68.23         2.39 o                         
  -3   5   8         23.73         21.71         1.30 o                         
  -2   5   8        113.11        114.77         3.09 o                         
  -1   5   8         27.18         30.70         1.65 o                         
   0   5   8         14.98         14.63         1.34 o                         
   1   5   8         26.41         26.29         1.57 o                         
   2   5   8          9.29          6.34         1.31 o                         
   3   5   8         12.51         17.46         1.77 o                         
  -9   6   8          1.27          3.37         1.46 o                         
  -8   6   8         15.71         10.83         1.50 o                         
  -7   6   8         22.22         25.85         3.03 o                         
  -6   6   8         24.24         25.99         1.92 o                         
  -5   6   8          7.84          5.33         0.95 o                         
  -4   6   8          0.94          0.98         0.80 o                         
  -3   6   8          0.49          0.89         0.76 o                         
  -2   6   8         11.20         14.09         1.33 o                         
  -1   6   8          0.00          0.25         1.14 o                         
   0   6   8         15.15         18.71         1.65 o                         
   1   6   8          4.89          4.13         1.19 o                         
   2   6   8         25.26         23.48         1.88 o                         
  -8   7   8          3.79          3.08         2.15 o                         
  -7   7   8         11.21         11.76         1.71 o                         
  -6   7   8          2.35          1.70         1.46 o                         
  -5   7   8         41.88         36.53         1.77 o                         
  -4   7   8         19.40         17.90         1.24 o                         
  -3   7   8          3.29          1.80         0.96 o                         
  -2   7   8         11.03         10.45         1.30 o                         
  -1   7   8          3.96          5.27         1.17 o                         
   0   7   8          4.99          6.61         1.31 o                         
   1   7   8         11.95         10.16         1.42 o                         
  -7   8   8          2.48          3.13         1.38 o                         
  -6   8   8          6.54          6.49         1.45 o                         
  -5   8   8          7.67          7.08         1.23 o                         
  -4   8   8          6.50          7.91         1.08 o                         
  -3   8   8         29.89         25.57         1.39 o                         
  -2   8   8          5.23          3.90         1.18 o                         
  -1   8   8          6.45          7.33         1.39 o                         
  -1 -10   9         11.34         11.92         1.27 o                         
   0 -10   9          2.31          2.77         1.06 o                         
   1 -10   9          0.76         -0.29         0.75 o                         
   2 -10   9          2.28          0.52         0.77 o                         
   3 -10   9          2.39          2.37         1.17 o                         
   4 -10   9          0.00          1.08         0.68 o                         
   5 -10   9         11.04          9.72         1.27 o                         
  -2  -9   9         29.04         26.87         1.66 o                         
  -1  -9   9         30.19         36.55         1.80 o                         
   0  -9   9          7.73          5.97         1.20 o                         
   1  -9   9         94.55         94.53         5.11 o                         
   2  -9   9         88.44         79.34         3.20 o                         
   3  -9   9         29.05         28.72         1.34 o                         
   4  -9   9          1.07          1.66         0.94 o                         
   5  -9   9          1.81          0.14         0.87 o                         
   6  -9   9          0.75          1.39         1.19 o                         
  -4  -8   9         14.34         14.04         1.16 o                         
  -3  -8   9         13.72         11.08         1.11 o                         
  -2  -8   9          0.83          0.76         0.90 o                         
  -1  -8   9          6.16          7.06         0.80 o                         
   0  -8   9          2.48          2.86         0.87 o                         
   1  -8   9         15.13         13.51         1.06 o                         
   2  -8   9         21.04         18.65         1.28 o                         
   3  -8   9         10.49         10.03         0.98 o                         
   4  -8   9         10.23          8.24         1.06 o                         
   5  -8   9         18.49         16.17         1.61 o                         
   6  -8   9          8.88         10.14         1.66 o                         
   7  -8   9         10.71         16.14         1.89 o                         
  -5  -7   9          0.27         -0.13         0.83 o                         
  -4  -7   9          0.38          0.52         0.98 o                         
  -3  -7   9          2.74          2.89         0.75 o                         
  -2  -7   9          4.99          4.66         0.87 o                         
  -1  -7   9          0.95          1.59         0.71 o                         
   0  -7   9          1.13          0.55         0.65 o                         
   1  -7   9          0.50          0.01         0.62 o                         
   2  -7   9          5.94         10.93         0.95 o                         
   3  -7   9          0.75          1.52         0.82 o                         
   4  -7   9          1.03          0.92         0.89 o                         
   5  -7   9         32.67         28.08         1.87 o                         
   6  -7   9         19.04         16.73         1.81 o                         
   7  -7   9          4.17          4.61         1.46 o                         
  -6  -6   9          0.06          1.00         0.84 o                         
  -5  -6   9          0.51          0.67         0.84 o                         
  -4  -6   9          1.27          1.39         0.84 o                         
  -3  -6   9         85.98         85.10         2.38 o                         
  -2  -6   9         10.19          7.99         0.84 o                         
  -1  -6   9          7.37          8.20         0.89 o                         
   0  -6   9          0.67          1.55         0.62 o                         
   1  -6   9          6.81         10.89         0.85 o                         
   2  -6   9          1.89          0.29         0.59 o                         
   3  -6   9        356.11        357.26         8.50 o                         
   4  -6   9         25.41         26.22         1.66 o                         
   5  -6   9         17.34         24.70         1.64 o                         
   6  -6   9          8.14         10.67         1.63 o                         
   7  -6   9         33.71         36.62         2.53 o                         
  -6  -5   9          0.04         -0.20         1.03 o                         
  -5  -5   9          0.02         -0.03         0.89 o                         
  -4  -5   9         13.88         11.73         1.08 o                         
  -3  -5   9        115.82        105.88         2.88 o                         
  -2  -5   9         34.41         31.39         1.41 o                         
  -1  -5   9          0.24          0.08         0.62 o                         
   0  -5   9          0.00         -0.01         0.57 o                         
   1  -5   9          3.01          5.24         0.76 o                         
   2  -5   9        366.04        350.29         6.62 o                         
   3  -5   9       1959.99       1980.25        38.25 o                         
   4  -5   9          5.05          4.69         1.06 o                         
   5  -5   9         11.44         16.57         1.81 o                         
   6  -5   9        109.91        110.15         4.41 o                         
   7  -5   9         40.25         39.20         2.32 o                         
  -7  -4   9          0.68          3.47         1.29 o                         
  -6  -4   9          1.58          0.93         1.13 o                         
  -5  -4   9          0.05         -1.37         0.91 o                         
  -4  -4   9          3.88          2.44         0.92 o                         
  -3  -4   9        158.46        158.06         3.63 o                         
  -2  -4   9         51.68         49.10         1.82 o                         
  -1  -4   9         79.49         83.82         2.27 o                         
   0  -4   9         61.81         53.67         1.75 o                         
   1  -4   9         62.62         57.70         1.90 o                         
   2  -4   9        299.11        328.42         6.52 o                         
   3  -4   9       1335.83       1349.32        24.18 o                         
   4  -4   9          0.88          1.82         0.89 o                         
   5  -4   9         26.82         27.91         1.78 o                         
   6  -4   9          2.86          1.48         1.34 o                         
   7  -4   9          0.01         -0.04         1.33 o                         
  -8  -3   9         16.46         12.94         1.50 o                         
  -7  -3   9         43.87         39.39         2.02 o                         
  -6  -3   9          0.00          0.31         1.04 o                         
  -5  -3   9          0.44         -0.10         0.88 o                         
  -4  -3   9          6.40          4.48         0.97 o                         
  -3  -3   9         68.27         73.12         2.25 o                         
  -2  -3   9         35.75         34.13         1.44 o                         
  -1  -3   9         17.62         20.29         1.14 o                         
   0  -3   9          0.01         -0.39         0.65 o                         
   1  -3   9        307.83        297.39         5.76 o                         
   2  -3   9        808.92        818.31        15.67 o                         
   3  -3   9        319.21        321.21         6.43 o                         
   4  -3   9         28.48         27.11         2.22 o                         
   5  -3   9          1.10          0.45         1.13 o                         
   6  -3   9         29.58         27.53         1.91 o                         
   7  -3   9          0.44         -0.91         1.36 o                         
  -8  -2   9        106.57         96.96         4.25 o                         
  -7  -2   9        130.00        134.49         3.94 o                         
  -6  -2   9          1.11          1.00         1.07 o                         
  -5  -2   9          7.68          6.80         1.08 o                         
  -4  -2   9         19.85         20.65         1.27 o                         
  -3  -2   9          3.68          5.46         0.94 o                         
  -2  -2   9         72.16         78.56         2.13 o                         
  -1  -2   9         89.53         90.63         2.42 o                         
   0  -2   9         23.05         28.03         1.35 o                         
   1  -2   9        321.00        306.52         6.35 o                         
   2  -2   9        126.93        134.67         3.24 o                         
   3  -2   9         10.40         11.67         1.00 o                         
   4  -2   9        226.00        196.34         4.89 o                         
   5  -2   9         24.15         28.46         1.82 o                         
   6  -2   9         30.05         27.54         2.34 o                         
   7  -2   9          8.88          9.02         1.65 o                         
  -9  -1   9          0.10         -0.39         1.41 o                         
  -8  -1   9        174.27        151.83         4.70 o                         
  -7  -1   9         93.99         86.60         3.16 o                         
  -6  -1   9          0.99          0.99         1.05 o                         
  -5  -1   9          8.79          5.97         0.98 o                         
  -4  -1   9          3.76          5.08         0.90 o                         
  -3  -1   9          1.44         -0.45         0.71 o                         
  -2  -1   9        963.15       1002.74        18.24 o                         
  -1  -1   9          7.43          3.86         0.91 o                         
   0  -1   9        234.34        219.13         4.83 o                         
   1  -1   9        408.15        408.15         8.29 o                         
   2  -1   9         33.42         27.49         1.63 o                         
   3  -1   9         56.23         54.94         2.19 o                         
   4  -1   9        236.12        192.21         4.56 o                         
   5  -1   9          0.26          0.03         0.98 o                         
   6  -1   9          4.54          5.59         1.57 o                         
   7  -1   9         17.86         23.09         2.14 o                         
  -9   0   9          0.35         -0.47         1.52 o                         
  -8   0   9         60.32         50.30         2.48 o                         
  -7   0   9          0.00          0.06         1.02 o                         
  -6   0   9          6.92          7.53         1.06 o                         
  -5   0   9          1.88          1.41         0.92 o                         
  -4   0   9          3.05          6.37         0.95 o                         
  -3   0   9         14.08         12.42         1.07 o                         
  -2   0   9         62.56         61.37         1.91 o                         
  -1   0   9        132.22        148.41         3.75 o                         
   0   0   9          2.23          2.18         0.81 o                         
   1   0   9         16.64         17.13         1.43 o                         
   2   0   9          5.74          6.25         0.89 o                         
   3   0   9          6.10          2.31         0.81 o                         
   4   0   9        390.80        321.83         7.24 o                         
   5   0   9          5.71          5.78         1.19 o                         
   6   0   9          2.93          3.32         1.65 o                         
  -9   1   9          0.10          2.61         1.64 o                         
  -8   1   9          3.41          5.29         1.35 o                         
  -7   1   9         29.04         31.59         1.70 o                         
  -6   1   9          3.47          2.88         1.00 o                         
  -5   1   9          0.13          0.38         0.90 o                         
  -4   1   9         18.81         21.12         1.27 o                         
  -3   1   9          0.17          0.07         0.76 o                         
  -2   1   9          0.75          1.32         0.75 o                         
  -1   1   9        130.37        123.28         2.88 o                         
   0   1   9          2.27          2.95         1.03 o                         
   1   1   9         29.54         26.93         1.59 o                         
   2   1   9        153.47        138.97         3.76 o                         
   3   1   9         23.90         15.60         1.38 o                         
   4   1   9         23.51         23.52         1.52 o                         
   5   1   9          1.05          1.51         1.58 o                         
   6   1   9          7.26          7.59         2.04 o                         
  -9   2   9          2.18          2.45         1.47 o                         
  -8   2   9         12.92         11.58         1.59 o                         
  -7   2   9         41.91         37.55         1.75 o                         
  -6   2   9          0.31          0.91         0.89 o                         
  -5   2   9         96.94         94.89         2.89 o                         
  -4   2   9         44.10         48.79         1.94 o                         
  -3   2   9         38.91         44.49         1.83 o                         
  -2   2   9         10.87         10.67         0.94 o                         
  -1   2   9        317.65        300.34         6.41 o                         
   0   2   9          0.06         -0.26         0.84 o                         
   1   2   9          0.08          0.27         0.93 o                         
   2   2   9         61.24         57.33         2.34 o                         
   3   2   9          0.23         -0.73         1.11 o                         
   4   2   9         11.81          8.50         1.38 o                         
   5   2   9          0.99          2.66         1.07 o                         
  -9   3   9          2.85          3.16         1.66 o                         
  -8   3   9          4.81          7.00         1.53 o                         
  -7   3   9         18.81         17.22         1.64 o                         
  -6   3   9        165.51        167.96         4.23 o                         
  -5   3   9          9.88         10.90         1.15 o                         
  -4   3   9        165.69        170.21         4.31 o                         
  -3   3   9        217.42        208.64         5.05 o                         
  -2   3   9         36.40         34.80         1.46 o                         
  -1   3   9       1195.67       1207.05        21.94 o                         
   0   3   9        411.04        415.32         8.58 o                         
   1   3   9          8.89         15.45         1.45 o                         
   2   3   9          6.50          2.86         1.12 o                         
   3   3   9          6.71          5.19         1.32 o                         
   4   3   9          4.99          6.84         1.65 o                         
  -9   4   9          0.52          1.31         1.77 o                         
  -8   4   9          4.08          7.96         1.59 o                         
  -7   4   9          4.35          5.63         1.45 o                         
  -6   4   9          2.60          2.72         1.38 o                         
  -5   4   9         15.13         13.16         1.48 o                         
  -4   4   9          0.91         -0.91         1.23 o                         
  -3   4   9         44.81         45.68         2.17 o                         
  -2   4   9         16.10         21.08         1.47 o                         
  -1   4   9        485.33        499.44        11.08 o                         
   0   4   9          1.88          2.97         1.28 o                         
   1   4   9         15.69         17.30         1.56 o                         
   2   4   9          1.48          2.54         1.26 o                         
   3   4   9          8.50          5.52         1.45 o                         
   4   4   9         16.57         30.62         2.21 o                         
  -9   5   9         31.25         32.30         2.94 o                         
  -8   5   9         17.15         17.77         2.21 o                         
  -7   5   9          6.01          7.41         1.84 o                         
  -6   5   9         14.75         16.23         1.99 o                         
  -5   5   9          1.65          3.51         1.17 o                         
  -4   5   9         10.77          8.81         1.36 o                         
  -3   5   9         34.86         29.79         1.47 o                         
  -2   5   9          0.98          0.49         0.99 o                         
  -1   5   9          2.86          3.36         1.05 o                         
   0   5   9          1.63          4.15         1.15 o                         
   1   5   9          0.00          2.57         1.28 o                         
   2   5   9          9.41          9.81         1.82 o                         
   3   5   9          5.41          9.91         1.66 o                         
  -8   6   9          0.03         -0.45         1.50 o                         
  -7   6   9          0.83          2.00         1.28 o                         
  -6   6   9         20.95         20.07         1.81 o                         
  -5   6   9        124.79        115.22         4.05 o                         
  -4   6   9         36.56         30.08         1.57 o                         
  -3   6   9          3.15          2.77         0.87 o                         
  -2   6   9          9.07         13.43         1.42 o                         
  -1   6   9          6.40          5.84         1.29 o                         
   0   6   9         23.23         25.64         1.91 o                         
   1   6   9          9.11         10.02         1.73 o                         
  -7   7   9          2.52          1.39         1.54 o                         
  -6   7   9         93.12         93.70         3.90 o                         
  -5   7   9         22.02         20.35         1.45 o                         
  -4   7   9          0.67          0.63         1.02 o                         
  -3   7   9         13.90         16.01         1.47 o                         
  -2   7   9         30.40         36.34         2.20 o                         
  -1   7   9         50.03         57.08         2.73 o                         
   0   7   9         37.22         49.03         2.49 o                         
  -5   8   9          5.40          7.62         1.33 o                         
  -4   8   9          0.89          1.57         1.00 o                         
  -3   8   9          0.05          0.12         1.19 o                         
   1 -10  10         13.94         10.76         1.82 o                         
   2 -10  10          8.90         11.76         1.38 o                         
   3 -10  10          1.61          2.49         1.07 o                         
  -2  -9  10          0.38          1.45         0.60 o                         
  -1  -9  10          0.17          1.16         1.09 o                         
   0  -9  10          5.84          7.01         0.71 o                         
   1  -9  10         24.68         21.62         1.18 o                         
   2  -9  10          0.57         -0.96         1.03 o                         
   3  -9  10          2.54          2.84         1.11 o                         
   4  -9  10          9.36          6.39         1.04 o                         
   5  -9  10          7.50          9.02         1.37 o                         
  -3  -8  10          8.09          9.24         1.19 o                         
  -2  -8  10         13.93         15.46         1.11 o                         
  -1  -8  10          0.16          0.86         0.69 o                         
   0  -8  10          1.71          3.50         0.75 o                         
   1  -8  10          2.83          4.68         1.18 o                         
   2  -8  10          8.47          9.81         0.99 o                         
   3  -8  10          0.11         -0.31         0.98 o                         
   4  -8  10          7.39          5.09         1.10 o                         
   5  -8  10         16.61         18.38         1.67 o                         
   6  -8  10          0.70          1.85         1.52 o                         
  -4  -7  10          5.85          5.00         0.98 o                         
  -3  -7  10          0.06         -0.15         0.88 o                         
  -2  -7  10          3.82          1.90         0.74 o                         
  -1  -7  10          8.87          9.33         0.96 o                         
   0  -7  10          2.37          0.26         0.76 o                         
   1  -7  10         13.65         18.04         1.19 o                         
   2  -7  10          2.82          3.94         0.89 o                         
   3  -7  10         12.68         14.04         1.19 o                         
   4  -7  10         34.43         38.29         2.16 o                         
   5  -7  10         42.44         39.04         2.27 o                         
   6  -7  10          1.55          5.82         1.52 o                         
  -5  -6  10          0.93          0.60         0.95 o                         
  -4  -6  10          4.04          7.15         1.20 o                         
  -3  -6  10         16.54         16.39         1.22 o                         
  -2  -6  10          0.00          0.10         0.76 o                         
  -1  -6  10          0.18          1.64         0.81 o                         
   0  -6  10         58.05         55.36         1.87 o                         
   1  -6  10          7.62          8.48         0.92 o                         
   2  -6  10          3.39          6.56         0.95 o                         
   3  -6  10          2.82          2.49         0.88 o                         
   4  -6  10          0.18          1.19         1.09 o                         
   5  -6  10          0.38         -0.88         1.22 o                         
   6  -6  10          4.63          1.74         1.47 o                         
   7  -6  10          0.58          2.39         2.39 o                         
  -6  -5  10          0.00         -1.17         1.15 o                         
  -5  -5  10          4.63          5.36         1.36 o                         
  -4  -5  10          2.39         -0.09         0.96 o                         
  -3  -5  10         19.17         19.67         1.31 o                         
  -2  -5  10         32.35         30.17         1.48 o                         
  -1  -5  10          8.88          7.72         0.98 o                         
   0  -5  10        199.51        175.52         4.14 o                         
   1  -5  10        248.60        263.00         5.52 o                         
   2  -5  10        160.46        167.60         3.71 o                         
   3  -5  10          9.38          8.20         1.02 o                         
   4  -5  10          7.56          8.89         1.02 o                         
   5  -5  10          4.07          5.34         1.31 o                         
   6  -5  10         57.35         63.26         3.31 o                         
   7  -5  10         43.33         44.46         2.09 o                         
  -7  -4  10          2.39          3.54         1.17 o                         
  -6  -4  10          0.80          0.71         1.06 o                         
  -5  -4  10          2.39          0.20         1.10 o                         
  -4  -4  10         13.01         11.06         1.31 o                         
  -3  -4  10         21.52         22.85         1.44 o                         
  -2  -4  10          0.05         -0.98         0.75 o                         
  -1  -4  10          3.19          2.88         0.86 o                         
   0  -4  10          8.02          3.69         0.94 o                         
   1  -4  10          2.20          1.92         0.99 o                         
   2  -4  10        200.02        187.04         4.49 o                         
   3  -4  10         82.60         94.30         2.88 o                         
   4  -4  10          8.36         10.11         1.47 o                         
   5  -4  10          0.33          0.76         0.93 o                         
   6  -4  10          0.09         -0.15         1.13 o                         
   7  -4  10          9.01         10.39         2.14 o                         
  -7  -3  10          1.24         -1.51         1.18 o                         
  -6  -3  10          6.78          7.61         1.41 o                         
  -5  -3  10          0.05         -1.04         0.95 o                         
  -4  -3  10          0.02         -0.57         0.84 o                         
  -3  -3  10         11.71         13.91         1.23 o                         
  -2  -3  10         79.04         69.52         2.28 o                         
  -1  -3  10         11.46          7.75         1.03 o                         
   0  -3  10         53.80         54.29         1.96 o                         
   1  -3  10         48.24         62.98         2.10 o                         
   2  -3  10          7.17          4.84         1.01 o                         
   3  -3  10          2.97          2.06         0.73 o                         
   4  -3  10         34.00         39.09         3.03 o                         
   5  -3  10         27.70         27.00         1.87 o                         
   6  -3  10         31.46         32.80         2.63 o                         
   7  -3  10          7.25         10.81         1.80 o                         
  -8  -2  10         45.60         39.47         2.31 o                         
  -7  -2  10          6.59          7.38         1.66 o                         
  -6  -2  10          1.40          0.81         1.04 o                         
  -5  -2  10          9.02          8.66         1.17 o                         
  -4  -2  10         32.24         35.02         2.16 o                         
  -3  -2  10         42.88         44.54         2.03 o                         
  -2  -2  10         24.03         29.55         1.50 o                         
  -1  -2  10         60.86         57.35         2.01 o                         
   0  -2  10        249.28        244.96         5.19 o                         
   1  -2  10         44.74         40.39         1.61 o                         
   2  -2  10         54.85         48.18         2.29 o                         
   3  -2  10         23.29         23.02         1.35 o                         
   4  -2  10         20.84         21.59         1.70 o                         
   5  -2  10          0.52          0.61         1.28 o                         
   6  -2  10          4.01          3.32         1.45 o                         
  -8  -1  10         34.49         35.73         2.32 o                         
  -7  -1  10          5.60          3.07         1.23 o                         
  -6  -1  10          2.72          2.81         1.31 o                         
  -5  -1  10          6.81          7.45         1.16 o                         
  -4  -1  10         35.44         41.49         1.80 o                         
  -3  -1  10          0.16         -0.30         0.81 o                         
  -2  -1  10         46.35         49.16         1.89 o                         
  -1  -1  10        144.12        139.89         3.37 o                         
   0  -1  10         50.83         51.29         1.89 o                         
   1  -1  10        130.46        119.02         3.53 o                         
   2  -1  10          0.10         -0.50         0.79 o                         
   3  -1  10          6.60          5.97         1.03 o                         
   4  -1  10          4.84          4.93         1.22 o                         
   5  -1  10          2.71          1.71         1.29 o                         
   6  -1  10          6.92          8.91         2.12 o                         
  -8   0  10         14.09         15.43         1.84 o                         
  -7   0  10          8.39          9.04         1.29 o                         
  -6   0  10         11.85         13.56         1.31 o                         
  -5   0  10          3.24          3.12         1.04 o                         
  -4   0  10          0.61          0.12         0.82 o                         
  -3   0  10         37.82         42.53         1.77 o                         
  -2   0  10        118.25        124.47         3.00 o                         
  -1   0  10        237.82        229.26         5.13 o                         
   0   0  10        199.47        201.19         4.47 o                         
   1   0  10         37.20         35.26         1.77 o                         
   2   0  10          1.74          4.06         1.26 o                         
   3   0  10        119.86        111.25         3.26 o                         
   4   0  10         48.62         42.20         2.02 o                         
   5   0  10          6.84         11.10         1.76 o                         
   6   0  10          3.06          1.63         1.76 o                         
  -9   1  10          0.04         -0.93         1.76 o                         
  -8   1  10          0.79          1.30         1.35 o                         
  -7   1  10          1.30         -0.29         1.02 o                         
  -6   1  10          2.07          3.77         1.18 o                         
  -5   1  10         42.70         39.19         1.98 o                         
  -4   1  10          2.09          0.38         0.88 o                         
  -3   1  10         26.07         26.36         1.44 o                         
  -2   1  10         21.06         21.19         1.26 o                         
  -1   1  10         11.58         13.87         1.05 o                         
   0   1  10          1.30         -1.32         0.96 o                         
   1   1  10          6.38          4.93         1.08 o                         
   2   1  10         78.45         84.54         2.95 o                         
   3   1  10          1.89          3.36         1.21 o                         
   4   1  10          0.97          3.34         1.31 o                         
   5   1  10          0.81          1.01         1.77 o                         
  -9   2  10          1.14          0.57         1.55 o                         
  -8   2  10          0.21          5.00         1.64 o                         
  -7   2  10         49.91         46.42         2.08 o                         
  -6   2  10          6.26          8.12         1.22 o                         
  -5   2  10         26.70         19.58         1.44 o                         
  -4   2  10        122.55        120.68         3.31 o                         
  -3   2  10         21.08         21.80         1.37 o                         
  -2   2  10         12.69         13.43         1.26 o                         
  -1   2  10         43.14         45.89         2.07 o                         
   0   2  10          3.85          5.94         1.09 o                         
   1   2  10          2.53         -0.48         0.98 o                         
   2   2  10          8.03          8.49         1.30 o                         
   3   2  10          4.84          5.24         1.41 o                         
   4   2  10          0.01          1.16         1.68 o                         
  -9   3  10          0.01         -0.43         1.70 o                         
  -8   3  10          9.18          9.82         1.87 o                         
  -7   3  10         37.00         42.08         3.37 o                         
  -6   3  10         22.87         26.27         1.59 o                         
  -5   3  10         44.76         44.43         2.16 o                         
  -4   3  10         27.69         30.26         1.88 o                         
  -3   3  10          1.76          2.44         0.87 o                         
  -2   3  10         46.69         52.31         2.14 o                         
  -1   3  10         20.82         31.11         1.87 o                         
   0   3  10          0.47          0.90         1.06 o                         
   1   3  10          4.45          2.73         1.27 o                         
   2   3  10         18.06         22.12         1.94 o                         
   3   3  10         49.02         53.41         3.08 o                         
   4   3  10          1.30          2.85         1.54 o                         
  -8   4  10          0.59          0.15         1.69 o                         
  -7   4  10          5.39          7.45         2.24 o                         
  -6   4  10          5.17          6.23         1.23 o                         
  -5   4  10          0.29         -0.56         1.19 o                         
  -4   4  10          7.27          9.41         1.41 o                         
  -3   4  10         27.64         26.00         1.88 o                         
  -2   4  10         51.62         51.60         2.34 o                         
  -1   4  10         92.18         77.75         2.94 o                         
   0   4  10         65.54         65.88         2.93 o                         
   1   4  10          2.70          2.30         1.42 o                         
   2   4  10          0.35          0.19         1.49 o                         
   3   4  10          0.55         -1.77         1.41 o                         
  -8   5  10          5.31          6.90         1.86 o                         
  -7   5  10          1.91          0.30         1.55 o                         
  -6   5  10          0.56          0.99         1.12 o                         
  -5   5  10          0.00          0.58         1.17 o                         
  -4   5  10          3.48          3.66         1.24 o                         
  -3   5  10          2.46          3.08         1.07 o                         
  -2   5  10          7.25          6.98         1.26 o                         
  -1   5  10          2.57          4.89         1.33 o                         
   0   5  10         21.85         24.10         1.81 o                         
   1   5  10          2.46          6.84         1.78 o                         
   2   5  10          0.30          1.11         1.45 o                         
  -7   6  10          0.42          0.47         1.41 o                         
  -6   6  10          3.14          6.35         1.57 o                         
  -5   6  10         19.58         18.11         1.45 o                         
  -4   6  10         20.90         19.99         1.43 o                         
  -3   6  10          8.91         10.62         1.58 o                         
  -2   6  10          1.82         -0.36         1.21 o                         
  -1   6  10          0.18          1.11         1.25 o                         
   0   6  10          4.84          3.77         1.43 o                         
  -6   7  10          0.47          0.88         1.29 o                         
  -5   7  10          0.74          0.25         1.26 o                         
  -4   7  10          3.37          3.38         1.22 o                         
  -3   7  10          0.06         -1.58         1.05 o                         
  -2   7  10          6.46          6.60         1.53 o                         
  -1  -9  11          2.20          1.93         0.96 o                         
   0  -9  11         49.78         41.55         1.71 o                         
   1  -9  11          6.22          5.64         0.93 o                         
   2  -9  11         10.76          9.65         1.21 o                         
   3  -9  11          4.69          4.03         1.04 o                         
   4  -9  11          0.25          0.90         1.08 o                         
  -3  -8  11          7.77          8.65         1.18 o                         
  -2  -8  11          8.45          7.72         1.21 o                         
  -1  -8  11         12.56         13.60         1.27 o                         
   0  -8  11          3.26          3.06         0.94 o                         
   1  -8  11          5.67          8.17         1.22 o                         
   2  -8  11         17.50         19.79         1.67 o                         
   3  -8  11          2.27          2.13         1.03 o                         
   4  -8  11          3.02          2.82         1.31 o                         
   5  -8  11          8.62          9.29         1.60 o                         
  -4  -7  11          4.90          2.60         1.01 o                         
  -3  -7  11          1.68          0.63         0.91 o                         
  -2  -7  11          0.10         -0.58         0.89 o                         
  -1  -7  11          0.24          0.16         0.85 o                         
   0  -7  11         11.82         14.15         1.11 o                         
   1  -7  11         55.36         49.30         1.99 o                         
   2  -7  11         28.54         30.33         1.65 o                         
   3  -7  11          0.08         -0.37         1.36 o                         
   4  -7  11          5.31          4.21         1.54 o                         
   5  -7  11         13.36         15.91         2.26 o                         
  -5  -6  11          9.74          8.36         1.50 o                         
  -4  -6  11         29.53         31.43         1.95 o                         
  -3  -6  11          3.83          3.01         0.97 o                         
  -2  -6  11          0.97          0.60         0.86 o                         
  -1  -6  11         31.68         26.98         1.53 o                         
   0  -6  11         78.01         75.94         3.05 o                         
   1  -6  11        107.33        103.01         2.90 o                         
   2  -6  11         43.12         41.60         1.82 o                         
   3  -6  11          6.01          6.53         1.07 o                         
   4  -6  11         10.19         12.04         1.58 o                         
   5  -6  11         24.52         30.77         2.25 o                         
   6  -6  11          1.63          2.41         1.53 o                         
  -6  -5  11          0.01          0.51         1.17 o                         
  -5  -5  11         61.78         56.99         2.59 o                         
  -4  -5  11          0.95         -0.05         1.06 o                         
  -3  -5  11          1.04          1.76         1.61 o                         
  -2  -5  11         21.47         14.92         1.32 o                         
  -1  -5  11          0.67          1.37         0.84 o                         
   0  -5  11         26.29         26.92         1.55 o                         
   1  -5  11       1454.26       1434.85        29.35 o                         
   2  -5  11          0.09          0.31         0.92 o                         
   3  -5  11         60.10         59.15         2.25 o                         
   4  -5  11          1.20          2.18         1.00 o                         
   5  -5  11          0.03          0.80         1.09 o                         
   6  -5  11         18.92         17.78         2.12 o                         
  -6  -4  11          0.99          0.23         1.13 o                         
  -5  -4  11         11.49         12.71         1.45 o                         
  -4  -4  11          3.37          3.51         1.03 o                         
  -3  -4  11          9.91          8.40         1.21 o                         
  -2  -4  11        108.63         94.93         3.77 o                         
  -1  -4  11          0.42         -0.86         0.92 o                         
   0  -4  11         69.94         73.08         2.68 o                         
   1  -4  11        278.00        274.41         6.27 o                         
   2  -4  11          1.28          0.22         1.24 o                         
   3  -4  11         40.71         38.67         2.11 o                         
   4  -4  11          1.59          3.37         1.22 o                         
   5  -4  11         20.53         19.30         1.69 o                         
   6  -4  11        116.11        139.19         5.38 o                         
  -7  -3  11          0.26          0.66         1.31 o                         
  -6  -3  11          0.56          0.79         1.19 o                         
  -5  -3  11          1.91          1.72         1.20 o                         
  -4  -3  11         44.58         42.83         2.10 o                         
  -3  -3  11         74.89         70.85         2.45 o                         
  -2  -3  11         16.32         19.40         1.42 o                         
  -1  -3  11          2.78          1.38         0.85 o                         
   0  -3  11         50.83         55.98         2.87 o                         
   1  -3  11          0.55          2.96         1.04 o                         
   2  -3  11        122.01        113.26         3.70 o                         
   3  -3  11         43.07         43.28         2.08 o                         
   4  -3  11         28.88         29.97         1.99 o                         
   5  -3  11          7.05          7.68         1.49 o                         
   6  -3  11          4.21          5.07         1.60 o                         
  -7  -2  11          1.01         -0.41         1.19 o                         
  -6  -2  11         11.11         10.84         1.50 o                         
  -5  -2  11          8.86          7.30         1.29 o                         
  -4  -2  11         41.74         43.86         2.18 o                         
  -3  -2  11        168.17        164.10         4.10 o                         
  -2  -2  11         16.81         14.45         1.32 o                         
  -1  -2  11          1.11          1.82         1.13 o                         
   0  -2  11        126.84        120.77         3.11 o                         
   1  -2  11        315.39        335.30         7.86 o                         
   2  -2  11          2.38          1.15         1.16 o                         
   3  -2  11         36.42         36.67         1.98 o                         
   4  -2  11          3.21          2.88         1.29 o                         
   5  -2  11          2.12          3.34         1.78 o                         
   6  -2  11          1.86          2.70         1.51 o                         
  -8  -1  11          0.25          1.73         1.76 o                         
  -7  -1  11          0.94          0.83         1.49 o                         
  -6  -1  11          0.00          0.20         1.09 o                         
  -5  -1  11         12.73         15.86         1.49 o                         
  -4  -1  11        237.33        234.41         5.91 o                         
  -3  -1  11          4.42          4.92         1.02 o                         
  -2  -1  11        140.42        146.72         3.60 o                         
  -1  -1  11        223.92        223.57         5.14 o                         
   0  -1  11         32.60         28.89         1.57 o                         
   1  -1  11          0.08          1.45         1.12 o                         
   2  -1  11        301.78        255.31         5.81 o                         
   3  -1  11         18.04         15.08         1.71 o                         
   4  -1  11          9.54         11.48         1.48 o                         
   5  -1  11          0.09          2.92         1.31 o                         
  -8   0  11          2.32          4.30         1.79 o                         
  -7   0  11          0.32         -0.29         1.27 o                         
  -6   0  11         12.70         13.48         1.71 o                         
  -5   0  11         37.57         38.25         2.06 o                         
  -4   0  11        104.42         93.74         2.63 o                         
  -3   0  11          3.64          5.56         1.01 o                         
  -2   0  11         27.83         27.26         1.45 o                         
  -1   0  11         44.02         40.07         1.82 o                         
   0   0  11          2.55          2.07         1.05 o                         
   1   0  11          0.48         -1.39         0.93 o                         
   2   0  11        127.48        109.55         3.42 o                         
   3   0  11          7.74          6.38         1.27 o                         
   4   0  11          0.72          1.80         1.54 o                         
   5   0  11          0.19          1.61         1.28 o                         
  -8   1  11          1.67          4.28         1.78 o                         
  -7   1  11         33.22         35.26         2.00 o                         
  -6   1  11         28.66         28.41         1.76 o                         
  -5   1  11         28.50         34.09         2.06 o                         
  -4   1  11         12.19         13.38         1.29 o                         
  -3   1  11         24.13         28.17         1.53 o                         
  -2   1  11          5.61          5.09         0.96 o                         
  -1   1  11          0.05          0.77         0.75 o                         
   0   1  11          2.13         -0.59         1.05 o                         
   1   1  11          2.57          2.62         1.17 o                         
   2   1  11          6.94          9.09         1.33 o                         
   3   1  11          6.23          4.64         1.32 o                         
   4   1  11          0.42          3.85         1.84 o                         
  -8   2  11         15.67         13.02         2.03 o                         
  -7   2  11          1.56          0.91         1.25 o                         
  -6   2  11          1.75          0.51         1.21 o                         
  -5   2  11         29.82         33.65         1.86 o                         
  -4   2  11          3.01          2.89         1.03 o                         
  -3   2  11        121.04        134.75         3.64 o                         
  -2   2  11        505.68        482.86         9.56 o                         
  -1   2  11         37.01         34.82         1.94 o                         
   0   2  11          1.64          0.60         1.09 o                         
   1   2  11          1.42         -1.03         1.11 o                         
   2   2  11          0.07         -0.99         1.22 o                         
   3   2  11          0.03          2.04         1.49 o                         
   4   2  11         10.59         12.21         2.09 o                         
  -8   3  11         28.80         24.19         2.82 o                         
  -7   3  11          0.16          2.42         1.15 o                         
  -6   3  11          0.91          2.81         1.29 o                         
  -5   3  11          0.28         -0.88         1.15 o                         
  -4   3  11          0.01         -1.27         0.91 o                         
  -3   3  11        566.52        546.98        11.22 o                         
  -2   3  11        137.42        134.22         3.75 o                         
  -1   3  11         18.58         13.61         1.33 o                         
   0   3  11          6.94          3.74         1.34 o                         
   1   3  11          1.35          1.12         1.27 o                         
   2   3  11          0.02          3.92         1.46 o                         
   3   3  11        113.71        125.47         5.95 o                         
  -8   4  11          4.01          6.23         2.24 o                         
  -7   4  11          4.86          5.39         1.51 o                         
  -6   4  11          9.86         12.28         2.03 o                         
  -5   4  11          7.01          4.88         1.41 o                         
  -4   4  11         13.09         13.72         1.33 o                         
  -3   4  11        199.44        205.36         5.60 o                         
  -2   4  11         14.97          9.59         1.45 o                         
  -1   4  11         12.51         10.93         1.59 o                         
   0   4  11         62.15         68.38         3.40 o                         
   1   4  11          7.37          8.62         1.87 o                         
   2   4  11          1.33          4.40         1.67 o                         
  -7   5  11         10.85         11.21         1.91 o                         
  -6   5  11          2.92          3.78         1.30 o                         
  -5   5  11          0.21          0.50         1.34 o                         
  -4   5  11         11.04         11.35         1.23 o                         
  -3   5  11          1.59          2.70         1.26 o                         
  -2   5  11         27.77         29.34         2.10 o                         
  -1   5  11         16.49         15.80         2.15 o                         
   0   5  11          0.06          0.61         1.43 o                         
  -6   6  11          0.00         -0.38         1.25 o                         
  -5   6  11          2.05          1.96         1.10 o                         
  -4   6  11          0.01         -0.17         1.21 o                         
  -3   6  11          5.72          8.67         1.46 o                         
  -2   6  11         54.16         64.98         3.11 o                         
  -1   6  11          0.60          0.25         1.35 o                         
  -1  -8  12         21.30         23.04         1.46 o                         
   0  -8  12          4.37          4.69         1.00 o                         
   1  -8  12         11.84         10.99         1.27 o                         
   2  -8  12          1.22          1.62         1.15 o                         
   3  -8  12          8.15         10.98         1.42 o                         
   4  -8  12          8.86         11.46         2.17 o                         
  -3  -7  12          0.11         -1.11         0.99 o                         
  -2  -7  12          0.09         -0.89         0.92 o                         
  -1  -7  12          8.11          6.60         1.00 o                         
   0  -7  12         13.44         13.95         1.29 o                         
   1  -7  12         20.24         21.71         1.44 o                         
   2  -7  12          6.67          4.65         1.21 o                         
   3  -7  12          0.69          1.24         0.99 o                         
   4  -7  12          1.40          0.20         1.29 o                         
  -4  -6  12          9.01          7.64         1.29 o                         
  -3  -6  12          0.53         -0.64         1.01 o                         
  -2  -6  12         18.75         14.45         1.33 o                         
  -1  -6  12          1.24          1.83         1.04 o                         
   0  -6  12         33.28         33.30         1.80 o                         
   1  -6  12         61.31         55.39         2.38 o                         
   2  -6  12          6.35          5.90         1.09 o                         
   3  -6  12          6.86          6.90         1.05 o                         
   4  -6  12         52.44         54.67         3.22 o                         
   5  -6  12         33.20         41.04         2.67 o                         
  -5  -5  12         21.36         15.83         1.55 o                         
  -4  -5  12          0.15          0.28         1.03 o                         
  -3  -5  12         12.65          9.14         1.25 o                         
  -2  -5  12         52.80         49.98         2.50 o                         
  -1  -5  12         21.24         18.13         1.54 o                         
   0  -5  12          7.12          9.94         1.18 o                         
   1  -5  12        273.24        274.08         5.45 o                         
   2  -5  12          2.83          3.32         0.97 o                         
   3  -5  12          7.64          9.69         1.16 o                         
   4  -5  12         14.57         16.38         1.34 o                         
   5  -5  12          0.17          1.18         0.71 o                         
  -6  -4  12          1.00          1.70         1.32 o                         
  -5  -4  12          0.12         -1.74         1.16 o                         
  -4  -4  12          9.53          7.82         1.39 o                         
  -3  -4  12          0.03          0.91         1.13 o                         
  -2  -4  12         29.85         27.65         1.68 o                         
  -1  -4  12        124.87        127.07         3.55 o                         
   0  -4  12         48.11         62.10         2.83 o                         
   1  -4  12          0.62          0.74         0.90 o                         
   2  -4  12         11.63         15.63         1.62 o                         
   3  -4  12         18.74         17.23         1.63 o                         
   4  -4  12         24.45         23.96         2.49 o                         
   5  -4  12         54.45         61.80         3.08 o                         
  -6  -3  12          0.15         -0.32         1.35 o                         
  -5  -3  12          0.53          1.40         1.21 o                         
  -4  -3  12         78.57         73.09         3.06 o                         
  -3  -3  12         33.34         34.27         1.88 o                         
  -2  -3  12          0.00         -0.89         1.01 o                         
  -1  -3  12          5.81          8.29         1.30 o                         
   0  -3  12         31.03         30.24         2.01 o                         
   1  -3  12         14.56         16.48         1.48 o                         
   2  -3  12          0.13         -0.01         1.26 o                         
   3  -3  12         33.87         33.53         2.04 o                         
   4  -3  12          1.12          0.83         1.46 o                         
   5  -3  12          8.09          3.38         1.58 o                         
  -7  -2  12          1.07          1.65         1.37 o                         
  -6  -2  12          3.07          4.21         1.51 o                         
  -5  -2  12          7.93          9.39         1.56 o                         
  -4  -2  12         54.13         54.06         2.96 o                         
  -3  -2  12          0.63         -0.24         1.10 o                         
  -2  -2  12         28.40         29.92         1.78 o                         
  -1  -2  12          6.32          6.60         1.13 o                         
   0  -2  12         22.91         21.98         1.61 o                         
   1  -2  12         13.47         12.54         1.55 o                         
   2  -2  12          0.26          0.37         0.92 o                         
   3  -2  12          0.42          2.26         1.08 o                         
   4  -2  12          1.01          3.45         1.75 o                         
   5  -2  12          2.76          1.73         1.66 o                         
  -7  -1  12          0.42          0.68         1.32 o                         
  -6  -1  12         30.23         32.42         2.18 o                         
  -5  -1  12         78.57         88.12         3.12 o                         
  -4  -1  12          5.96          6.26         1.23 o                         
  -3  -1  12          4.71          2.99         1.08 o                         
  -2  -1  12          3.47          1.98         1.03 o                         
  -1  -1  12         13.64         12.94         1.31 o                         
   0  -1  12          2.82          3.34         0.99 o                         
   1  -1  12          0.45         -1.16         1.21 o                         
   2  -1  12         43.12         33.70         1.89 o                         
   3  -1  12          0.10         -0.06         1.20 o                         
   4  -1  12          0.08          0.83         1.18 o                         
  -7   0  12         30.97         33.96         3.30 o                         
  -6   0  12         19.37         20.85         1.80 o                         
  -5   0  12          2.80          4.47         1.28 o                         
  -4   0  12          8.00          5.01         1.15 o                         
  -3   0  12          0.64         -0.02         0.91 o                         
  -2   0  12          2.77          2.42         1.03 o                         
  -1   0  12         25.69         26.16         1.68 o                         
   0   0  12          9.31          7.67         1.40 o                         
   1   0  12         33.60         32.96         1.82 o                         
   2   0  12         53.94         60.30         2.78 o                         
   3   0  12          5.74          8.48         1.63 o                         
   4   0  12          0.80          1.80         1.86 o                         
  -7   1  12          1.68          1.18         1.69 o                         
  -6   1  12          1.11         -0.44         1.50 o                         
  -5   1  12          0.55         -0.20         1.09 o                         
  -4   1  12          1.10          2.03         1.01 o                         
  -3   1  12        105.71        101.37         2.94 o                         
  -2   1  12         67.68         60.74         2.37 o                         
  -1   1  12          4.07          2.60         1.17 o                         
   0   1  12          5.60          6.51         1.23 o                         
   1   1  12          1.21         -0.48         1.26 o                         
   2   1  12         10.93         10.98         1.86 o                         
   3   1  12          1.24          0.63         1.57 o                         
  -7   2  12          0.06         -1.46         1.47 o                         
  -6   2  12          0.73          1.37         1.43 o                         
  -5   2  12          3.05          3.31         1.28 o                         
  -4   2  12         14.15         15.11         1.43 o                         
  -3   2  12         48.06         58.09         2.30 o                         
  -2   2  12         38.77         32.48         1.59 o                         
  -1   2  12         51.90         46.96         2.40 o                         
   0   2  12          2.01          4.49         1.32 o                         
   1   2  12          3.56          4.44         1.46 o                         
   2   2  12          6.37          7.29         2.04 o                         
  -7   3  12          7.26          8.51         1.68 o                         
  -6   3  12          7.77          5.83         2.21 o                         
  -5   3  12         22.40         24.40         1.99 o                         
  -4   3  12          4.33          9.01         1.40 o                         
  -3   3  12         79.74         79.42         2.79 o                         
  -2   3  12          2.38          1.84         1.49 o                         
  -1   3  12          2.66          0.40         1.43 o                         
   0   3  12         45.28         48.68         3.03 o                         
   1   3  12         11.88         13.42         1.90 o                         
   2   3  12          9.04          9.33         2.02 o                         
  -6   4  12          1.65          2.22         1.86 o                         
  -5   4  12          2.01          0.01         1.33 o                         
  -4   4  12          2.31          2.07         1.08 o                         
  -3   4  12         50.49         56.96         3.31 o                         
  -2   4  12          0.10         -0.73         1.28 o                         
  -1   4  12          6.75          7.41         1.54 o                         
   0   4  12          0.10         -1.37         1.57 o                         
  -5   5  12          1.47          3.38         1.43 o                         
  -4   5  12          0.11          2.62         1.39 o                         
  -3   5  12          3.39          8.60         1.80 o                         
  -2   5  12          5.96          8.61         1.57 o                         
  -1   5  12          0.01          2.58         1.48 o                         
  -2  -7  13          0.54          1.01         1.05 o                         
  -1  -7  13          0.78         -0.33         1.02 o                         
   0  -7  13          9.52          9.28         1.29 o                         
   1  -7  13          2.77          2.53         1.06 o                         
   2  -7  13         21.56         19.68         1.39 o                         
   3  -7  13          8.64         10.54         1.70 o                         
  -3  -6  13          0.40         -0.83         1.11 o                         
  -2  -6  13          0.23          0.32         1.03 o                         
  -1  -6  13        177.12        171.44         5.04 o                         
   0  -6  13          0.00         -1.57         1.30 o                         
   1  -6  13         16.04         16.56         1.52 o                         
   2  -6  13          4.14          2.54         1.11 o                         
   3  -6  13         15.99         19.07         2.32 o                         
   4  -6  13         47.24         50.89         3.39 o                         
  -4  -5  13          0.76         -0.28         1.15 o                         
  -3  -5  13          7.41          5.93         1.38 o                         
  -2  -5  13         26.43         23.76         1.81 o                         
  -1  -5  13        191.20        179.76         6.51 o                         
   0  -5  13         18.65         16.89         1.77 o                         
   1  -5  13         31.24         30.99         2.08 o                         
   2  -5  13          7.20          9.04         1.28 o                         
   3  -5  13         16.49         16.81         1.06 o                         
   4  -5  13         51.08         56.52         2.86 o                         
  -5  -4  13          0.09          3.38         1.49 o                         
  -4  -4  13         10.47          7.32         1.44 o                         
  -3  -4  13          1.47         -0.50         1.30 o                         
  -2  -4  13          4.20          1.66         1.33 o                         
  -1  -4  13        100.99         98.65         4.24 o                         
   0  -4  13         12.35         13.41         1.78 o                         
   1  -4  13         61.79         62.38         3.02 o                         
   2  -4  13          7.30          8.09         1.71 o                         
   3  -4  13          5.11          6.33         1.33 o                         
   4  -4  13          7.98         13.65         1.80 o                         
  -5  -3  13         11.65         14.10         1.68 o                         
  -4  -3  13          0.78          0.63         1.24 o                         
  -3  -3  13          2.14          1.88         1.33 o                         
  -2  -3  13          3.93          2.89         1.20 o                         
  -1  -3  13         10.51         12.25         1.67 o                         
   0  -3  13          5.47          3.71         1.23 o                         
   1  -3  13          2.73          3.89         1.42 o                         
   2  -3  13          3.99          7.41         1.99 o                         
   3  -3  13          1.30          5.38         1.36 o                         
   4  -3  13          0.05          0.06         1.68 o                         
  -6  -2  13          0.20          1.89         1.82 o                         
  -5  -2  13         74.37         70.37         4.16 o                         
  -4  -2  13          1.92          5.15         1.52 o                         
  -3  -2  13          9.17         10.85         1.56 o                         
  -2  -2  13          0.78          0.11         1.12 o                         
  -1  -2  13         12.95         13.06         1.39 o                         
   0  -2  13         10.41          9.07         1.36 o                         
   1  -2  13         49.62         56.14         2.91 o                         
   2  -2  13          0.21          1.56         1.18 o                         
   3  -2  13          2.29          1.01         1.12 o                         
   4  -2  13          1.07          1.10         1.72 o                         
  -6  -1  13         31.03         25.79         2.25 o                         
  -5  -1  13         36.76         33.10         2.36 o                         
  -4  -1  13          4.73          5.74         1.36 o                         
  -3  -1  13          3.60          3.21         1.27 o                         
  -2  -1  13          8.94          8.36         1.33 o                         
  -1  -1  13          4.32          3.48         1.28 o                         
   0  -1  13        102.10         92.11         4.10 o                         
   1  -1  13         20.18         21.51         2.18 o                         
   2  -1  13          0.01          0.19         1.32 o                         
   3  -1  13         10.13          9.00         1.52 o                         
  -6   0  13         28.67         27.94         3.03 o                         
  -5   0  13          0.27          1.06         1.34 o                         
  -4   0  13          9.39         10.05         1.40 o                         
  -3   0  13         34.34         30.90         2.04 o                         
  -2   0  13         11.22         12.46         1.41 o                         
  -1   0  13          0.65          0.17         1.31 o                         
   0   0  13         55.41         62.90         3.31 o                         
   1   0  13          3.01          5.76         1.74 o                         
   2   0  13         12.48         16.00         1.88 o                         
   3   0  13          1.63          4.74         1.67 o                         
  -6   1  13         17.46         20.07         2.24 o                         
  -5   1  13         14.37         14.87         1.67 o                         
  -4   1  13         30.52         36.11         2.34 o                         
  -3   1  13          0.80          1.18         1.09 o                         
  -2   1  13          8.19          8.88         1.24 o                         
  -1   1  13          7.43         11.16         2.36 o                         
   0   1  13          1.12          2.54         1.46 o                         
   1   1  13         26.66         25.07         2.18 o                         
   2   1  13          8.13          5.90         1.82 o                         
  -6   2  13          5.56          6.05         1.65 o                         
  -5   2  13         30.95         33.84         2.31 o                         
  -4   2  13        167.36        160.12         4.88 o                         
  -3   2  13          1.03          1.30         1.12 o                         
  -2   2  13          0.48          0.61         1.32 o                         
  -1   2  13          0.16          1.97         1.58 o                         
   0   2  13          3.20          4.54         2.03 o                         
   1   2  13         10.11         17.87         2.22 o                         
  -6   3  13          0.11         -0.69         1.77 o                         
  -5   3  13        113.06        104.24         3.81 o                         
  -4   3  13         73.60         59.50         2.79 o                         
  -3   3  13          0.00         -0.93         1.46 o                         
  -2   3  13          1.95          0.72         1.48 o                         
  -1   3  13          2.23          4.14         1.71 o                         
   0   3  13          1.21          5.17         1.89 o                         
  -5   4  13         32.88         30.81         2.15 o                         
  -4   4  13          5.98          5.97         1.10 o                         
  -3   4  13          5.30          4.19         1.57 o                         
  -2   4  13         25.10         26.44         2.43 o                         
  -1  -6  14        166.05        142.72         5.22 o                         
   0  -6  14          4.12          2.36         1.28 o                         
   1  -6  14          9.83         15.59         1.74 o                         
   2  -6  14         21.57         23.94         1.68 o                         
  -3  -5  14         17.56         17.54         1.85 o                         
  -2  -5  14         42.51         47.42         2.66 o                         
  -1  -5  14        104.21        104.77         3.69 o                         
   0  -5  14         27.68         25.54         1.96 o                         
   1  -5  14          7.81          7.61         1.52 o                         
   2  -5  14          0.40          1.04         1.47 o                         
  -4  -4  14          0.42         -1.30         1.53 o                         
  -3  -4  14          4.08          6.65         1.51 o                         
  -2  -4  14          1.60          3.41         1.80 o                         
  -1  -4  14         34.61         34.99         2.34 o                         
   0  -4  14          6.61          8.55         1.51 o                         
   1  -4  14         24.74         22.60         2.34 o                         
   2  -4  14          0.60          1.54         1.53 o                         
  -4  -3  14          9.57         11.37         1.79 o                         
  -3  -3  14          2.02          1.33         1.43 o                         
  -2  -3  14          0.34          0.41         1.42 o                         
  -1  -3  14          0.18          0.89         1.29 o                         
   0  -3  14         24.98         26.22         2.00 o                         
   1  -3  14         20.12         20.31         2.11 o                         
   2  -3  14          0.02         -1.35         1.25 o                         
  -5  -2  14          0.55          0.72         1.52 o                         
  -4  -2  14          0.70          1.76         1.46 o                         
  -3  -2  14          1.52          0.00         1.38 o                         
  -2  -2  14          1.19          2.31         1.58 o                         
  -1  -2  14         20.88         18.79         1.91 o                         
   0  -2  14          9.03          6.33         1.42 o                         
   1  -2  14          2.23         -0.10         1.96 o                         
   2  -2  14          4.11          4.30         1.50 o                         
  -5  -1  14          0.41          2.64         1.62 o                         
  -4  -1  14          0.23         -0.52         1.45 o                         
  -3  -1  14         16.35         19.26         1.96 o                         
  -2  -1  14          0.64         -1.12         1.32 o                         
  -1  -1  14          2.22          3.82         1.30 o                         
   0  -1  14         54.24         57.41         3.51 o                         
   1  -1  14          1.23          0.73         1.53 o                         
   2  -1  14         17.90         18.54         2.62 o                         
  -5   0  14          2.08          3.15         1.61 o                         
  -4   0  14          4.13          2.82         1.54 o                         
  -3   0  14          0.33          2.48         1.37 o                         
  -2   0  14          0.13         -0.45         1.30 o                         
  -1   0  14          3.05          1.21         1.65 o                         
   0   0  14          0.06          1.59         1.61 o                         
   1   0  14          4.43          4.66         1.90 o                         
  -5   1  14         35.31         29.96         2.42 o                         
  -4   1  14          3.93          4.18         1.83 o                         
  -3   1  14          6.11          5.10         1.32 o                         
  -2   1  14          0.19          4.16         1.73 o                         
  -1   1  14          0.03          1.18         1.70 o                         
   0   1  14         12.43         23.47         2.53 o                         
  -4   2  14         38.30         34.85         2.71 o                         
  -3   2  14          7.03          8.66         1.68 o                         
  -2   2  14         13.57         19.43         2.95 o                         
  -1   2  14          0.00         -0.69         1.88 o                         
  -1  -4  15         22.53         26.36         2.27 o                         
   0  -4  15          8.64          4.93         2.12 o                         
  -2  -3  15          4.10          3.96         1.70 o                         
  -1  -3  15          2.20          2.01         1.56 o                         
   0  -3  15          1.05          2.58         1.49 o                         
  -3  -2  15          6.14          4.17         1.68 o                         
  -2  -2  15          0.74          2.93         1.65 o                         
  -1  -2  15          9.93         15.03         2.11 o                         
   0  -2  15          0.57          2.57         2.02 o                         
  -3  -1  15          0.19          0.59         1.64 o                         
  -2  -1  15         25.17         21.47         2.21 o                         
  -1  -1  15         23.57         23.63         2.22 o                         
  -2   0  15         16.81         20.67         2.09 o                         
                                                                                
